# Supplementary material for: Identification and Classification of New Transcripts in Dorper and Small-Tailed Han Sheep Skeletal Muscle Transcriptomes
Source: PLoS One. 2016 Jul 19;11(7):e0159638. doi: 10.1371/journal.pone.0159638 (PMC4951087; doi:10.1371/journal.pone.0159638)
Supplement: S1 Table — (XLS) [file pone.0159638.s002.xls]

## Sheet: Sheet1
Transcript_ID	Forward primer (5'-3')	Reverse primer (5'-3')	Product size
TCONS_00003752	GGTCCTCGCCCACCTTTCAG	TGGTTGTCTGCTCCTTCCCG	145bp
TCONS_00004487	CCAGAGAGGGGTCCATACGG	AAGTGGGTTCCTGCTGCAAG	138bp
TCONS_00004501	TGATCTCTCCACCCGCAGGC	GGCAGACACGGTGCGACAAG	134bp
TCONS_00005782	CCGCTGCTGGAGTCTGGAGG	TCGGGGTAATCGGTGTGGTG	100bp
TCONS_00008729	GTTCTTCGGGGGAGGGGACC	AAGGGCTTGCAGCTTTTCGG	94bp
TCONS_00009540	CCCTTTGGTCCACAAGAGTC	GAGAGTTGCTGTCCTGATGC	280bp
TCONS_00016166	GCTCCCTGGAACTTTGGGTC	GGCTGGGACTGATGAACCAG	195bp
TCONS_00017522	CAACATCAACACATCGCCTG	GAGATTGCTGACTTTCCCCA	179bp
TCONS_00017673	GAGTGCCAAGCGTCACATCT	CCTTTCTTCCAGGGTTCCAT	224bp
TCONS_00020103	GCCGACACGCTTCCAGGTTG	CCACACAGGGGTTTCCGCAC	107bp
TCONS_00020706	CCCTCACCCCACATCTAAGT	TACAAGTTGCTGGAGACCGA	143bp
TCONS_00023763	CGCAGGACTGTAATGTGAG	TTGTCTCTTGCTTGGATCA	107bp
TCONS_00023764	GACACTTGCCCTGGACTCT	CTCCTCCTTCCTTTCTGCT	130bp
TCONS_00024923	GGGGAAGAGAACAAGAGGC	CACTGCTGAGAAACCCAAGA	202bp
TCONS_00024925	GGGAAGAGAACAAGAGGCAT	GGTGGTCAGTATCCAAGTCA	291bp
TCONS_00025965	GCCCTGCTCCCTAAACTGAC	CGTATCCGACTCTTTTCCGA	128bp
TCONS_00030836	GAGAGGTTCTATGAGATAAAGC	CTGTGAGTGTTGAGCAAGTT	103bp
TCONS_00034288	AGCAGAATGGGAAGGGTGTG	CACTGTGATTGGCGAAGACG	170bp
TCONS_00039791	CGGGTCTCTCCGAGGATGGT	AGCCTGGGTTTAGGGGTTTG	324bp
TCONS_00035910	GATTCCAGCGAAGACAAGCA	AGACTGACCCCAAGACCGTG	243bp
GAPDH	AGAAGGTGGTGAAGCAGG	GTCGTACCAGGAAATGAGC	170bp
