# Supplementary material for: Identification and Classification of New Transcripts in Dorper and Small-Tailed Han Sheep Skeletal Muscle Transcriptomes
Source: PLoS One. 2016 Jul 19;11(7):e0159638. doi: 10.1371/journal.pone.0159638 (PMC4951087; doi:10.1371/journal.pone.0159638)
Supplement: S2 Table — (XLS) [file pone.0159638.s003.xls]

## Sheet: Sheet1
transcript_ID	CHR	position	loci	length	exon	Dorper_FPKM	Small-tailed Han_FPKM	SH/DP Ratio	log2 Ratio(SH/DP)
TCONS_00000275	chrX	77195323-77198782	XLOC_000129	832	3	84.2855	73.4884	0.871898	-0.197768	ATTAGTTCCCCAACCAGGGATCAAACCCAAATCCCCTGCATTGGAAGCACAGTCTTAACCGCTGGACCACTGAGGAAGTCCCTGTCTGTGCCATTTTTGATTTCTCATATTGGCGACCATTGGAATCTAGTGGTGGCAGTTGAGCTGAAGAAAGGAGGTGGGCTTGCCATCGTTGAAGAAGACAGAGACTGGAGGTGGCTCTTGGATCTGTCTGAGTTGGGGACTAGGAGACGAGATGCTGGTGCTTCTTACTGTCCCTTGGTTTGCCAGGAGGCTCTTAATGACCTACAGATGGAAGATGTCTCCGGGGCCACGGTCAACGGCCCTCTCGTTCACAATGATTCCATCTCCTTCCGTTTAGGAGCACCCCTCCTTGCCCATTGCCGGCCAGGAGACATA…
TCONS_00000276	chrX	77195323-77198782	XLOC_000129	907	3	0.0014743	43.9625	29819.2	14.864	CAAACCCAAATCCCCTGCATTGGAAGCACAGTCTTAACCGCTGGACCACTGAGGAAGTCCCTGTCTGTGCCATTTTTGATTTCTCATATTGGCGACCATTGGAATCTAGTGGCCCCACAGAGCTGACAGACCACTGATCACCTCTACTCATCAACTGCTTAGGAGATTGTAATCATGGTTGTCACAAATGTGGCTTCAACTATGACAGTGGCAGTTGAGCTGAAGAAAGGAGGTGGGCTTGCCATCGTTGAAGAAGACAGAGACTGGAGGTGGCTCTTGGATCTGTCTGAGTTGGGGACTAGGAGACGAGATGCTGGTGCTTCTTACTGTCCCTTGGTTTGCCAGGAGGCTCTTAATGACCTACAGATGGAAGATGTCTCCGGGGCCACGGTCAACGGC…
TCONS_00000618	chrX	52272182-52275014	XLOC_000300	354	2	0.01	179.332	17933.2	14.1303	GTGAATGAAGCTCTGCCGGCTACGTGGGGCGCTAGCTCAACTTAGTGTCCCGGACGCCAGAGCCGACTGAGCGCTCGGCCCGCCGGCGGCGGACACGGGCTCCGTCGCTACGGATCTCGGCTACAGGTTCCAGCTTGAGCATTCTGCAGAAAACAAGGCGATACAGCTGCTGTTCTCTCCACATCTCAGTCGAGTCTCCCTACAAAACTAGGGGGTCTGGGAAACTCTGAGCTTGCTGACCTCAGTGTGGAAGAGAATAGGATCAAGATGGCCACGTGGCACGGTAAGAAGTTAGTACTTACTCCTCCAACTGGTTTTTCCTCCTTCTCTATTCTCTACCACAACCCAAACCCC
TCONS_00000925	chrX	657550-658180	XLOC_000453	630	1	12.3131	39.8104	3.23317	1.69295	ATCCATCCAACCATCTACCCAACCATCCATCCATGCATCTTCTATCCATCTATCCATCCACCCATCCATCCATCTATCGATCCAACCATCTGTCTAGCCAACCATCTATCAGTCCATCCAACCATCTACCCAACCATCCATCCATGCATCTTCTATCCATCTATCCATCCACCCATCCATCCATCCATCCAACCATCTACACAACCATCTACCCATTCATCCACCATCCGTCCATCCACCCATCCATCAACCATCCATCCATCCATCATCCATCCACTTATCCATTTATCCATCCAACCATCTACCCAACCATCAATCCATGCATCTTCTATCCATCTACCATCCACCCATCCATCCATCTATCCATCCAACCTTCTACTCATCATTCATCCACCCATC…
TCONS_00000927	chrX	906042-906522	XLOC_000455	480	1	18.7192	100.909	5.39067	2.43046	GTGATACATAGATGATTGACAGGGAGATAGTAGACATGGATGGATAGGTGGGCAGACAGACAGAGATAAGACAGATATGATGGATGGATGGTTAGATGGATAGATATGACTGACAGATGGATGGATGGATAGATGTGATGGATGGGTGGATAGATATGATGGATGGATAGATATGACTGATGGATGGATGATATGCAGACATATCACTGATGGATAGATGGATAGACAGATAAATATGAAGGATGGATGGATAGACAGACAGATATGATTGATGGATGATGGATAGAGAGATATGATAGATGGATAGAGAGAATATAATGCATGCTTGGATGGATAGAGGTGATGGATGGATGGATAAATATAACTGATGGATGGATGGGTAGATATGACTGATGGATG…
TCONS_00000942	chrX	1234228-1255799	XLOC_000470	246	1	148.598	535.793	3.60565	1.85026	CGAGAGCTTCATTAGGTAGGTGGGTGGGGCGCTGGAGTGACTGTGGCGCTTGGTGGTGTTCAGTTGTGTCTGACTGTTGGACAGTCTGTGGACGGCAGCACGCCAGGCCTCCCTGTCCATCACCAGCTCTCAGAGTTCACCCAAACCCATGTCCATCGAATCCGTGATGTCATCCAGCCACCTCATCCTCTGCTATCCCCTTCTCCTCCCGCCCTCAATCCCTCCCAGCATCAGGGTCTTTTCCAG
TCONS_00000943	chrX	1234228-1255799	XLOC_000471	265	1	73.4858	397.047	5.40304	2.43377	ACTGAATCAGTTTTCTGTACATCTGATACTAACACAGCAGCGTAAATCCACTGTGAAAGTACTCGTCACCCAGTTCAGTTCAGTTCAGTTCAGCCACTCAGTTGGGTCCAACTCTTTGCAACCCCATGGACTGCAGCACGGCAGGCCTCCCTGTCCATCACCAACTCCCAGAGCCTACTCAAACTCATGTCCATCAAGTCGCTGATGCCATCCAACCATCTCACCCTCTGTCGCCCCCTTCTCCTCAATCGTGTCCGGCTCTTTG
TCONS_00000944	chrX	1255873-1259930	XLOC_000472	4057	1	175.233	357.906	2.04246	1.03031	GGGAAAGAGATTTTGAGATGTCCAGACTTTTTTTGGTATTATTTTTGGTCTCGGATCCTCTGTGGGTACCAGTTCTTAATGCAACGTCAGCGCTTTCCTTAGCATATACTTTTCTTTTTCCTGGGCTAACTGTCTACCCTCAGCGTCTAAAAAGTAGCGCAGCTGCTTGCTGGGGTTTTACTCGTTCTTTAGGGGAGAGGAGAAGGTGGGTGGTCTGGGCAGGCTAGCGTAGTCTGATGGACTGAGATGGATGCTGATGGAACATTTAGGGTTTGAGCATCGGAACCAAAGAGGAAGACGGTCACTAGAGTCTGGAATGCAGAAAGATGATGCACGGAAATCCTAGATATTCACGCGTGGGCGCTCCCCCTTAGGTACCTGCACCCCGCAGTTCACTGC…
TCONS_00000949	chrX	1600354-1603652	XLOC_000477	3298	1	37.355	60.8169	1.62808	0.703171	AATCTTCCCAGGGTGTGTGATACACACACAAATCACAGTGATTTTCATTGTGCAAGGAATGGAGAGGTGCAGATACAGGCTTCTTTTTTTTTTTCTTTTTTAGAGAAAGCTGAGACGATCAGGGCGGGGCTCCAAGTATGACTTGGGCAGGAAGGTGGCACACCAGCCCTGGATGCTTCATCCCTTGAGAAAGAAGGAACCTCCGACCGCCCTGCAGAGCCGGAGAAAGCATCTCGGGGAGCCAGGAAAGGCGGCTGGTGAGCAGAAACCCTTCTGATCCCAGTTGCAAGAAAAAAAAAATACACACACGTGCCATGAGTTCTATTTAAATAAGACACGAGTCCACCGTGGAAGAGCAAGCAAAGAGAATATCAACAGAAGACATTTCCAGACACAATA…
TCONS_00000950	chrX	2016600-2018386	XLOC_000478	1786	1	64.3184	32.8169	0.510226	-0.970793	GTCTGTGACGGCTTCTCTTTTATAAATAACTTTATCTGTATCACTGTTTTTAGATTCTGGGTATAAGTGTATACTACGATATGTGTCTTCCTCTGCCTGGCTTACTTCACTTACTCTGATCATCTCTAGGTCCATCCATGTTGCTGAAAATGGCATTATTTCATTCTCTCTCTTTATGGCAGAGTGATATTCCACTGCATACATTTGGAATGCATTTCTTCTATCTGTTTATCGACATCTTCCTCATCTGTTGATTAACATATAGGGATTTGACCACTTCTCGAGGTCACAGCTCGGGGTCAGGTAGTACTGGCATCTGGTGAGAAGCATCAAGGATGCTACAACACTGTACAGTGCAGAGGACATACCCTGCAAACAAATGATTATTCTGCCCAAATA…
TCONS_00000951	chrX	3839195-3839312	XLOC_000479	117	1	79232900	33652600	0.42473	-1.23538	GCCGGGCCCGGGTTTTGCCGGAGTCGGGTTGCTTGGGAATGCAGCCCAAAGCGGGTGGTAAACTCCATCTAAGGCTAAATACCGGCACGAGACCGATAGTCAACAAGTACCGCAAAG
TCONS_00000954	chrX	5183888-5185143	XLOC_000482	1255	1	12.6892	60.1456	4.7399	2.24486	GCCTGGTAACTGAGTCCCTTTGCTGTCTGCCTGAAATTATCACAACACTTTCAATTGGCTACAGTCCATGGGGTCACAAAGAGTCGGACACGACTAAGTGACTAACACACACACAGACAACAAACTCATAGCACAGTTTTTTCAGTGGGGAGAAAGTGAAAGCATTCCCTCCAAGATCAGGAACAAGACGAGGAAGGCTCTGTTGAAAACAGACATATGGACCAGGGTAGAGGAGAAGCGGGACAGGGTGAGACAACTGGAGAAAGTAGCTTTTGCACTAACATGTGTCAATAGAGAGCCAACGGGAACTCGCTGTATAACTCAGGAACTCAAACAGGGGCTCTGTAACAACCAGAGGGGTGGGAGCGGGCGGGAAGTGGGAGGGAGACTCAAGACGGA…
TCONS_00000955	chrX	5189700-5190443	XLOC_000483	743	1	4.89469	52.7431	10.7756	3.42969	CTCGTTGTAGTGGGCAAATAATCTTAACTCTGCTGGGAAACCAGTTGTCAGGTTGTAACACCACAGAACCCGTTCAACTGCGTTTATGCATTCAGTTCACCACGTGCTAGGCAGCGATTTGCACAGCTGCTAAGCTAACAACTTGATCGTGCAACAGGAGGAATGATCACAGAGACGCTCCTACACTTTGCTTCAGCTTCAGGGTGTTGAAATGATCAAATTCAAATGCTGATAGTCCCTCTTAGGCTGCACAAAAAATTGCGATGAAGCACCAAATGCTTTCTTCTGAGACCAGGGGCGAGTCTCCGTCTCTGTAACAGATAACCTAAGTGAGATCCTTTTGCGTCTGCCGACCTTGTGATAGGGCTCAGACGGTAAAGCTGCTGCCTGCAATCCAGG…
TCONS_00000964	chrX	7143085-7143304	XLOC_000492	219	1	3721.79	2123.64	0.570596	-0.809457	GTGAGGGGAGGGATAAATTAGGAGTTTTGGATTAAGCTATACACACACTAATATATATAAAGTAGATAACCAACAAGGAGCTTCTTTTTAGCACAGGGAACTCATCTACTCAACACTCTGTCATAATCCACAAGGGCAAAGAATCGAAAAAAGAATGAACGTGTGTATAACTGAATCACTTCGCTGTATACCTGAAACTAACACAACACTGTCAATCAA
TCONS_00000972	chrX	11104025-11105373	XLOC_000500	1348	1	14.0023	32.6813	2.334	1.2228	GTGTTCTGCCGATGTTTTCCTCTAATAAGAGTTTTATAGTATCCAGCCTTACATTTAGGTCTTTAATCCATTTTGAGTTTATTTTTGTTTTGGTGTTAGGGGGTGTTCTAGTTTCATTCGTTTACATATATCTGTCCAGTTTCCCCAACCGTGTGTACTTTCTTTTTATTAATCTGTCTTTTGTTTCAGAGCCCTAGCCAAGAACTAGATGGTTAGGAGAGAAAACGGTTTTTTCCTTTCCTACATTGGCAGTTTTGGAAATAGATGTTTCATAAAATACCACAACCCTGAATTCCCAACCCATGACCTATAATAAAAAAATAACCAACAGCACAGAAATTCAGCACAAGTATAGCTTGGCTCCTGCTTGCCCTGGTTATGGGGAATACCCGCACAGGA…
TCONS_00000973	chrX	11484107-11484814	XLOC_000501	707	1	20.9465	56.4301	2.69401	1.42976	CGTGGACAGAGGAGCCTGGCGGGCTGTAGTCCACAGGGTCACAAAAAGTCAGACATGACTGAGCAACTAACACTTCACACAGTCCTTGATAAAGTTAAAAAGTCCTGCATAAAGTTAAAAAAGTAGGATACAAAACAAGATGTACAGAATGACTCCATTTTTTGCAAGCCCATTCCACACACACACACACACACACACACACACACACACACACACACACAAGTAGGCCCTACCGCTGGGTTGCAATGGTTTTCTTCCCTCCACCCCTTCCACTTGAGCTCTGGATCCCATCCTCTTCTACCTTTTTGGAGTACTTCACTTCTTCAGTCATCCTCCCCCTGCCCTACTTCTCTCTCACATATAAAAGTAACCTTCTTGTTCTAAGGAAATATTCTCATC…
TCONS_00000989	chrX	14392433-14393035	XLOC_000517	602	1	52.6135	120.499	2.29027	1.19552	AGGGTTGCAGAGTCGGACATGACTGAGCGACTGAACTGAACTGAACTGATGGACTCTAGAAAGATGGTACCTACGATCCGATGTGCAGGGCAGCAAAGGAGCATGCACGCCAAGTAGCTTCAGTCGTATCCGTCTCTGTGTGACCCTAGGGACTGTAGCCCACCAGGCTCCTCTGTCCATGGGGTTCTCCAGGCAAGAATACTGGAGTGGATCGTCATTCCCTCCTCCAAGGGAGCTTCCTGACCCAGGGATCATACCTGTATCTCCTATGTCTCCTGCCTTGGCAGGCAGATTCTTTACCACTAGCGCCACCTGGATCCTACGTACAGGGCAGCAAACGAGACACAAAAGGAAAGAACAGACTTTTGGACTCAGTGGGAGAAGGAGAGGGTGGAATGA…
TCONS_00000993	chrX	16126568-16128154	XLOC_000521	1586	1	34.8367	35.4405	1.01733	0.024791	CAGACAGAGAATGATTCAACCCCAAATGTCAGTAGCGCTGAGGTTGAGAAACCCTGCTCTCCTGAATTCCAAGCCCACCCGCCCGCAGAACTTGGCTCAGCCCTGGTTCTCTGCAGGCTACAAGACTACAGGTATGAATTCTTTAGCGTCGCATTCTCTTTTTAAGGAGTCTTCTACCACCATTCTCGAATCCCTGGAATCTTATTGTTCGTTTCCATTATCTTGGGCCTGCTAAAAGGTGCATCTTTTGGGAAGAGACCAGAGTCACTTCATAGGTGTTTGAGAACTTAAATTCTAGGTCAGCATCCTTAGAAAATCTTTCATATAGACATGAAGCTTATATTTAAGAAGCAAGCAGCAGCCTGGCAGATTGGCATGATTTTTACCAACTGCTCAAAG…
TCONS_00000994	chrX	16128223-16129008	XLOC_000522	785	1	27.2892	58.809	2.15503	1.10771	CTTCTTTTTTAACTGAATGTACTATAAACAGTCATAGAATTTTGTGCCAAGTCAGTTACTACATGAATATTCATTTCCCATAGTGCTTTGTTAATACATCAGCATTTGGCCTGGTCCTGACTCTACCTTTCTCCACTCCAGGCACTGAACACCTTTCTATGTATTTCCTATAGGCTATTAAATATATATAGATATAATCACGACCTGCCTTGTACTTTCATTCACTAACTGTTTACTCCCAAGTTTGAGGGAGGTTTGTCTTTTATTTTGCCAGAAAAAATTTGTAATAGTCTACACGTTGGATTTCTAGGGCCAGGGAACTACAGCAGTAAAACTGGTAGCTCTTCTAAGGCCCTTCATTACCCACAAGGTTAAGCTCTCTGAACCCCATTTGATCCT…
TCONS_00000998	chrX	17643429-17643826	XLOC_000526	397	1	131.431	14.175	0.107851	-3.21288	CCGCTCTACAGTGAACCCAATCCACACCCCTCCCGCATCCCCCAAAGTCACCAGGGTCCAGGGAAGCCCCCGACCAGGCAGGGCCAAACTTCCCAACTCCTCGCCGGCCCCCGCTCCGCGTCCTGCTCCCCCCACGCAAAGTTGGTGAAAATCGGCTTCTTGCAAAGCCCCGGCGCCCACTCCAAACCCCACGCGCCACCACACCACAGCCCCTCTAGCGAGGGAAGGGAGAGGGCGTGCGGATGGGAGGAAGAGAAGGGCAAACAGATCAACCCCAACTACCCAAACCGGAATCCCGAACCGAGGGGAGAAGCGAGCAGCAGAGGAAGGGGCCGAGTGGCCGGCTCCCGGGAAGAGAGCGAACCGGCGGGGGCGCGGGGAGGGGGGCGCGCCGGCC
TCONS_00001000	chrX	17687017-17688002	XLOC_000528	985	1	81.6377	337.156	4.12991	2.04611	CTGCTATCACTTTAATATGTCAACTCTGAAATACTTTTTTACAAAATGAGATAGAATTCACACACTATAAAATTTACCATGTTACAGTGTACAATTCAGTGCATTTAAGGATATTCACAAGGTTGTGTAAACATCATCACTAATTCCAGAACATTTTTATCACTCCCCCCAACCCACAAAGAAACTTCCATACTCATGAGCAATCACTCCCCATTTCTCCTCCCCAACCCCTAGCAACCACTAATCTACCTTCTGTCTCTATGGATTTTCCCAGAGAGATTTTTTTGTGTGTGTGTATACATGTGTGAAACACATACTACCTACATATATACTTCTCCCCCAGCTACACAGGGGGATTTGTACACACTGTGAAGTAAGCTGTGTTGATTCTTGAACATA…
TCONS_00001001	chrX	18930095-18932404	XLOC_000529	2309	1	49.7056	43.928	0.883764	-0.178268	CACGGAAGGAAAAAATTCTATCATTTTCTGCCTGGTATGCCACTGGTATTACAAGGTCTCCACATAGAAGTAATTCTTGAAGTACATAAAAATAAGTAAAATGATTTTGCTTTGTTGTCAAAGATGGAACTGTTGTATGACTTAAATTAGACAAATTATAAAATGCAGGCAGGGGCTCAGGTTAAGGGCTTGCTTAAACTCCAGAGGCTAAAAATACTGCAATTTGAATTCCTAATGTAGAGCTACAGATGGATTGGGGGAGGAGAGGATGCTGGTTGGTTTGGGTTTTTCTTTTCTTTTCTTCAGTACTAAAATTCTTAACTCAAAAATAAAATACCAGCTTGGTTCACTATGCACAGATCTGTATGGTGAAGTTAAATGGGCTTTACTCAACCTGAT…
TCONS_00001002	chrX	18933009-18934915	XLOC_000530	1906	1	37.7787	15.2597	0.403923	-1.30785	AAAGGACTGGGCTTTGGGGTCAGACAGATCTGTGCTCTGATTACAGATCTGCCCCATTAGACTTTAAACAAGTGACTTAAATTTTGTGAATGACTTTTTAGTTCCCCAACCAGGGATTGAACTCAGGGCTACGGCAGTGAAAGCGTCGAACGTTATACACTGGACCAGCAGGGAACTCGCTCATTTTATTATTTTTAAGATACTGCTTCTACTTTCATAGCACTGTCAAAATAAAATTAGGTTATGTGTCTATGACAATTCCTAGCCTGAGTATACAAAATAGATCTGAGTTCTCTTCCTTCTCCCTCCCTTAACTTAAAACCTTCTGAAAATTCATAATACCAGAGGCCAAGCAGCCAGGAAATGTAATAGCAGTGGTTTTCAGTGGTCCTCCTGCAG…
TCONS_00001003	chrX	18934983-18935618	XLOC_000531	635	1	66.9583	26.2407	0.391896	-1.35146	GGACAGGATTGAGGGCTGTGTTAATAGCACTGGCTACATTGTAGTTGTTAATAAACATAGATAGAGATTCTCCCTAAATTAGGGAAATATACATAGTCCTGAAAAAATTATTTTCTTTTTTAATTAAAAAAATTTTTGGAGTATAATTGCTTTACAGTGTTTGTTAGTTTCTGCTGTGCAACACTCTGAACCAGCTGTAAATATACATATCATATCCACTCCTTCTTGAGCCTCCTTCCTGCCCTTCTAGGTCATCACAGAGCACCAGACTGAGCTCCCTGAGTTATACCACAGCTTCCCACTAGCTATTTCATGCATGATAGTTACATATGTCAGTGCCACTCTCCCAGTTTGTCCAGCCCCTCCCTCCCCTGTGTCTACAAGTCCATTCTCTTTAAG…
TCONS_00001006	chrX	19138771-19140301	XLOC_000534	1530	1	10.0818	41.2678	4.0933	2.03326	CTAAAGCTCAATGGATATTCAATAAATGTCCCTTCTTATTTGAGTGTTTCTCAGACTTTTGTACTTAAGTGCTCTTTACACTGTAGAGGTGGGAAAACCCTGAAGTATCTGAGTATAACCTTGTAATTGGCTCTCCATCCTATAAAATTGAATCTCACTTTATGTTACCTTTTTTTTTAAATTTGACTTTGCTGGCATGTGTGATCTACTTCCCCAACCAGGGTTAGAACCTGGGCCCTGCTTTGGGAGCATGGAGTCTTAGCCACTGGACTACCAGGGAAGTCCCTCAATTCATTTTAGCTTCTTGTGAATTTTACATTCCATTAATCAGGCATCAGGAAGCCAATCCTCTTCTTAAAGATATGAAACTCTAAACTGTAAAAGAATTAGATGCTAAGA…
TCONS_00001011	chrX	21406728-21407476	XLOC_000539	748	1	271.639	162.033	0.596501	-0.745403	CTAACATTGGAAGCCAAGCATTTCTCACTTGGGACTTTTATAACAGAATCAAGCAAATTTTAATTTATTTAGGTATAATCTACCAATAAAATGCACAAATATCAAGTGCTCAGTTTGATGAGTTTTGATTATTTTATATACCCATGTATCCATCAGCCCAAGCAAAATATAGAACATTGCCATCACCTCAGAAAATTCTCTCTTGCTGCTACATCAGCATCTGAATTCTAATCAGGATGTTTTTGAGATTCAGTAGTTTCTCTTATTGCTAGATAGCATTACACTGTAAAGTTAGTATCATGTTTTGTTTATGCATTCACCATTGATGTACATTTGGATTATTTCCACTTTTTGGCTGTTAAGAATAAATCTACTAAGAACATCAGTATTCAAGTCTGT…
TCONS_00001017	chrX	29526660-29527387	XLOC_000545	727	1	176.434	206.418	1.16994	0.22644	TCCTGCCTTTGATGGCTAATGCAAATAATTAGTTCCTCTCTTCTTTATCACCTCCTTGAACTTAAGTCTTCCCTTGATGTTTTCTCATGCATGAACGTGCTAGTACCACTTACCCTGATCTTGTAAATAAATTCCAAAAATTAGCTGGTCCACAAAAACCACACAAAATATCTTCAGTCCTTGCCAAATTTCTGTAAGCCATAGCTCTTCTGTCCATATGATTCCACTTCTTTCTTCTCTCTGCTTTATCTTGCTATTGATTCAAATAGATTTCCTGTATAATTTGTGCCTGCTTTGAGTTGACTGGTTGATCTGTCCTTGGTTATACTGAGCAAATTTGTCCTCTTTTAGCCCCAAGATAGGAATTGTGCAGAAAGAAATACACTTCTGTTCTAAAAT…
TCONS_00001018	chrX	29528374-29528872	XLOC_000546	498	1	61.6671	189.947	3.0802	1.62302	CTGGTGTACCAAGAGAATATTGACAATCTGAAAATGAAATGCCATAGAAGGTTTGGGTGAAACTGGAAGCAAAATTTTAACAATAACTATAAATGTGGCCTCTCCATGGGTCCATCTGTCCACAATCTCATGCCATCTGCCCCTTCTTTAGAGTTGCCATGGAAGAGAAAGTTTCACTACTCCAGCTACCTAATTTCTATTTGGAGAAAAGATGGGTGTCATTTTGAGTTTTAATTGAGATAAGAGCATTGTAATATTTATTTATTCAATCACGTATTTTTTTTTTTGTCTCCACTCAGCCTTTTCACTTAGAATGTGTACATTCTTTAGTTTTGACATCAAAATAATGGCAACAAAGGAAAGAGTGCACATGCTATCTTCTCGGTTTTGAAAGAAAGG…
TCONS_00001019	chrX	29575375-29575807	XLOC_000547	432	1	101.061	181.628	1.79721	0.84576	GTTTGGAGTTCATTTTAATTGTAAGAAAAGTCCATTAAGGGAGTCAAGAATGAAAATGTCCTTATCTGTCTGACTGTTTGAGAAGATCACTTTTGTTCTCTTGAGGAACGGTAAATGAGAGATTATGGCCCAAGATGGCAAGAAGGCAGAGATAATCTAGCTTCATGTGGGGGTGAAGCAGAGGAAAGGAAGGTAAATTCAAGATAAATTGTGAAGATGGACATCATAGTGCATCACTTGCATGTGGAGTAGATGTAGAAAAGGAAGAAAATTAAAGGATCATGTTAATGCTGATTTCTCACTAACCTAGTAGGTAGAAATAAGATGCTGATTTAGGGTATATGAGGGCTGGGGCAGAGGAGATATTTTAAGGGAAGAGTCAAAGATGCATGTATGAAG…
TCONS_00001020	chrX	29590784-29591065	XLOC_000548	281	1	603.578	195.567	0.324013	-1.62588	GAAAGATTGAAGGCAGGAGGAGAAGGTGACAACAGAAGACGAGATGGTTGGATGGCATCACTGACTCGATAAACATGAGTTTGAGTAAGCTCCCGGAGTTGGTGATGGACAGGGAGGCCTGCCTGGTGTGCTGTAGTCCATGGGGTCGCAAAGAGTGGGACACAACCAAGTGACTGAACTGAACTTTATATGCTGAACACGTGAGGCTGTGAGCTTACTAAAGGAAAGGGGACACTTTGTCAAGTTTGTATCCCTAGTCACAAGCCAAGTGCCTCCCTTGC
TCONS_00001021	chrX	29593203-29593538	XLOC_000549	335	1	188.237	304.676	1.61858	0.694726	TGGGGGAGTACCTTACTAATTAGGTATTAAATATATCCAGATAAAAATACAAAAATTCACTATAGCAGATAGTGTCAGTGACCTATGCACATTTATTCAACATTCTTTGTTTTGGGGCAAGCCAGTGATTTTTCAATGATGGTGTCTGCCACTTGAGGGCTTTCTAGGCTGTAAGCTCAGAAAGCGAGGTGAGGACAATTACAAAGTCTAGGTATATCCTTTAAGAGGAAGATAGCTTTTTTTTTTTTTTTTAACGAACTCACTTGTCTCAAATGTTGGAGCAGGAGTTATCCAGCTCCAATGTATTCTTGGAATCTAAACTTGTAAGAACTGGG
TCONS_00001022	chrX	29595089-29595534	XLOC_000550	445	1	234.361	195.271	0.833206	-0.263255	GTTTGCTCACCAATTCACTCAGTCACTAGATGAGTTGACATTATTTTTGTAACTTTCCTTCATGGTGCTTAGCTTTCCCTTTGAAAACGCTCATTAACATTTACTCTTGTTAGTTCTACAAGGAGGTAAACATGCCAGCTTTCTGAGAAAGATTTGTTTGGTTGAAGTGGAATTATCCTCACTTTGAAAATGTAATAAGACATAAAAATAAGCATTATTGAAAATACCTGGTTATTTAATCTGTATTTCAGATGTTTGGGGATAGCAATTCAGTAAATGCACTTCTGTTCTCATAGAAAGAAAGAAGGCGAAAGCTTAGTCGTGTCCGACTCTTTGTGACCCCATGGACTGTAACCTACCAGACTCCTCCGTCCATGGGATTTTCAAGGCAAGAACACT…
TCONS_00001023	chrX	29732912-29733323	XLOC_000551	411	1	172.259	79.6154	0.462184	-1.11346	ATATGGAAATGAAGGAACATATTGTATATAATACCTAAGGGCACATAATACCTAATGACTCATTGGAAAAGACCCTGATGCTGGGAAAGATTAAAGGTAGGAGGAGAAGGGGACAACAGAGGATGAGATGATTGGATGGCATCACCAACTCTATGGACATGAGTTTGAGTAAGCTCCAGGTGTTGGTGATGGACAGGGAAGCCTGGCGTGCTGTAGTCCATGGGGTCGCAAAGAGTTGGACATGACTGAGTGACTGAACTGAACTTAATGGCACATAAATCTATTTTAATAAAGAATGAATACATGAGAAAACAAGTTCACCTTTCTTTTGTTTAGTACCAATCACACAGTCAATACGTAACATTTTAGCTCCACAAAAATGTGAAATATTTCTAAATC…
TCONS_00001024	chrX	29733860-29735750	XLOC_000552	1890	1	38.1346	27.3839	0.718085	-0.477773	TTCCTGTCATTATTCGGTTGAATTTTCTTCACAACTCCTGCAGGGGTAATCTTTCAACAGGGCATGAAAAACAAACAAAAATCAAGAATTCCTCAATGCATACTGAATTAAGCATACATCATTAGTCTGGTTGTCATGACCTCTGCCCAAACTATGTCTCATCATCCTTTCCATTCTTATCTTCCACACCAAGTTTCATACTCCATGCTCTATTCCATAAGTAAACTGAACGTACTCTTCACTGAACATACTATATGCTCCTGAGGTTTTGTCATAGATTTATCACAATTGTTACCTCTTCTAGGTTGCTGGAGTGGCTGCTAAATCCACTCAGCATATACTCTTTGTCAGCCCAGTATCCATGAATATATCTCACTCCACCATTAAACAGTCAGCTCC…
TCONS_00001049	chrX	30774512-30777248	XLOC_000577	2736	1	53.0304	25.1315	0.473907	-1.07732	AGGTTGGCCTTTTTCCCCACTCAGCATAATGCTCTAGATCCATTAAATTTATATTAACCAATGGTTATTTACTTTTTAAATTGCTGAATAATTGAGTTCAGTTAAAACTTCACTGGTGGCTCAGACAGTATAGTGTCTGTCTACAATGCAGGAGACCCGAGTTCGATCCCTGGGTGGGGAAGATCCCCTGGAGAAGGAAATGGCCACTCAGTTGTGTCTGACTTTTTGTGACCTCATGGACTGCAGCACACCAGGTTTCCCTGTCTATCACCAGCTCCCAGAGCTTGCTCAAACTCATGTCCATTGAGTAGGTGATACCATCCAACCATTTCATCCTCTGTCATCCCCTTCTCCTCCTGCCTTCAATCTTTTCCAGCATGAGGGGCTTTTCAAATGAGT…
TCONS_00001050	chrX	30777358-30779063	XLOC_000578	1705	1	131.956	61.4645	0.465795	-1.10223	TCTTCTTGTTGTTTGTTTTTGTTTTTGTTTTTGTTTTTTTTTCCTGGCCCATAGAGATCTAGTTGCTACAGTGCTATTTGTTGCAAAGACCATACTATATTCCACTGAACTGCTTTGGCTATTTTGTCAAAAATAAGTTGGCCATACTTACATGGACCTTTTTTCCATTCTTTGTTCTATTGTTCCACAAATACCAAACAATTTTGATCAGCATCACTACATAATAAATATTCAAGGTGTAGTGATTACTCCCATTCTATTCTTATTTGTTAAGATGGTTTTAGGAGTGAATATATTTCACCTAAATTGTCAACTTTATGTGTGTAGAGGTTTTCACAGTATTCCGTCTTCATCCTATTGATGTTTTCAGGATTTTAGTGATATTCTTGATATTAGTAA…
TCONS_00001051	chrX	30779555-30781062	XLOC_000579	1507	1	45.1355	13.2599	0.29378	-1.76719	GTTCTTTCTATCCAATCATCATTTTATTATCTTATTTCTCAGCCAGTCGCCTTCATTCCTCTGAAGTAAATCTGGTGAAAGGCTTTTTCTTTAATCATTGTAAGAAGTAAAATTTATAAAATAACTATTACTCTAAGTTTGTATAGAATATTGTCACATTTTACAGAATTTGATAAATGTACTTACAATTTTTCCCAAATTGTATCCAGAGCTAATTTTTTCCCTGTTGCTTTCTCCCTTTATTTCTTACTACTTGGAAGAGAAGGCAACACTCCCTTCCCATTTGGAATTCTAATACTTTCCATCCCAATAATAGCTCTACCATTTGCTCTATTACGTTCTACCCTAATTAACTGGAGCACCAAGAGCAATATCCTCTTGCTAGCTGTTGTCATTGTA…
TCONS_00001052	chrX	30894727-30895375	XLOC_000580	648	1	82.7919	38.2389	0.461868	-1.11445	CCTGAGTTGACTTCTGGATCAATCCATACAACTTAGCTAAGCAGTAATCAGCAATTTGCACCTGGTTGCTCTTCCATGTTACCAGTTTACGCCATTTTAACGCTGCATCAGAAAGAACTATAGATATCTCCAGTCTTTTAATTAGCTGTTTAATCCATCTCAATCCAAAATTAATTTGGTAATCAACTGTTTTTCTTTTTTTTTTCTTTTTTTTTTTTGTGGCGGTGCTACTTTACTTCAAAACCAGAGCTCCCTTCAGAGAATGATATCCACAGTAAACTTCATGACCTTCTTAAGTAAAAACATAATCCCTACAGATTAAATGGCCAAACATCTCTAAGAAACATTTATTCAAGATGATGACTAGACTGGATTCACTTATAGTATATGATTATAGAA…
TCONS_00001053	chrX	30896257-30896664	XLOC_000581	407	1	375.982	121.644	0.323537	-1.628	GATGTTTCTCTGGAACTCTCTTGCTTTTTCCATGATCCAGCAGATGTTCACAATTTGATCTCTGGTTTCTCTGCCTTTTTTAAAATCAGCTTGAACATCAGGAAGTTCACGGTTCACGTACTGCTGAAGCCTAGCTTGGAGAATTTTGAGCATTACTTCACTAGCGTGTGAGATGAATGCAATTGTGTGGTAGTTTGAGCATTCTTTGGCATTGCCTTTCTTTGGGATTGGAATGAACACTGACCTTTTCCAGACCTGTGGCCACTGCTGAGAGAGGGCATATATGTATATGTATGACTGATTTGTTTTGCTATTCAGTAGAAACTAACACAACATAGTAAAGCAATTATACTCCAGTAAAAAATAAAATCTAAAAAAATGTTTGCTTTCTAATTACAA…
TCONS_00001054	chrX	30897781-30898491	XLOC_000582	710	1	72.8885	5.61033	0.0769714	-3.69953	AAAAAAATAAACGTGTTCTTTTAAATGTCTTGGACATAATAATTATTGGGAACAATTTAAGAAATGCTTATAAAATATAGGTATATTAACACAATATTGTAAAACAACTATATTTCAATAAAAAATAAATTTCAAAACAATATGAATGTGAAAGTGAAGTTGTTCAGTCGTGTCCGACTCTTTGTGACCCCGTGGACTGCAGCCTGCCAGGCTCCTCCATCCATGGAATTTTCTAGGCAAGAAAACTGGAGTGGGTTGCCATTTCCTTCTCCAGGGCATCTTCCTGATCCAGGGATTGAACCTGGGTCTCCCACATTGTAGGCAGACTCTTTACCATCTGAGCCACCAGGGAATCCTCCCCTGCAAAAAAAAAGTATAGGTACTAACTATATGTGAAAG…
TCONS_00001055	chrX	30898864-30902805	XLOC_000583	3941	1	120.196	43.4095	0.361156	-1.46931	TACCCTTTAGCAGCATGGTGTATTTATCATATAACCCATATGCACACTTATGCCTCTCTACTTTTCTAGATTCCTAATACTATCACATTTATTTGTCTATGCCACACAAATATCATATTGTTATCAATATACTAATTTCATGTCCTCTTTCTATAATCTGGTAGGTAGCCCAATTATCACTACAGTCTCTGTTTCTTATTTAGTCCCAACATGTATTCTTTCATTCATTCACTCACTTTTGTTACTCTCGCAAACTCATTTTGATAAACTTTAGACATAACTTGTCAATTTCAACAAATGCCTATTAAATGTGAGGGTTTTTTTTTTAATATTCATTCAATTTTTTCTCCTTCCTTGAGATATGATTAACAAAAATATATATATTTAAGGTGTGTAGGT…
TCONS_00001056	chrX	30902930-30904524	XLOC_000584	1594	1	148.174	37.3111	0.251806	-1.98962	TGTGTCTTTATGCTGCCAGTTTTACAGTCACTGTGAATATGTTCATTCTCTGAATACAGGTGTAGAATGCAAGAGCAAATCACCTGAAAATATTACCAAGAAGCAGAGAGAGACTCTTGAGTTTGAAATATTCTATTCAGGAGATGTGAGGATGATACAAAGTTTGTAAAACACTGTAAGCTTTGTCACTACACATAAAGCTTAGGTCTCCTAAATATAGAAATCTGCCATGGAGTCCTCAATATTACATATGTAAACGTTAGGTTATGCACCCCTCCTGTGGAATACTAAACTTCCTTTCTATCCTTTGCTTTTATTACAGTCTACACTGAAAAAGAAAAGCATGCTATGTAACTCCAATATGTACCAGAACAATTCAACAATAGAATAAAAAGTTCC…
TCONS_00001057	chrX	30904876-30905216	XLOC_000585	340	1	418.365	39.2535	0.093826	-3.41387	GCGTTCCCAAACATGACCCCCCCTCCCATCTCCCTCCCCACAACACCTCTCTACTCTCTTATGATCTGGTGGAGCATGTGCTTTATATTGCCTTGTTAAATGTGAGTACAATGATGTGTATCCCTCCTGAGCAACAGGGAGCTGGCAGTCCATGTCACAGAAGGCAGCATTATGAGATGGAAGAGTAAAAGTTCTAAAACAAACTGTACAAAATCAGGCTGCATGTAATTACCCCCTGACTTTCAGTTAAGACTATATTATTTGAGTCCCAAGTATAGTGATTTGAGAAGGGCTAAAAATCAGGAAACTTCAAAAGAAAATGGTAAGCCCTATAACAGAG
TCONS_00001058	chrX	30905357-30907218	XLOC_000586	1861	1	96.9926	31.3422	0.32314	-1.62977	GAGGTGGATGAAACTGGAGCCTATTATACAGAATGAAGTAAGTCAGAAAGAAAGACACCAATACAGTATACTAACGCATATATATGGAATTTAGAAAGATGGTAACGATGACCCTATATGCGAGATAGCAAAAGAGACACAGATGCAAAGAACAGTCTTTTGGACTCTGTGGGAGAAGGCGAGGGTGAGAAGATTCGAGAGAACAGCATTTAAACATGTATATTATCATATGTGAAACAGATCTCCAGTCCAGGTTTGATGCATGAGACAGGGTGCTCAGGGCTGGTGCACTGGAATGATCCAGAGGGATGGGATGGGGAGAGAGGTGGTGGGGGGTGTTCAGGATGGGGAACACATGTACACCCATGGCAGATTCATGTCAATGTATGGCAAAAACAA…
TCONS_00001059	chrX	30907413-30907973	XLOC_000587	560	1	95.2463	15.7944	0.165827	-2.59225	TTCCCTTCTCCAGGTGATCTTCCCAACCCAGGGATCGAACCCAGGTCTCTCGCATTGCAGGCGGATTCTTTACTGTCTGAACCACCAAGGAAGCCCAAGGATACTGGAGTGAGTAGCCTATCCCTTCTCCAGGGGATCTTCATGACCCAGGAATCGAACCGGGGTCTCCTGCATTGCAGGCAGACTCTTTATCAGCTGAGTTATGGATTCTGCATATTCAAGGTTGCCTAAGACCTAGTTCCCTTCTTCTAGGGTTTATAGTTTTGGAAGTATAGCAAGCCAGGTAATTGCAAGGGAATGCAACAAGCACTATAACATGGCTACGAACAGTGTTCCAGGAGAAGAAGTGGTTAACTCTGGACATTTAGAAAAGGCTCTAAAAATAAAAAGACATTTCAC…
TCONS_00001060	chrX	30909134-30910113	XLOC_000588	979	1	37.7024	0.01	0.000265235	-11.8804	GGTTTAACAAACTCTACATCTTCTGAGAGATGGCAATATTTAAGAAACATTGCTTTATACCTTCTTCTGTCTTAACTCTCTACTTGCCCTACTGGTGATTTCTAGATCCACTCCCCCAACCCCCCACACAGAACAAACTATATATACTTCAGTCTTGCCATTAGCATCTGCCTCTGTGGGAACCTATTAGGAAAATAAAGATAGTTACTAGTGCCCATGTCTCAGGGAGTGGCACAGAGGGTGGAGTAGGAAGACCCTGAGTTCACCTCCTTTAACAGGCATGCCAACATTTGCACTATTTACAGAGCAACTATCTCTGTGAATGACATGAAGACTAGCAGAAAAAATTACCACAACTAAAAACATAAAGAAGGAATCACAGCAATATGGTTAGGAGAA…
TCONS_00001061	chrX	30926174-30927101	XLOC_000589	927	1	36.6988	0.01	0.000272488	-11.8415	GGTGGATGGACCTAGATCCTGTCAGAGTGATGTCAAGTCAGATAAAAATAAATTTCGTATATTAACACATACACGTGGAATCTAGAAAAATGGCACTGATGAACCTATATGCAGGGCAACAATAGAGAAGAAGACATAGAGAATAGTCTTGTAGACACAGTGGGGGAAGAAGAGGGTGGGATGAACTGAGAGAGGAGCACTGAAACCTATTCATTACTATATGTAAAACTAGATAGCCAGTGGGAATTTGCTGTATGATGCAAGGAGCTCAACCCAGTGCTCTGTGACAGCCTAGAGGGGCGGGATGGGGTGGGAAGAGGGAGGGAGCTTCAAGATGAATGAGACATATGTACACCTATGAGTGATTTGCATTGTTGTATGACAGAAATGAAAACAACA…
TCONS_00001062	chrX	30970791-30971522	XLOC_000590	731	1	85.0611	70.0926	0.824026	-0.279237	GAATTTTCTGGCATATAAGTTACACTTTGTAACATGCAGTTTGGGCCAAGGCAGAAAAGAAGGAGAGACGACCTCAAAGGAGGTAGGTTACCTTTCTTGAGGCAAGCAGGGGTGACAGTCACCTTAATGACCAGGCTGAGCGCAAGAGGGATCAAGGAGGCTTCATATTTAAAAGGAGGTTTGTGAAAGCAGTAAGGGAAATGTCAGTAAGGCAGGATGTTTTGGGTAATCTTTAGTTGAGATGGCATTTGTAGTTGAACAGTGGGTGGGAGGTTTTGGGCTGCTGCTGCTGCTAAGTCACTTCAGTCATGGCCGACTCTGTGCAACCCCATAGACAGCAACCCACCAGGCTTCCCCGTCCCTGGGATTCTCCAGGCAAGAACACTGGAGTGGGTTGCC…
TCONS_00001063	chrX	30986744-30987277	XLOC_000591	533	1	79.0621	17.045	0.21559	-2.21364	GGATGTGAGAGTTAGACTATAAAGAAAGCTGAGCACTGAAGAATTGATGCTTTTGAACTGTGGTGTTGGAGAAGACTCTTGAGAGTCCCTTGGACTGCAAGGAGACCCAACCAGTCAATCCTAAAGGAAATCAACCCTAAATATTCATTGGAAAGACTGATGCTGAAGCTGAAGCTCCAATACTTTGGCTACCTGATGCGAAAAATTGATTCACTGGAAAAGACCCTGTTGATGGGAAAGACTGAAGGCAGGAGGAAAAGGGGATGACAGAGGATGAGATGGTTGGAAGGCATCACCGACCCAATGGACATGAGTTTGAGCAAGCTCCGGGAGTTGGTTAAGGACAGGGAAGCCTGATGTGCTGCAGTCCATAGGGTTGCAGACTTGAGCACAACTGAG…
TCONS_00001064	chrX	30988532-30989367	XLOC_000592	835	1	46.1417	22.5983	0.489759	-1.02986	GGTGAATGGGCTGATCTTGGCTGGATCAGAAAAGTCAGCTATGCTCTCCATGTGTCTCTAACCCTCCTTAGACTAAAGGGTTAACAGAGGCACATTCTTTCATGTTGATGGAAGAGGCATGAAGGAGCAAATAGGAATACCCATGGCATATTAAAGCCTAGATCTGGAACTGGCACACTCTCCAAATTGCTTCATTCTATTTCAAATGCAAGTCACGTGGCCAAGGGCAAAGATAAGGGGGCAAGGAAATATTTGCTTTAGGGACGAACAATAAAGTCACATGAAAATGGTATGAAGTAAGAAAGGGTGAAACACTAGGACCAATAACACAAGCTATCATCTCTCTTCTCCCTCATTTGAGACTGTCAGCTGTCAATTCATACTGGCATCACTGTTATT…
TCONS_00001065	chrX	30989451-30991073	XLOC_000593	1622	1	49.0532	12.1935	0.248577	-2.00823	GGCTGGTAAGCGAACACAATGTTTGGAATATCTAAAACAGAAATGTTTAGAGCTGTGACAAACTTCCATGTATCTTCCTTCTCTCAGTCCTCTACACAAAATGAGAAAATTCCAAATTGGAGCTCACCCTTCAGTCGAGAGCCTGGAAATAAGACACATACAAAGCCAACTTGATTCCAGCCCACAGACTGAAATGAGTTGAGCAACAAGCATGTATCAAGAGAGGAATAAATATCTGTTGTTACAGGCTGAGATTTTTGAGTTGCTTATTCCACATAATAAACTGTAGAAAAGACTACTATATAAGATTAATACAGCAGCATGTAGGGATTCTTCATTAGACTGCAACTGAATGCTAAAAGAATACAGAACAACAAAACTAGAATCCTGAAGAGATGG…
TCONS_00001066	chrX	31014845-31015244	XLOC_000594	399	1	130.163	14.0381	0.10785	-3.2129	GGATGTTGGAGAAGACTCTTGAGAGTCCCTTGGACTACAAAGAGATAAAACCAGTCAGTCTTAAAGGCAATCAGTCCTGAATATTCATTGGAAGGACTGATGCTCTAGCTGAAGCTCCAATACTTTGTCCACCTGATGCGAAGAACTAACTCATTGGAAAAGACCGTGATGCTAGGAAAGATTGAAAGCAGGAGGAGACAGGGATGACAGTGGATAAGATGGTTGGATGGCATCACTGACTCAATGGACATGAGTTTGAGCAAGTTCCAGGAGTTTGTGATGGACAGGGAATACTGGCTTGCTGCCATCAATGGGGTCACAAAGAGTCAGACACGACTGAGTGACTGAACTGAATACAGACTAAGGCTATTATGAAGTTTATATCTCTGGATGAGTTTA
TCONS_00001067	chrX	31021954-31070782	XLOC_000595	1481	1	25.1159	2.25456	0.0897662	-3.47768	GGTCGCTAAGATTCCGACATGACTGACTGACTTCACTTTCATTTTTCACTTTCATGCACTGGAGAAGGAAATGGCAACCCACTCCAGTGCTCTTGCCTGGAGAATCCCAGGGATGGGTGAGCCTGCTGGGCTGCCGTCTATGGGGTTGCACAGAGTCGGACATGACTGAAGTGACTTAGCTTAGCTTAGAGTCCCGATATGTATGTAACTTTGCATTCCACTAAGTAGTATCCTACATTGTCCCTAAAACAATGATTGAAAAATAAGCAAAACTAAAATTTAACATTGTCTTGGATTCTTAACACCATCAAGATATGAATATACATTTACAAATCATGTTAAACAGTTCATATTTCCCCAAAATACTTTTGTTTTTTTGGTCATTGCTATTGTTCTGTA…
TCONS_00001071	chrX	37845131-37846175	XLOC_000599	1044	1	15.8305	44.3424	2.80107	1.48598	CAGAGCTCTTGTTCCAGAAGTTTTCGTTACTGACACACTTCAGTTATTTCCCAGCACTGTGGTTTTGTATTGAGTTTAATACATAAACGTCTTTGTCTTGAGGTCTTCTGACTTTCCCAGCAAAGCCCAAGATAAAATCCAAAGAACTGCATTATCCTTGCAACCTGAATGCTACAACCATTTTGCTCCTCTAATTCTTTCAAAACTATGAACCTTATACCATGTACCAGGGAGAGGCCAGGTGTGCATAGCACTGCTGGACCCAAACAAGCCATCTGGAGATGAAACAGCGCTGTGTGGGAAGGAAGCTACTTCCTGGGCTTCTCCTGACCCTGACAACTCACAAATGCCCCTGGAGGGGGAGCTGACACCCACAATAATGTAGACCACAATATATTC…
TCONS_00001081	chrX	42072178-42073403	XLOC_000609	1225	1	130.576	135.038	1.03417	0.0484757	GTGCCAATCTCTGCTGTACAACAAAGTGACTCAGTTATATACACATAGGTAATCTGAATCTTCCTTTTAATCCATCTCAGTTTCCCTTCTTAGTTAGGACCATCTTGTCACACATATAATCCTTTTGTGTTTTGTCTTTTGTGTTATATTACCCAGCCCCAGTATGCAAGGCAGTTTCTTCACCTGGTGCTGAAAAATTTTTGCTTCACACACTGAGTTGCTTTTTTAGTTTTTTATTTTGGAATAATTTTAGACTTACAAAAATGTTCCCAAATCATATACAGAGTTCCCCCATCTGACATCCCTTAATGTTGACACCTTACATAGCCATAGTACTAATGCTTCAACTAGGAAAAGAACACTGATAAAATACTATGTACTGATATAATTCAGTTCAGT…
TCONS_00001085	chrX	43460740-43461915	XLOC_000613	1175	1	13.7215	44.3458	3.23185	1.69236	TCCTTTCTCACGTTAGGGAAGTTTTCAGGTATTATCTCTTCAAATATATTCTCCTTCCCTTTCTCTCTCTCTGCTCCCTCTGGGAGCTCTATAATGTGATGTTGTTGCATTTATTGTTGTCCTAGCAGTCTCTGAGACTGTTCTCACTTCATTCTTTTTTCTTTATTCAATTCTGTATCTGTGATTCCCACCATTCTGTCTTTCAGTTCATTAATTTTTCTGCCTCAGTTATTCTCCTTTTGAGTTTTTCTAGTGCATTTTTCATTTTAGTTATTGTATTGTTCATCTTTTTTTTCTTTTGTTTGCTAGGTCTTTGTTAATTATTTCTTGTATCTTCTCAATCTGTGCCTCCATTCTTTTTCTGAGTTCTTGAATCATCCTTACTTTCATTACTCTGAA…
TCONS_00001089	chrX	44165792-44166358	XLOC_000617	566	1	93.7196	62.164	0.663298	-0.592271	TTCTTTATCAGGTAGATTCCCTATCTCTTCCTCTTTTGTTTGGTTTGGTGGGCATTTCTCCTGTTCCTTTACCTGCTGGGTATTCCTCTGTCTCTTCATCTTGGTTATATTGCTGCGTTTGGGGTGGCCTTTCTGTATTCTGGGAATTTGTGGAGTTCTCTTTATTATGGAGTTTCCTCACTGTGGGTGGGGTTGTATCAGTGGCTTGTCAAGGTTTCTTGGTTAGGGAAGCTTGTGTCGGAGTTCTGGTGGATGGAGCTGGATTTCTTCTCTCTGAAGTGCAATGAAGTGACCAGTAATGAGTTATGAGATGTCAGTGGTTTTGGAGTAACTTTGAGCTGCCTGTATATTGAAGCTCAGGGGTGTGTTCCTGTGTTGCTGGAGAATTTGTGTGGTATG…
TCONS_00001090	chrX	44194321-44195227	XLOC_000618	906	1	45.3332	12.2107	0.269354	-1.89242	CCCTGCAGACCTGCCAGTGAGAGGGTTTCCTGGTGTTTTGAAACTTCCCCTTCATGAATACCTCCCTGGGATGGGTCTCCATCCCTAACTCTTTTGTCTCTCTTTTTAATCTTTAATATTTTGTCCTACCTCATTTCAAAGAGAATGGGCTACTTTTCTGGGTGCCTGGTGTCCACCAGCATTCAGAAGTTGTTTTATGGAAATTGCTCAGCGCTCAAATGAACTTTCAATGAATTTGTGGGAAAGAAAATGGTCTCCTTGTCCTATTCCTTCACCAACTTAGGACCCTTTGGTTTGTTTTTTTTTTTTAGGCATTTTCTGTGTTTCTATCTAGAGAACTTCCCTTAGCATTTGTTGAAAGTTTGTTTGGTGCTGCTGAGTTCTCTTAGCTTTTGCTTG…
TCONS_00001091	chrX	44200681-44201843	XLOC_000619	1162	1	33.3729	0.01	0.000299644	-11.7045	TCCTTCAACTTTTGTTCTCTAGCCCTTCAACTTTTGTTCAGGTCATGCAGGCTCCTCACCCTAGCATACCACCTCTTTCCCTTCTCACACCTATCCAAATGGTACCTGTCCTTCTGGACCCTTTATTGCTTCTAAGTGGCAAAAGCACTAGACTAAGAGACAGGAAACCTAGATTCTACTCTAGGCTTGGTGCTATACTAGCTGTGTGATCTTGAACTACTCACTTTCCTTCTGGGATTCCAGGCTTTTGATCTTTATAGCACATCACAGTATTCACTTTGTAGGCAAATCCTGGTCTGTGATGCGCTGAATAGATAAACAGCCTGGGCTCCCAGAGGCTCTGACTCTCAATGGGGCATGAAGCATATCCTCTCTAGGCTTCATTTTCTCCCATTTGCA…
TCONS_00001092	chrX	44202691-44203915	XLOC_000620	1224	1	94.1057	11.2641	0.119696	-3.06255	GTGCAATGAATACAGGGGTACATGTGTCTCTTTCAATTCTGGTTTCTTCTGGGTATTTTCCCAGCAGTGGAACTGATGAGTCATATGGCAGTTTTATTCTCAGTGTTTTAAGAAATATCCACACTGTTTCCATAGTGGCTGTACCAGTTTGCATTTCCAACAATGTAAGAAGATTCCCTTTTCTCTATACCCTCTCCAGCATTTATAGTTTGCAGACATTTAGATGATGGCCATTCTGATTAGCGTGAGATGATACCTCATTCTGGTTTTGATTTGCATTCCTGTAATAATGAGTGATGTTGAGCATCCTTTCATCTGTTTATTAGACATCCGTGTGCCTTCTTTGGAGAAATGTGTGTTTAGGTCTTTTGCCCACTTTTTGATTGAACTGTTCGTTTT…
TCONS_00001093	chrX	44204113-44204695	XLOC_000621	582	1	110.619	44.7102	0.404182	-1.30692	GTTTGAGTTTGCTGACTCATACAGAAAATTCCAGTTGGCTATGTATTTTACATATGGTAATGTAAGTTTCCATGTTACTCTTTCCATACATCTCACCCTCTCCTCCCTTCTCCCCATGTCCATAAGTCTATTCTCTATTATTGTTTTTCCATTGGTGCCTTGTAAATAAACTCTTCAGTACCATTTTGCTAGATTCCGTACATATGCGTTAGAATACAGTATTTATCTTTCTCTTTCTGGCACACTTCACTCTGCATAATCGGTTCTAGGTTCATCCACCTCATTAGAACTGACTCAAATGCATTCCTTTTTATGGTGGAACAATATTCCAGTGTGCATATATACCACAACTTCTTTATCCATTCAGCTGCTGATGGACATCTAGGTTGCTTCCATGTT…
TCONS_00001094	chrX	44204863-44209496	XLOC_000622	4633	1	115.443	28.7928	0.249411	-2.0034	ACTCTTTGCAAAAATGTTTTTTAGGTCTTTTCCCCACTTTTTGATTGGGTTGTTTGTTTTTATGGTATTGCATTGTATAAGCTGCTTGTATATTTTGGAAACTAAACTTTTGTCAATTGTTTCATTTGTTATTATTTTCTCCCATTTTGAGGGTTGTCTTTTCAAGTTGCTTATAGTTTCCTCTGCTGTGCAAAAACTTTTAAATTTAATCAGATCCCACTTGTTTACTTTTGTTTTTATTTTTGTTACTCTAGGAGGTGGGTCATAAAGGATCTTGCTTTGATTTATGTCATCAAGTGTTCTGCCTATGTTTTCCTCTAAGAAATTTATAGTTTCTGGTCTTACATTTACGTCTTTAATCCATATTGAGTGTATCTTTGTGTATGGTGTTAGGAAATG…
TCONS_00001095	chrX	44210643-44211196	XLOC_000623	553	1	89.623	16.1007	0.179649	-2.47675	ACTGCTGTCAGTGTCCTTTCCCATGCTGGGAATCACAGTCCACCTTACCTCCCTAAGATGCCCTCCAACACTGTCCTGATCTCGGGACCTGTATTGGGGGCAGCTTGTATTCTAATCTGGTCCTTGCCTCCAATGTCCACAGGTATCAGAACTAGTGCATTTTTTGTGTGTGTGGGAGCTCTCAATATCCTTTTATATATTCCATAGACACAGAGTCTGCCTGGTTGATCATGTGGATTTAATCTGCAGCTTGTACAGCTGTTGGGAAGGTTTTGGGTCTTCTTCCTCAGCCACACTGCCCTTGGGTTTCAACTGTGGTTTTATTTCCACCTCTGCATTTGGGTCATCCACTGAGGTTAACCCCTGAGGCTACCCTGAAGAGCTTGGGTTTGCCCCTGT…
TCONS_00001096	chrX	44211309-44214009	XLOC_000624	2700	1	89.294	35.9209	0.402277	-1.31374	GCCTGTGGCAACTCTGCCCCAGTGAGAGTTGATTGTGAAAGTGGTGCAGCTGCTTGGCTTATGGGGACCCTGGAGGCGCCAGTTGTGCAGGGACAAGACTGCCTCTGTGGCAGAAGTTAAGGCCCTGTTAGTCTTTTTTCAAGTTTCTTGCAGGTAAGTGATCAAAAAGCCTCTTTTCCCAGTCTTTCTGCATAGCTCCACCTGTTCAGGCACTTGGTCTTTGGTTTCCTTAGGCAAATTTATTCCTAGATATTTTATTATTTTTCCTGCAATGGTGAATGGGATTGTTTCCTTAATTTCTCTTTCTGATTATTCATTGTTCATTTCAGTTCAGTTCAGCCACTCAGTCATGTCAAACTCTCTGGGACCCCATGAACAGCTCACCAGGCCTCCCTGTCC…
TCONS_00001097	chrX	44214273-44214797	XLOC_000625	524	1	64.9627	8.75354	0.134747	-2.89167	GCCCCCCAAAATAAAATCTGACACTGTTTCCACTGTTTCCCCATCTATTTTCCATGAAGTGATGGGACCAGATGCCATGATCTTCATTTTCTGAATGTTGAGCTTTAAGCCAACTTTTTCACTCTCCTCTTTCACTTTCATCAAGAGGCTTTTTAGTTTCTCTTCACTTTCTGCCATAAGGGTGGTGTCATCTGCATATCTGAGGTTATTGATATTTCTCCTGGCAATCTTGATTCCAGCTTGTGTTTCTTCCAGTCCAGCGTTTCTCATGATGTACTCTGCATATAAGTTGAATAAGCAGGGTGACAATATACAGCCTTGGCGTACTCCTTTTCCTATTTGGAACCAGTCTGTTGTTCCATGTCCAGTTTTAACTGTTGCTTCCTGACATGCATACAG…
TCONS_00001098	chrX	44214927-44215694	XLOC_000626	767	1	51.5955	20.2167	0.391831	-1.3517	GTTGTGTTTTCGTTATCATTTGTTTCTATGCATATTTTGACTTTTTTATTTCTTTGGTGATTTATTGGTTATTCAGAAGCATTTTGTCTAGCCTCCATATTTTTTGGGTTTTTTTAAATAGTTTTTTTTTCCCCCCTGTGGTTGATATCTAATCTTATGTTATTGTGATCAGAAAAGATGCTTAAAAGGATTTCAGTTTTTTTTAATTTACCCAGGCTAGATTTGTGGCCCAGGATGTAATCTATTCTGGAGAATGTTCCATGTATACTTGAGGTAAAATTGAAATACATTGCTTTTGGTTGAAATGCCCAGTAGATATCAATTATCTCTGTTTCAATGTATGATTTAAACCTTGTGTTTCCTTTTTAATTTTGTCTGGATGAACTGTCCATTGGTGTG…
TCONS_00001099	chrX	44215785-44217457	XLOC_000627	1672	1	41.9275	11.7816	0.280999	-1.83136	CTCTTATAATGTGTCTCTTATAATTTGTCTCTAAAGTGTCCCTTATAATGGTCTTTATTTTAAAGTCTATTTTATCTGATATGGGTATTACTATTCCCACTTTCTTTTGGTGTCCATTTGCAGGCAATTTCTGTTTCCAGCTCCTCATTTTCAGTTTGTATGTGTCCCAAGGTTTGAGATCCGTCTCTTGTAAACAGCATATATAGAGGTCTTATTTTTGTATCCATTCAGCCAGTCTTTGTCTTTTGGTTGGAGCATTTAACCCATTTATGTTTAAGCTAATTATTAATAAGTATGACCCCATTACCATTTACTAGATGGTTTTGGGTTCATTCTTACAAAACTTTTGTTTCCTGTCTAGAGAAGATCTTTTAGCATTTGTTGGGGAGCTGGTTTGGC…
TCONS_00001100	chrX	44228316-44229037	XLOC_000628	721	1	50.9813	5.49367	0.107759	-3.21413	TCCCCAGTAGCATATTGGACACCTACTGATCTGGGTGGGCCCATCTTCTGATGTCATATCTTTTTGCCTTTTTGTACTGTTAATGGGGTTCTCAATGCAAGAATACTAAAGTGGTTTGCCATTCCCATTTCCAGTGTACCATGTTTTCTCAGAATCCTCCACCATGTCCATTCTTCTAGGGTGGCCCTCCATGGCATGGCTCATAGCTTCATGGAGTTACACAAGGCTGTGATCCATATGTTCATTTTGGTTAGCTTTCTGTGATTGTGGTTTTCGTTCTGGAGGCTGCAAGATTGTAGTTCTTGCTTCTTCTCTCTGTCCTCTGATGGATGAGATGAAGATAAGAGGCTTTTGCCATCTTCAAAACTTCTCTATTGCATGTTCCAGGACAGTGGAATA…
TCONS_00001101	chrX	44230730-44231465	XLOC_000629	735	1	59.6011	5.35202	0.0897973	-3.47718	GAGAAGAGAGAGTCCTTTAGACAGCAGGGATCAAACCCGTCAATTATAAAGGAAATCAGTCCTGAATATTCATGGAAGGATTGATGTTGAAGCTGAAGCTCTAGTACATTGGCCACCTGATGTGAAGAATTGACTCATTGGGAAAGACCCTGATGCTGGAAAAGGTTGAAGTCAGGAAGAGAAGGGAGCAACAGAGGATGATATGGTTGGATGGCATCACAGACTTGATGGACATGAGTTTGAGCAAGGTCTGGGCGTTGGTGATGGACAGGGAAGCCTGGCATGCTGCAGTCCATGGAGTCACAAAAAGTCGGACACGGCTGAGTGACTGAACAGAACTGAACTATGAAGTGAGAATGGGGGCCAGAAGCCAGGAAGGTCCACCAATGATAGCCAGAC…
TCONS_00001112	chrX	50034974-50035331	XLOC_000640	357	1	114.247	211.291	1.84942	0.887075	GGCGTTTGTCGGGGAGAGGTGTGTTTGCGGGGGACAGCTTCCAGCCCTGGCTCAGCCCATCCAGGAGGGGCCTGGCGCATGGTGTGAAAGGACGCGCGGTCGGTGAGCTGGGTCTCCAGGAGGCTGTGGCATCAGTGCACTGGCACTAGTGCGAGGGAGCTGGAGGACAGGACGTCACGTTGAGGGTGATGACAGGGAGGAATGCTGGAACCAGGACACCACGAGGGGCGCGGTCCTTCCTGATGCCCGGGGCGGGACCGTGGGCAGAGGGATGCTCGGGTGGGGAGGAAGGGAGCATCGCTAAGGACGGAGAGTCTCCGGGGTGACCGGGTGAGCCTCGTGGGCACTGAGGACGGA
TCONS_00001117	chrX	52855689-52856579	XLOC_000645	890	1	224.131	316.428	1.4118	0.497535	GTGGTGGCATCTCTTAACCAATCACCGCGGAACTCGGCCTGTTGCCAGGGTGAGGCGGCGCCCGCCTCTCCACCGGATGTGAATTTGTAGGTGGGTGGAACCGGAATTGACGCTTCAAGGGCTAGCTAAGCTCTGGGAGTGTTGATATTTTTGCAGTCAGTCCGGCTGACTTCGGCCAACTTAAAAGCCTGGAAGGGAGGCGACTTTAAACTTGTGCGTGGGCAAGCCACGCTATTCTGTCGCAGTGCCCGCGCCTGCGAGCCAGAGCCTCGGGGAAAGAAGAGCCGGACGGAACCAGTGAAGGGAAAGGCAAGGAACAAGGGTGCCGACTTTGACTGAAATCTGAGACGGAGGGCAGGGGAGGGCGACGTCCGCTTCTGATTGGCCCGTGGTCATCAT…
TCONS_00001118	chrX	53209040-53210546	XLOC_000646	1506	1	39.0104	44.2332	1.13388	0.181271	GATCAAATCTGTGCCCCCTGCAGTGGAAGTGCAGAGCCCTTACTTTACTTTAAGTAAGTGCAGAGCCCAATGGACTACCAGGGAACTCCCTAGGACCGGTATCTGGAAAATATTAATGTCAGATGTAAAGAAATAGAAGCTAGCATTTCAGGGTTTCTTGAGGCCCTTGGAATAGAGATGACTAACTATTCAGAAGGCTTTGGGGAACAGGGCAGGCCAACAGAAAATAGCTAACTAAATAGATGACTAAAAGTCATCCACTTCCCACACCAATGTGAAGGTCTTACAAACCACACCACTCAGTTTTCTTTTGAACTTTTTATTATGGAAAATCTCAAACTCACAATGCATTGATTTAATGTACTTCCACGTACCTATCACCCAGTTTCCACAATTTTA…
TCONS_00001119	chrX	53429868-53430498	XLOC_000647	630	1	43.0959	66.3507	1.53961	0.622561	TGGACAATGTCTCCCTCCCTGGAGACATTCACAGAGAAGAGTTACTTACATTCTAGGATAATAAAGATCATGTCTCTCTTCCTAAGAGGATGGGCAACAAATCAATGTAACAATATTGTGTTTTCCCTTCATTTTAATTATGTCAATTTTCAATCATGTACAAACATCAAAAGAACAGTACAGTAAACACACATAACTTTCATCTAGATTCAACAGTGTATATGTAAATTTTTTCCTGAGTAATTGATGGCAAATTACAGACATTAGAACATTACACTCAAATACTTGAGCATCCATCTCCTAAAAATAAGGACATTCACCCCCATACCTAGATTATCATTATCAATCTAGTTCTCATATGATATTGAATATGATATCGCATATCCAGTCCATTTTCAA…
TCONS_00001126	chrX	54966253-54967041	XLOC_000654	788	1	67.8798	63.389	0.933842	-0.0987498	AAAAATCTCAAATTTTTGAGACCTTAAAAAGGGAAGAATTCACCTAGATTTGTTAGGCAAAATCTGTGATAAGCCTTTGGTGTGAGTTTCCCAGCCCTGTTTTATTTTAAAAGTTCAGTCTGAGACTCTATAAGTGTTTCAGCAAAATAAAAAGCCTATAATCAATTATGGTTATAAAAATCATCAGACCAAAATTAGTGAGCACAGACCTATTTGGCAAACAAACTAGCCTTAATTTGGTTATATTTAATAAAAATAAGGGTAACTTTAAGGAGAAAAAGATATTTCAAAATGTTAAATACCAGTTTGTTAATGGAGGTCTGCATCTAGTAGGACTCATCTCTTAGATAGTTCTTTGCTGTTATGTGATATTAATGTAAAATTTAATTGAATTCTTGA…
TCONS_00001127	chrX	55201666-55202232	XLOC_000655	566	1	93.7196	23.3115	0.248737	-2.00731	TCAAGATTCAACAAAATGTCTCCAAATAACCAATTTAGGATAATAAAAGTAATTGAAATTTACCTACATTCAATGTAAAACACCAGAGACCTTGGTAGTGAGGTTAGCAGGGTGTTACATGCATAAGAAATTATCTTCCCAGTACAGTAGGGGTTTGCGTTTTGGAGAGGGTGCTACGGTATTGACACTCTTACTGAGCCTGAGTCTGAGAACTTGGAAGGAGAAAGCTGCTCTCCTAGGCTCCTTTCTGTCAAAATTCAAATCTAAGTATACAAAGAAGAAAATACTAAACCAAAAAAGTAAACTCATCCCCAGCAAATACCTCCCCTCCCTTACAAACAACAATTTTCTTTTGCTAGTTCAAATAGAGACAACTCAATTATTATCTAATCTTAGGGG…
TCONS_00001128	chrX	55202307-55205923	XLOC_000656	3616	1	94.5657	24.6137	0.260281	-1.94186	GACGGAGGAGCCTGGTGTGCTGCAGTCCATGGGGTTGCAAGAAGTCAGACACGACTGAGTGACTTCACTATAAGCAGTAATTATAAAGAAGAAAAGCATCCTTCACCTCACCTCTACTCAAGATGTCTTAAAAAGCAAAGTAAAACATTTCCCTAGTTCAATTGCCAACTGCAAATTTTTAAAATTAACTTATTTAATTGGAGGATAATTACTTTATGATATTGTGGTGTTTTTTGCCATACATCAACATGAATCAGCCACAGGCATACATGTGTCCTCATCCTGAACTCTCCTAGAACCAAGGTGATTCTGGGTATGACTTGGGATGATCACACAATGTTCATACCATGAGGACCTTACTCCTGATTGGCATACCCATGTACTGAGGTAAGCTTGGCA…
TCONS_00001129	chrX	55206009-55206738	XLOC_000657	729	1	50.2222	27.0591	0.538788	-0.892211	GGCTTTTAAAGATGGGATATTTGCCCTCTCCCACCTTGAAATAAAGTTGAAGACTCAAGTCACTGCCAAAACTAAGATCTGAGACTCTTAAATTGAACACAGGAGGGTAGGAAGGACAAGTAGGGTGTACGCTTCTACTGGTGTCAACCTTTCTCCTTTCTCTCTTATCCCCCAGGGGAAAATGAGGTAAGATAGACAGATGGAGTCTTGTCTGACCTTACAGCTCTTCTCACTTTTCAATCTCTTGAGAGATAGTGCTGATGGAAAGTCTCTTACCTTTCCACTGGCAGAGAATATACATCCAGGCTGGATATAGGGTGGGAGTATGGCAGAGAATATACATCCAGGCTGGATATAGGGTGGGAGTAGGGGAGCTGATGGGAAGCAAAGAGAATAGGC…
TCONS_00001132	chrX	58013814-58015211	XLOC_000660	1397	1	40.2993	60.293	1.49613	0.581236	CCCTGATTTTCATCCCAGCTTCATCTTCCAGAGGGTGGGAGGGGTTTTTGTCCTTTTTAGTTTGTAATTGTCATGGTGTTGGCTCTTGATGGGTCCTTATGTATAAGGCCAATTTTATGTAATGAGAGCCTAATGAGCAGCAGGTCACACTTGAACATAGGAGATTCCCCACCTTTCTTTCTTTGCTTCCCCAACACTTATCACCCAAAAGGTGTGGTTTCATGTCAGTCTGTTTTGTCTGTCCATGGACCCCTGCTGTTTACAAGCTGCATGATCTTTTGCACCCTGGTTCCTGCCCCCATTTCTCTGCTCATATTTAGCTACCTGCCTGCTGCCACAGTATCTTTAATCACAGCAGTCTTTTGAGGTTGATGGTATTATCGTTAATCTCACAGTTGA…
TCONS_00001133	chrX	58015304-58017929	XLOC_000661	2625	1	47.6866	53.7506	1.12716	0.172697	GAAGAAAGTGCCAAGAGCAAGAAAGATGCTCTTCTGTACGAATGGGAAAATGCCATGTTTCTGAGAACAGTTGTAGAGGTGCCAGGTTTGGCTATCAAAATGGTTATATCCTGGAGACAACTGGAAATAGGAGTCTGGAGAGTTGTAGAAATCATAGATATGTAGGTTTGAGCTGACAGATGTGATGGCATGTTGAGAGAATGCGTTGTCTCAGTCTTGGTGACAAGCATAGTTGATAGAGGGCAGGGCTGCCAAAAGAAAGATGAGAAGGAAGGAAGAGTCTTTTCAGACACAGAACATTAGACATGAAAGGAATTTAAGAGGTAACTGATTTCAATTTGCTCATTTTACCAATGAAAAGTTAAGTCCCAGAGAGGGAAAGTTACTTATCCAATGTTA…
TCONS_00001145	chrX	62758014-62761341	XLOC_000673	3327	1	77.4618	73.2321	0.945396	-0.0810089	GACTGGCTGAATGGATACAAAAACAAGTCCTACATATATGCTGTGTACAGGAAACCCACTTCCAACCTAAAGACACATATAGACTGAAAGTGAGTGGATGGGAAAATATATTCCATGCAAATGGGAAGCAAAAGAAAGCTGGAGTAGCAATCTTCATATCAAGACAAAGTAGACCTTAAGAGAAAGGTTACAAGAGATAAGGAAGGACACTACATAATGATCAAAGGATCAATCCAAGAGGAAGACATAACAATTGTAAATATCTGTGCACCCAACATAGGAGCACCTCAGTACATAAGACTGATACTAACAGACATAAAAGGAGAAATTGACAGTAACACAATAATAGTAGAAGATTGTAACACCCCACTCACACCAATGGACGGATCATCAAAACAG…
TCONS_00001146	chrX	62815091-62815810	XLOC_000674	719	1	25.5873	55.1452	2.15518	1.10781	TCCGTGAATTATGTGAAACATCTAACTCTCCCAGTTTTGAAGAAGTGGCCCTGTGATTGAGTGTCCCATGTATAGACTGCTTGTGTCTAGTGACTTTGACAGGTCAGATGCAGCTAGAGCAGCCCTGACTGGGGAAGTCCCTAGGGAGCACTGAGCCAGAGGTCACCTTGGTTGGATAGCTGGGGTTAGAGCTAGAGCCACTGTGGGCTGGGAGTAGTTCAGGGGGATTCAACAATGGCACAGACAAGTGCTCCTGACCCCAGAGAGGGCTCCAACAGTTCCTTGCCCATTTGACAGAAGCTCTAAAATAGTAAACATATTTTTTCTTGTATAATCTAGGTTCCCTATAAACTTTTTTTTTTTTTGGTTCTTTGTTTTCATGTATTGTGTGTGTGTGTG…
TCONS_00001147	chrX	62817914-62819061	XLOC_000675	1147	1	25.4227	45.646	1.79548	0.844371	TGACTTTCTAGCTAACTGTTCTGTTAAACTTTTTTCCGTTCAGTTCCATCACTCAATTGTGTCTGACTCTTGCAACCCCACGGACTGCAGTACGCCAGGCCTCCCTGTCCATCATCAACTCCCAGAGTTTACCCAAACTCATGTCCATTGAGTTGGTGATGCCATCCAACCATCTCATCCTCTGTTGTCCCCTTCTCCTCCTGCCCTCAATCTTTGCCAGCATCAGAGTCTTTTCCAATGAGTCAACTCTTCGCATCAGGTGGCCAAAGTATTGGAGCCTCAGCTTCAAAATCAGTCCTTCCAATGAACACCCAGGACTGATCTCCTTTAGGATGGACTGGTTGGATCTCCTTGCAATCCAAGGGACGCTCAAGAGTCGTCTCCAACACCACAGTTCAA…
TCONS_00001148	chrX	62819442-62820530	XLOC_000676	1088	1	48.1709	29.191	0.605988	-0.722638	GTCACATATAACAAGATTTCATTCTTTTGTGTGTGTATATGTCTATTCAAATTCTCTGCCTATTTTTTAAATTGAATTAGGGGATTTTTGTCATTCAATTGTAGGAGTTATTTATATATTTTAGATATTAACGCCTTGTTAGATAAATGACTTGTAAATATCTTCTTCCTAAATTTAGTAGGTTGCCTTTTCATTTTGTCAATGGCTTCCTTTGCTGTGCAGCTTTTTAGTTTAATGTAGTCCTAATTGTTTGTTTTTGGTTCCCTTGCCTGGGGAGATATATCCAGAAAAATATTGCTATGATTTATGTCAAAGTGTCCTGCCTATGTTTTCCCCTATGAGTCTTATGGTTTCTGGTCTTACAGTTAGATCTTTAAACCATTTTTAATTTATTTTTGT…
TCONS_00001149	chrX	62822025-62822774	XLOC_000677	749	1	58.1039	78.2625	1.34694	0.429686	CTTCTTCCTTCTGCTCCCTCTTCCCTCATTGTTCCTAGTATGTTTGATACCTAGCTGATTAATTTTCACCCTGCCATCTAATATACATATTTAAGGCTATAAACTTCCCTCAAACCATGCTTTCATCATGCTTTTTATACGTAGTATTTTCATTATGTTTAAACATCAAATATTTTAAGATGTCCCTTATGATTTCTTCTTTGATCCATGTATTTTTGTTTTAAAGCGTAAAATATATGTAGATGTTTGCTTGACTACATGGATGCTATGATACCAATTCTATAAATTAGTAAATAATCTTTTAATGGACAATCAATTATGTTTTGAACTTTATTCTTTTTAATTTCATGTTATTTGGGTATGCTGGGTCTTTGTTGCTGTGCAGGCTTTTCTCTAGTT…
TCONS_00001150	chrX	62833428-62901563	XLOC_000678	320	1	210.212	22.687	0.107924	-3.21191	CTGGAAGGTATAAAAATAAAGGTTGAGAAGTCAGTGAATAGCAAAAGAAGTATGAACAATAGTAAGGGACTTTTTAAAAATACTGATGCCCAAGGCAACTAAATCACAGTATTCCACCCTGGTTTATTTTTAAAGTTCCTCAGATGATTCTAATGTACAGCTCTGATAGAGAAGCACTGACCTAGGAAGAATAGCAAATGCAGAGTAGCTGAGTGATGTCAATGATGCAGCACAAGAGTAATGAACCAAACCTTAATGAATGAACCTTAACCTGCTGTTAAGGTGCCCAGAGATGTTCAAATCCAGTTTCCATAATCAAT
TCONS_00001151	chrX	62833428-62901563	XLOC_000679	2466	1	119.839	33.2273	0.277266	-1.85066	ATGAGATAGGCTAAGTGATTTTTCATTTCTTGAGATAAAAAGAGCCAATTTAGTTCAGAAATATGTATCAGAAATACAGTCACATGAAACAGACCCCCAGCAGAAATATAAAACATTTGAAATTGTTAGAATATGATAATAAGGTGAAAAATCATATACGATTCCCTCCAGATACCAGGATTCAATGTCTTTTAGAAGTCCAGGTTATGTTGTGCCAAAGCCACTAATTAGACAACTGCCTTTGTGACTCATACATATACCCACTTAGGGTGAAGCACTGAGGCAACTGGTAGTGGCTGTATTATAGCAACTACAAAAAATAAGGAAAGTAGGGTTTGACAGTTATTTCTCTTCTGACAATGATGTGCAAATTCCAATATAACCATGAGGTGCTGACCC…
TCONS_00001152	chrX	62833428-62901563	XLOC_000680	544	1	122.55	33.0247	0.269479	-1.89175	GCTAATTAGGCATTTAAAACCATCAACAATGAGGCTGTGAGGGATATGGGAACTGCTAACTGTTCCAATAGAGTAACTTCCAAGTTTCTCTTTCATGGCCAGGTGGTAAATATTTTAGGTTTTGCAAGCCATATGGTCTATGTCACAACTACTTTGCCACTGTAGCATAAAAGCAGCCAGAGACAATACATAAATGAATCTGTGGCCATTTTACAATAAAACTAAAATCTGAATTGTGTATAATTTTTATACATTATAACCTATTATTCTCCTTTTGAATTTTTTCAACTGTTAAAAAATGTGAACATCATTTGTCACTCATAGGCTGTAAAAGAAAAAACAAAACAAGTAGTGGGCGCATAGGTCATAGTTTTGCTGACTCTTGGTATATAGAAATGG…
TCONS_00001153	chrX	62833428-62901563	XLOC_000681	356	1	213.464	53.1444	0.248962	-2.006	GTTATAAGAACATTTATTTAGAAACACACTGTGTTGGCCTGCAGCATTTAAACAAATTTAAACTAATGGCTCAAACTCAGGCTCCTTGTGGAAATTATGTCAATATTGGGCTGCATTTTTACTGGGCAAAAATCAACAGGAGCCAAGGAGCCAACCCATGACTGGGTTGCCTTCTAATTTTAGAGCAATTAAATGACTTTCATCCTTTGGCATGAAAGGTTCATGTTCCAGTGGACCACAAACCCAAACATACCCCCTTAGAAGCATCAACTGCTCTTTACCATTGAATCTGAACTCTTTTCTTCTTTTAAGAGAATTCTCTGTTCCATTATCTATCAAAAGCAGATCAACAGAAC
TCONS_00001154	chrX	62833428-62901563	XLOC_000682	672	1	146.074	54.4904	0.373033	-1.42263	CTGGGATAAGTCAGGCCTGGTACACTTATGAGGGCTTCCATTGTGGCTCAGCTGGTAAAGAATCTGCCTGCAATACAGGAGACCTGGGTTCCATCCCTGGGTCGGAAAGATCCCTTGGAGAAGGAAATGGCAACCCACTCCAGTATTCTTGCCTAGAAAATCCCATGGACAGAGGAGCTTGGTGGGTACAGTCCATGGGGTGGCAAAGAGTTGGACATGGCTAAGTGAGTTAACACACACATTTGTATTCTTAGGAATACATATTTGTATTCTTAGGAATTATAACTGGGCTATCAAAAGTACTAATCATAGTTAGCTATGTGAACTGAAGCTGAAAGGATAGATAGCAAGCCAACACAATGAAGACAGGTGAGGTCACAAGGGCCAAAAGCAAGCAAA…
TCONS_00001155	chrX	62833428-62901563	XLOC_000683	1555	1	132.619	40.5109	0.305468	-1.71091	AGGGTCATGTAGTCATTTGTGAAACTACTGCTTCCAAAGATGGTTAGGTATGGCACTTTTGGATGTCCCATGACTGGGTTGTCTTCTAATTTTAGAGCAATTAAATGACTCCGGATATACCTACAACAGATGAGTTGTGATAGTCTAAAGCACTTCAGGATTATAAAAAGGGAAAGAAAAACATTTCCACATAGAAATCAATACGGGGAATGTCCTAGACCTGCCAAATAACAACTGCTACCTCTACAGTCTCAGGAAACTTAACCCACAGACAATCAGATTCACAATTTAATGACAACTGGGCAGCAGAGAGAACAAGAATACAAACAGATAGTTTGCAGAGAGAAAGATGATACAGAATGGAGGCCACATCTACAGAGACTGCACAAACTCAAGTTA…
TCONS_00001156	chrX	62833428-62901563	XLOC_000684	273	1	563.368	107.401	0.190641	-2.39107	TTGTGCTGTGCTGTGCTTGGTCGCTCAGTTGTGTCCAACTCTTTGCGACCCCTTGGACTACAGCCCGCCAGGCTCCTCTGTCCATGGGGGTTCTCCAGGCAAGAGTACTGGAGTGGATTGCCATGCCCTCCTCCAGAGGATCTTCCCAATCCAGGGATCGAACCAGGTCTCCCACATTGCAGGCAGATTCTTTACTGACTGAGCCACGAGGGAAGTTCAGTTTATTATCAATTTTTTAATTAAACAGATGTTTAAGATGGCATGGGACATGCT
TCONS_00001157	chrX	62833428-62901563	XLOC_000685	388	1	151.2	14.8256	0.0980529	-3.3503	CCCAAATCATCCCACCCTCTCCCTCTCTCACAGAGTCCAAAAATCTGTTCTATACATCTGTGTCTCTTTTGCTGTCTCGCATACAGGGTTATCGTTACCATCTTTCTAAATTCCATATGAGTGAAGTAAGCCAGAAAGAAAAGTCTTCCTGTCTTAAAGACTTTATGTATACATATTGTAGAGCAAGGATGGCATGCTATAGTCCACGGGCTGAATCTGGGCTGCTACCTGGTTTTGTTAATGAAGTTATATTGGAGCACAGTCCTGCCCACTTGTTTCCATATTGTCTATGACTGTTTTCATGCTAGAGAGTGTGACACCCAACTCTACCACTGGCTGTCCGTTTTACATGGGTGGCAACACCTCTCCAATCCTCAGTTTCATTATC
TCONS_00001163	chrX	64429581-64431201	XLOC_000691	1620	1	132.251	142.457	1.07717	0.107248	TGTTCACAAGGCATCAAATCTAATACTCTAAAATGTTGATACTAAACTAGGAAAAATAACACTTCTATTCTCACAACTGACAACCATACTTCTTTAGACAATGACACTAAATAGTTATGTTTTAACCTTTGAAATTTAAAAGGCATCTTTGGGTATTTAAGATAAAAGATGCCCCTTAGTTGAGTCTGAATCAGCACTGGATATGACAACATCCTTGTTATCATCAGACTGAGGGCATGGTTGCTGAATGAATACAGAAACTGACGAAGAAACAACAAAAAACGAACTTCAAATAGTCTAATATCAAATTCAAATATAAATCTATTTCCTTCTATATGGTAACGTGTATATGTGTATGATATGAGTAAACACAGATGCATATGCACACATTTATAAAGT…
TCONS_00001171	chrX	75574107-75575007	XLOC_000699	900	1	613.373	919.456	1.49902	0.584016	GAGATGGTTGGATGGCATCACCAACTCAGTGGACATGAGTTTGGGTAAACTTTGGGAGTTGGTGATGGACAGGGAGACCTGGTATGCTGCGATTCATGGGGTCACAAAGAGTCGGACACGACTGAGCGACTGAACTGAACTGCAATGTAGTAAAATGTTTCATTAAATTGTTTTATTATTAACACAAGACATTGAAATGATTTTATGAGAATGTAGCCCTATTTTCCGGGTCTCTTAAGGCATCATTTCTCCAAAGGAGAATGTTCGCCTCCTTAAGAGATAATATCTGCAAAATGGGGTTTGCTGGTAGAGTTGGCAAGTATTACATATAATTGTCCTTTCCAGGGAATCATACTTCACATGAGCATATGAGAAGCTTTAGCCTTACAGGAGAGAATC…
TCONS_00001177	chrX	77258056-77258628	XLOC_000705	572	1	14.1909	76.4781	5.38924	2.43008	GTGGTAAGGGACAGTCTCACTTCGTGGAACGTTTATTTCAGCCATTTGTGTCGATCTGCGTGTGTGCCTGCAAATATTGGCTCAGGATGTAAGATGCAGTTCTTTGTGGGGGTTGTGGGCACAGTGAGAAGACACTGCTTTGTGTGGCTTTCCCCGAGGAAGTGACATTTGAGCTGAATACGACGCTGTTAATACCAGGAAATGGGCACACAGAAGACGAAGAGGGAGCCTGGCAGTGCCAGGGTGTGGCTGTGCCCACCTAGTTCCCCAGACGCTTGGCTCCTCGGCTGCACCCCACTGTCCATGCCCAGGCCTCAGGACTGCAGCTAACTGTGCTGCTGAGAATTCAGTCCACTTCTGTTGCTTGCTTCCAGGCCAGGCCTGGCACTGGGCAGGGGC…
TCONS_00001181	chrX	77474925-77475717	XLOC_000709	792	1	44.9517	29.0614	0.646503	-0.629271	CACCCACCAGGCTCCTCTGTCCATGGGATTTCCTTCTCCAGGGGATCTTCCTGACCCAGGAATCAGACCCACGTCTCCTGCATCACCTGCTTGGCAGGCAGATTCTTTACTGTGAGCTATTGGGGAAGCCTCCACCAGTAAGTAAAAAGACCATCCTTCCCCAGTAGATCACAGTGGGGACTTTGTCATCAACCTACTGGCCAGCTCTGTTCTCTGTTCCATTACACCAGGCTTTCTGCCTTCTTTCTATCAGCACCGTATCAGCTTCATTACTGCTGCCTTAGAGCAAGTGTCTATTTCTGTGAGCGTTGAGCCTTCAGGTTTGTTCTAGATCATCTGGTTTTTCTTCCAAATTGATCTTCCAGTTTTTCTAGGCACTTTGCATTTCCACATAAATCG…
TCONS_00001186	chrX	77708053-77708986	XLOC_000714	933	1	98.2848	31.3753	0.319228	-1.64734	GCTTTGGCCGCTACTCACCGAGGGTGAGCTAACTAACGGGCACGGCAGAGACACGCACTTGTGGATACAAGCCACCCCTTGAGCCGCAGTTTGCTGGGCGGCAGAGGAAGGAACTGTGAGGGCATGAATGAGTGTGCATGCTCATGCCTGTTGGCTGTGGTTGGCACTCGGGCCTGGGGACCCACTGGGCTTGGGTAAGGGAAGGGAGCCTCTTGCCCGCACATCTGAAGACCCAGGAAGAAGGTGGGTGGGTAGAGTTGTCTACCAGTGAGCAGAGTGCAGGGTATCTGAAAGGGTTGCTAAGTAAGGACAGGAAGTGACCAAGTTGGGGGAGCCTGGCAGGTACAACAAGACAGGAGCGCCCAGGATGGGGGTGGAGGACCCCTCCCCTCCAGGCCC…
TCONS_00001192	chrX	79431261-79431391	XLOC_000720	130	1	180820	39889.7	0.220604	-2.18047	AGGCCTTAGAGCACAGGCTCAGTAGTTCCAGCGCATGGGCTTAGGTGACCCACAGCATGTGGAATCTTCCCAGACCAAGGATCGAACCTGTGTCCCCTTCATTGGCAGGCAGACTCTCAACCATTGAACC
TCONS_00001195	chrX	81314566-81315073	XLOC_000723	507	1	479.255	848.789	1.77106	0.824612	GTGTTGTGTAGTTTTATCTTAATTTCCTAAACTTTCTTTCAGTTATTGGCAATTTAGTCAATTTTTAGATTTACAGCATTGTAAATAATGTTGTGATAAGCAACTTTGTGAATAAAATGTTTTTGTGTGTTTCACATTAATCCCTTAGGATGGGAGCTTAAGTGCCAAGTTGCCGAAAGCATCTCCATTTTAGTCCTTTCCTGCTCCCTTACGATAGTAAAACTGAAAATAAAGCAAACAAGCATAAAGATAATACGGACCATAAAAACAAACAAAAAAACTCACCCTCCCAATAATAGCTGAAAGTACAATCCTATTTGAGCTTTGAATTATTTGCTTATTAATGGCCTTGATCATTGTTCTCTGTGTACATTTGTTGGGCATTTGTATATCTCATGT…
TCONS_00001199	chrX	90000150-90001008	XLOC_000727	858	1	218.695	187.634	0.857971	-0.220999	GCTGCTGTTACCTTCACACTCGTTGTTAGAAAAAGGTTAACTTGTGTGAACATTCTGACCTGTTAATTCCTGGGACTGCTATAGTCTTCCCCAAAGACTATTTGTTGGTCAAATAACCCCAAAGGCTGAAAGCTAAAACACACCTGTCCTGGTCTGCAGTTGCTTAAGAATGGACTGGCGTTGTGGTTGAGCTGATATGAAAGAGCTGCACCTTCCTGCGGAAGATCAACTGACCTGCTATTCCACCCCAAATCTCAGCCTGAGGTATATTTCAGTGAAGGCAGGTAGCTGTGCTTCTCAAAGCAGAGAAGCAGTTTAAGAGCAGAAAGGTAGAGGAAATCTAAAAAAGAACCATCTTGATACAGATTTATCCCATGGTGTGAGGGAGAGGGCAAGGAA…
TCONS_00001200	chrX	91070473-91070779	XLOC_000728	306	1	1273.93	1757.17	1.37933	0.463968	CAACAGTCTGCTATGCACCACACGGGGTCCTCTAACCCCTGCCATCACTTTGGATGATTTGCCTGTTCTGCCCGGAGCCCTTGAACCCACGAGGGGCTTAGGGAGCTGGGGGTGCTTTGGCTCAGATGCAGACTCTTGGAAATCTCAAACCTGCATGGTGATGATATGATCAAGAATCTTCCTCCCCCGTGGGAGCGCGTGACTGTTGGCACTCATAACAACAGGTCCCTTTAAGAGTTTGGTCCATGGTGGGATCCAGCTTCTTCCTCACCACTGGGCCCATTGCATCTCCACTTCTAAGGTAGG
TCONS_00001203	chrX	91264560-91264863	XLOC_000731	303	1	242.26	26.1527	0.107953	-3.21152	GCACGTTCTAATCCTAGCTAATCCTCTCAAGAGTGCAATCTTATTCATTTAAATGTGTTATAATAGAAAACAGATCCGCTTATTCTGTTCTACATAATAGGAGATTTAAAAGAAACCTTTGTTGTGTCAGCATACACGTTGTATCAGTCTACTGAAGGTTGTCTGAGCTGTTTTGTTAGTCAAGTCTTGATCTCCCCTCCCAGTCCCCCAACCCTTTCAAGGGTTTGATTCTTAAGTGTCGTTTGATATTGCCAATCTAATCTATGTTCTCTTCCCTGCTGTTGAACACCTCTGTTGCCCTCC
TCONS_00001204	chrX	91265606-91266734	XLOC_000732	1128	1	48.9951	40.3629	0.823815	-0.279608	AACCTTTTGGAAAATTGTTGGCATATCTGTAGTCTTCGGACATGGCTTACATTCTTTTCTTTCTCTCAGATTACAAAGAGTCACTCGGACATTGAATCTCCACGTGATCTCTGTGCTTGTGATGTCATCTAGGAGGGTCAGGAGACTTGTTTAATTCATTCCTAAAACATGGATGTAGTACCTGTGATGTGACCATTGCTGTTGTAGGGATACAGAGTGATGAAGCTTCTATCCCTGTTCAGTTGAAATCCCTTAGGATAGCCATGGATGCTTTTCCAGGCTCCTTGATTAGCTCAGCCCTCTTCCATTTTCTTTCAAATTATCTTCATGTTGCCTTTCCAATGTTCGGCTCCTTACCTTTGATGGAGATGATAGAAGTGAAGTGAGAGCTGAATATTT…
TCONS_00001205	chrX	91268360-91269787	XLOC_000733	1427	1	32.7672	21.1782	0.646323	-0.629672	TTAGCTATTACTAGAAAGAGCCACAGAGTTAAGGATGCCTGGTTTCGAATGTCCATTCCAAGCTTACTAGTTGGTTCATTTATTTCAGCAAATTATTTACTTTCACCAAGGATTGGCTTCCTTTTCTGCAAAATGGAATTTAATATCTACGTATCCACATTATTGTTCTATGGATTAAGTGAGATAAAAATTTCAGCAACAGTATGTAGAACATATTCTTCTGTTCTTCTGACTTCATTCACTAATGTATATTTTGCAACGTCTTGTGCTCAGCCCTAGGGGTGGAGAGAAAGATAGACATCCCGTGCTCTCCTGGAGAATAATTATTTAATTAAATAAGCACAAATGGTGAAAATATTATGAAGGAAACAAACAGTGCCATTATATTGACTAATAGTT…
TCONS_00001206	chrX	91271725-91272899	XLOC_000734	1174	1	35.7123	8.87819	0.248603	-2.00808	CTTTCTTTACCTATTTTTATAAATCAAATTGCCATTATGTTTTTTGGGGGGCTGTTTTGAGTGAACTTCAAAATGAGGCAGAGGATGTATTGGTAGGTGAAGAGATGATGGAAAGACAGGTGCCATACTGTGTTTATAATGGGCCTATTCACTGCTGTGGGATATTTTCACACATTAGACACCACAAATGCCACTGCACTTGCCATTCTTCGTGCAGATATAACAGAATACATGGTCCTTAGTAATACTATTATAAATCATGCCCATACATCTTTTACTTTTTAACTGAAAAGAGGAACATCAGCAATCTTTTAAAACATTGAAACAAATAAATTTGACATATTTTTAATTCCATCTGCTACACATGCGCAATATGACAGAAACATTTATTTTTTTCAG…
TCONS_00001221	chrX	95344473-95345225	XLOC_000749	752	1	48.1607	72.6537	1.50857	0.59318	GTCGCCAGGCCGCTGTGCGGCTCCTGGTAAATGACTCACGTCCTGCATGTGGAAAGGACACTGGAGTCCAGGAAAGAGAATGTTTCTGGCCCCTTCTCGACACCTTCCCAACTCTTCTCCCTGTCTCTGTGGAGGAGGGGGAAGCTTCTGTGGAGATCTGGCGAGGCGCAGGGCCTGGCCCGCCGGTGATCCCAGGCTGCCTCGTGGCAAGACGCTGACCTGAGTGATCTGAGGCCTGCAGGGAGTGAGGTTACCCGAGGGGTGAATGAGGCTTGGCGTTTCAAGCTGCTTCTTGCCCTATCTCCCAAAATCTGGTACCAGAATTCCACTCTGGAGGCGCTTCCCCAAGGCCACCGCGGTCGCCCAGGGGCCCGCCCACAAGGGATTGCCCCGCTGGCA…
TCONS_00001224	chrX	98777210-98778383	XLOC_000752	1173	1	41.2485	74.0603	1.79547	0.844359	CTCATCTAGGGACCAATGTGTCTTTGATGACACGCTATTGGTCATACTTTGTTTGCATGCATGCTAAGTTGCTTCATTTGTGTCCAACTCTTTACAAACCAATGGACTGTAGTCTGCTAGGCTCCTCTGTCCATGAAATTCTCTAGGCAAGAATACAAGAGTGGGTTTCCATGCCCTCATCCAGGGGACCTTCCTGATACAGGGATCAAACTTGCACCTTGTACACTGCAGGCAGACTCTACCAATCAGCCACGAGGGAAGCCCATACTTAAAGAATAACAAATGCTTATCACAGATATAATTATTATTTCCAACTGGAAAAAATGATCTGTTCTTATCATTCATTTTATGATGGAGTTCCCAGTAACACTTGCAGAAATCAGGGGCCATCTATTTAGT…
TCONS_00001226	chrX	98780439-98781403	XLOC_000754	964	1	24.4584	60.2308	2.46258	1.30017	CCAGAGGGTAGTATTCCATAGCAGGGTCCAGAGGATATCCCACTCACCGAGGCACACAGTGGTGAGAGGGGCACCAATGTCATTAGGTTCAGAGGTGGCCTCTGCAGGCCAGGGGTGGCAGTAAGAGATCACAGAGCTGGGGCCCCACAGTAATAAAAACCTAGGAAGTGCCAAAGAATTGATACTTTTGAACTGTGGTGGTGGAGAAGACTCTTGAGAGTCCCCTGGACTGCAAGATCAAATCAATCAATCCTAAAGGAAATCAATTCTGAATAGTGTTGGAAGGACTGATGCTGAAGCTGAGGCTCCAATACTGTGGCCACCTGATGCAAAGAGCTGACTCATTAGAAAAGGCCCTTGATGCTGGAAAAGATTGACGGCGGGAGGAGAAGGGGGCAA…
TCONS_00001229	chrX	99106961-99107317	XLOC_000757	356	1	147.782	177.148	1.19871	0.261485	GTTTGGTCCAGGTGATTCTTCATTTCAGGGGCCATCCTGTGCATTTGAAATGTCTGGCAGCATCCCTGGCCTCTACCCAGTATACATCAGTAGTACCCTCTTCAGTTGCAGAAACGAAAAATGTCTGCAGACATTCCAAAATGTCTTCCAGGGGTCAAAATCACCCCTGATTGAGAGCCACCGGTTTAGAGTATATATCTTTAACATCATAACCTACCTTTAAGTTATATCATACCACTTTACATATTGTATATAAACCTTACCATAGAACCATATGTTTAACTTCTCCCCTGTGGGTTTTTCTGCTATTGTTATCATACATTTTACTGATTCATATATCATAAGCTGCTCAACAC
TCONS_00001230	chrX	99109130-99110083	XLOC_000758	953	1	70.891	26.7319	0.377085	-1.40704	GTGAAAGTGAAGTCACTCAGTCGTGTCCGACTCCTAGTGACCCCATGGACTGCAGCCTACCAGGCTCCTCCGTCCATGGGATTTTCCAGGCAAGAGTACTGGAGTGGGGTGCCATTGCCTTCTCCGTCTTTATTCTCAGTGACTTTCAAATCTATTTTCATGCATTCGTGTCTGACTCTTTGCGACCCTATGGACTTTGGCCTCCAGGCTCCCCTGTCTATGTGATTCTCCGCACAAGAATACTTAAGTGGGTTGCCATGCCTCCTCCGGGGATCTTCCCAGTCCAGGGATCGAACCCACGTCTTTTATATCTCCTGCATTTGCAGGCAGGTTCTTTACCACTAGCTCCACCTGAGAAGCCCAAACCTGCTCTCAGTGGCTTCCAAACCATGGTGCTAG…
TCONS_00001231	chrX	99110585-99111102	XLOC_000759	517	1	82.9506	35.7683	0.4312	-1.21357	ATTTCCATCTTATCATTTTCCTTCTGCCTGAAGAAATTCCTTTAACATTTACCAGGATGGGTCAGCTAATAATGCATTATTTCAGCTTTTGTATATCTGAATAAGTATTTCACCTTCTTTCTTGATATTGTTAAAAATAAGACAACAGGTCACAAATGGAGTCACTTATGCTAAGTCTCACATCACCAAACAAAACTTAACTACAGTTTCAGCTTTCCCAAAAATGGAATCTTAAACCAATCAGTCAGGAATTACCTGATCACTACTAGTGAGGCAATTTTTCTGATAGACCCCTGCCATCCCCTAAAGGAGTGAACTTGCCACAATGAATCTTCTAGCATAATTTCCTTGCTCCTGTTCCCTTCTGCCTATAAAAATCTTTCATTTTGTATAGTTCCT…
TCONS_00001232	chrX	99111775-99112546	XLOC_000760	771	1	55.8974	10.0385	0.179588	-2.47724	CTTTTGAACATACAGAGTTATAGTTGTAACAGTTTTAGTAGCTATAACAACTGTTTTAATGCCCTTGTCTGCTAATTCCAACATCTCTGTTGTTTTGGGGCTGCTTTTGATGGGTTGATTTTTTTTTTTCATCTCATTATGACTTAAGTTTTCCTGCTTCTTTGCATGCCTAGCCATTTTTTATTAGATAACCAACATTGAGAATTTTAACTTGTTGAGTACTAGTTGTCTCTGTAATCGTACAATTATCGAAGCTTTTCCCTCAGAGACACTTAAGTTACCACATGGAAACAGTTAAATCCTTTAGGATCTTGCTTTTATGATATTTTAGGTGGGTTGAGAGCAGTGTTCAGTTTGAGTCTAAATATCCTCCACCACCTAGGCCAGAACCTCAGTATT…
TCONS_00001233	chrX	99112750-99113708	XLOC_000761	958	1	102.121	26.5574	0.260058	-1.94309	ATTTCAAAGTATTTCAGTCAGGCTTCAATTAAAGTAGTAGGACTGCTCTGCGTGTTTGTGTACATGTGCACACGTGAGTGTGCATGTGAGTGTATGTGTGTAGCTTTTAAGGCATTCGTTATAGAGATTTTACCTTACACAATTGTGAGAACTAGTTAAGAAGCCTCTGGAAGGCTCCTATCTTCACATCTGATGCTGGAACTTGAAATCCACAGTGCAGATAGTCAGGAAGGCAAGATGGATGTAGATATGAAGTATGGGAGAGAACCAAAACAAACTGGACCTCGCGAGCAGGAGCTGGCATTCCCAAGGATGAACTGAAACTTGTGTCAGTTCTTTTTGCCTCTGACCTTGACGGAATGTGTATCCTGTAGAGGCCAAGACACTGTCACCAAACTA…
TCONS_00001234	chrX	99120591-99121141	XLOC_000762	550	1	75.3111	48.7068	0.646741	-0.628739	CTATAACTGTGTATTTATAAATTGGAGTGCCCTGAGACTCAGTCCTCTATTTTCTGTTCTCCTCTCTCCCTAGGAGATCTCATTCAAGTCCTTGGTTGTTAAGTACCAAACCTGTATATCCCAGAAGGCCTGCTTGATATCTCTAGTCTGGTCACTAAAAAACATCACAAACCACATCTCCGAAACAGTTGCTCAAACTTAAAAACTAGGGGTCATCCTTGTCTCCTTTTTTTCCTCTTAATCTTTACAACCCCCATCCAAACAATCTATAACATCTCTCAATTTTACTTTCAAAAAGTGACTCTATATGTGTTCAATAGCTACATGTTAAGGGAAGAAAAATGTATGGATCTTACGTTTAAGAGAGATGTCTAGGCTGGGAATACTTTGACTTGTGGT…
TCONS_00001235	chrX	99314082-99314787	XLOC_000763	705	1	0.01	56.6501	5665.01	12.4679	GAGGTTTCAGAAATAATTGATCCATGTTTCAGACCACGGTTACAGTGGGTATAGGGAACACTTAAAATATTCAACATCATCTGTGCTTGTTTTTCTACTATGTTCAGGTACATTGACTTTGTTGCCTTGGTGATGTGGGCTAAATATGTACGTTTCCTACTTCCCCTGGGTCTGAGGCCTCAGGTCATGGAGTTAATCGGGGGTGTGATTCCACAGGTGGGAGCCCAGTCAACCAATTCAAAGAAGTTGAACTAGCAGGTATATCAACCTCTTGATGTACTGTGCATAAAGAAAACTTAGTTTACCCACATTCCTGAGAGTAGGAATATGGGGAGAGCCTGTTTTCTCATAGGTAATGTGCCTTCAGTTCACTTTTAGTTTGAAAATTACTTTTGTGTC…
TCONS_00001236	chrX	99318834-99319451	XLOC_000764	617	1	19.0342	82.0563	4.31099	2.10802	GCATCACCATCTTTGTTTATGGGCTACTGGACATAAGTTTAAGTTGGCCGAGCCTGTATACCACAGTGGGAAAAGATGAGTAGGATTAGAATGAGGTAACAGTGGGTGGCTGCCTAGCCTGGGTGGCTAAGATAGTAAAGAATCTGCCTGCAGGGGCTTCCCTGGTGGTCCAGTGATTAAGAATCCACCTTACAATGCAGGGGACATGGGTTGATTCCTGATATGAGATCTCACAGGCCGAAGGGCACCTAAGCCTGGGTGCCACAGCTACTTCGCGCCCTAGAGCTATGCTCTGTCACAAGAGAAGCCACTGGAATGAGAAGCCCGGGTACCACAGCTAGAGAGTAGCCCTCTCTTGCCACACCTAGAGTAAGCCCACATGCAGCAACAAAGACCCAG…
TCONS_00001245	chrX	108190390-108190685	XLOC_000773	295	1	130.491	309.958	2.37532	1.24812	GGCTGTGCTGGGTCTTCATTGCTGCAAGGGCGTTTCTTTCGTTGCAGCAAGCGGGGGTCACTCTCAACCTGTGGTGTGCGGGCTTCTCGTTGTAGTGGCTTCTCTTGTTGTGGAGCACAGGCTCTAGGCTTCAGTAGTTGCAGCACGTGGGCTCAGTAGTGGCAGCTCCCAGGCTCTACTAGAGCACAGGCTCAGTAGTTGTGGTGCATGGGCTTAGCTACTCCATGGCATGTGGGATCTTCCCAGACCAGGATCGAACCCATGTCACTGGCATTGGCAGGCGAATTCTTTACCA
TCONS_00001253	chrX	109228303-109228870	XLOC_000781	567	1	14.38	77.4978	5.38928	2.43009	ATTTTACTAGACAGGTAGTGAGTGGGGAGGAGCACAAATATTTTCAATATAACATAATTAGGAGTATTACCATTTAAAACTTTACCATAGAAACTTTCAAACAGGAACAAAAGAAGAGAGAGGATAATACAATGGAGCCCCATGTACCCACCCCCCAGCCCCCAAAGTACTGTCAACATAAGCCAGTCCTGTCTCATTTATTGCCCCCAATTTGGCTGGATTATTGTAAAGCAAAACACATCTCATTTCATCTGTCACTACTTCAGCATGGATCTCTAAGAGCTAATGACTCTTAAAAAAAAATAACCACAATGCCACCAGTATCACACCTCCAAATTTAACAATTCATTCGCATAAAATTTCTAGCCAGGGTTCAGAATACCCTCATTGTCTCATAAA…
TCONS_00001256	chrX	109778842-109785472	XLOC_000784	6630	1	111.071	97.5022	0.877837	-0.187976	CTGGACAGTGTGATGGAGATTTGAATGGAAACTGAAGGAGGTATTCACTAAATAGTAAAACAGGGCCTCATAGCCTGTACATTCCAGCATGGTTTCCCTTGAGGACTTTTTGCTCATATAAGAGATTAAATGAGTTGCTTCAAGGTATTGCTTTAGGGTTTATCTGGGTGATACAGAGGGTACCTAGTGCTCAGTTGCAGAAGAGGAGGGTAGGATGTGTGTATGAAGATATTTTGTGGGGGGAAAGCCTGATAGGTACAAACAGAGAGGATAGATCCATTGCCTCAAGTGACTTTTATTAACTTGGCTTTATTCCAACAAAATTCAATGTGAGATTTATGAATAATTGGAAAAAAACAAATGGAATAAATGGATGTATTCTTCGCAAACATTTCAGGA…
TCONS_00001257	chrX	109785586-109788675	XLOC_000785	3089	1	91.276	76.239	0.835258	-0.259706	GGGGGTGGTGGTGGTGGTATTCATTCGCTAGGGCTTTCAAAACAAAATAACACATATGGGTGGCTTAAACAACAGAAATTTATTCTCTCACTGTTCTGGAGGCTCAGAGTCCAAGATCAAGGTGTCAGCACCTTGGCTGGCTCTCCTGAGGCTTCTCTCCCTAGCTTTTTCAGATGACTGCCTTCTCACTGTGTCCTTGTGTGTCTCTTCCTTTTCTTATAGGAACACTGGTCAGATGGGATTGGGGTCTACCCTAGTGGCCTCATTTTTACTTCATTACTTCTTTAAAGGCACTCTCCCCAAATACAGTCGCATTCTGAGGTACGGGGTGGTGGGTTAGGGCTTCTTCAGGGACAGATACTTGTTCTGTTTTTAGATCTTTTTTTTTTTTTTAATTTG…
TCONS_00001258	chrX	109788790-109789214	XLOC_000786	424	1	162.62	37.5779	0.231078	-2.11355	GCTTGAATGATCAAAAAAGTTAAGATGAGGTTGTTTTGGCCTGGAAGGACGTTCAAGCTTGTGGGATCCCTCTGGAAGCTACAGTATAGGTCAGAGCTGTGAAACTGAGTGTGAAATTGACAGTACTTGTGAGAGGTCCTCTACTGCCAGAAGCCTTATGTCAGATCAGGGCAAAACATGGCCAGGGCAACTAGGAAAGCCATTTGATCAACGCCTTACATTCACGACCGACCTCAGTGTTTGGGGTTATCTCACAACTAGGCTATTTTTCATACATTCACAGAGTTTCATTGATAGGTCTGGAAAGCACAATATTTGCCATATAGCTTAAAGCTTGTGCCCCATTTTCAGATGACACTACATACACTGCAATACAAATTTCTATATAAATACTGGATT…
TCONS_00001260	chrX	109901030-109902157	XLOC_000788	1127	1	31.7366	24.8653	0.78349	-0.352014	TCTATTTTGTAAATAAGTTCATTTGTGTCATATTTTAGACTTCACATATATTTTGGGGCTCCAAAATCACTGCAGATGGTGACTGCAGCCATGAAATTAAAAGATGCTTACTCCTTGGAAGGAAAGTTATGACCAATCTCGATAGCATATTCAAAAGCAGAGACATTACTTTGCCAACAAAGGTCCATCTAGTCAAGGCTATGGTTTTTCCAGTGGTCATTTATGGATGTGAGAGTTGGACTGTGAAGAAAGCTGAGTGCTGAAGAATTGATGCTTTTGAACTGTGGTGTTGGAGAAGACTATTGAGAGTCCCTTGGACTGCAAGGAGATCCGACCAGTCCATTCTGAAGGAGATCAGCCCTGGGATTTCTTTGGAGGGAATGATGCTGAAGCTGGAAC…
TCONS_00001274	chrX	118259523-118260562	XLOC_000802	1039	1	44.587	68.6218	1.53905	0.622044	TGCAGATGTTATACAGATTTTCTTACCAGTGTAATAATGTTATACTGAAGAAATAACCATCCTGCAGGCTTCAGAGGACGAGGTCAGCAATATTTCCCACCGTGGCTTGGGGGAAAAGGATAGTTTTGTCTCCTTTTGTATTCAAATTAATGCACAGTGCATTTTTTGTGTCTAAGTAGCTGTTGACTAAATGATTTTGTAGTGTAAAAGGTGTTATACAAACTTGTAATGGTGTGCTTCAAACAAATGCTAGACCCTTTCACCTTTGTCGTATATTACAAAGCTGTTAAATATGTGATTTGAATTAACTTTGAACATGTTGAAATATGTAGCATGTGTTTTTAACTCAGACGAAGATTCTAATTGCACAGGTTGTGTTCTAGCCAGTTGTGGTTTATT…
TCONS_00001275	chrX	118260615-118261422	XLOC_000803	807	1	35.0847	75.607	2.15498	1.10768	AATGTGTTAACTTTTTTATTTTTGTACAGTTTCTAAGTGATTTTTGCTAGTGATGTTAAATTGAATTAAGTTTATTTGAGGGGTGTGAGCACCTCCTCCATTGAAATAAACTGGTGACTTTCCTTTTATTTTTTAAGAGCGGAAGCCCATTGTGTGCCTCTCGATTTAAGGGTTTCTGATTACATTATTCTTAAGACCAGCATTGATCCTTTATATACAAAGATATGTTTTCCTTGTTTTTTATTACTGTTTCAGAAGAAAATAAACCTTTTATTTTGCTCTGGACCCAGTAACTGCGCTGGTACATAGACGCACTGAGAAAACAAACTTTTGTAACCACCTCTGACTGTTTTTGTATATGAAAGTTGATTACTTTTGAAATATTTGGATCTAGTTTCT…
TCONS_00001279	chrX	120160686-120161540	XLOC_000807	854	1	81.4874	52.6793	0.646472	-0.629341	CAGCATCATCTTTCAGGATTTGAAATAGCTCAACTGGAATTCCATCACCTCCACTAGCTTTGTTCATAGTGATGCTTCCTTAGGCCCACTTGACTTCACATTCCAGGATGTCTGGCTCTAGGTGAGTGATCATACCATCATAATTATCTTGGTCATGAACATCTTTTTTGTACAGTTCTTCTGTGTATTCTTGCCACCTCTTCTTAATATCTTCTGCTTCTGTTCGGTCCCTACCATTTCTGTCCTTTATCGAGCCCATCTTTGTATGAATTGTTCCCTTGGTATCTCTAATTTTCTTGAAGAGATCTCTAGTCTTTCCCATTCTGTTTTTTCCTCTATTTCTTTGCATTGATCACTGAGGAAGGCTTTCCTATCTACTAGCCATAAAATCTAATGAAC…
TCONS_00001286	chrX	121228886-121230183	XLOC_000814	1297	1	97.6561	144.649	1.48121	0.566774	TGGAATGCCATCACCTCCACTAGCTTTGTTCGTAGTGATGCTTTCTAAGACCCACTTGACTTCACATTCCAGTATGTCTGGCTCTGGATGAGTGGTCACACCATCGTGATTATCTGGATCATGAAGATCTTTTTTGTACAGTTCTTCTGTGTATTCTTGCCACCTCTTCTTAATATCTTCTGCTTCTTGTTAGGTCCATACCATTTTTGTCCATTATCGAGCCCATCTTTGCATGAAATGTTCCCTTGGTATCTCTAATTTTCTTGAAGAGATCTCTAGTCTTTCCCATTCTGTTCTTTTCCTCTGTTTCTAAAACTTATGGAATGTACCTAAAGCAATGCTTGGAGAAAACTTTATAAGTGTAAATGCTTGTAATTAAAAAGAAGAAATATCACATAT…
TCONS_00001289	chrX	121387956-121389673	XLOC_000817	1717	1	15.9224	36.2074	2.27399	1.18523	ATTTTACTCATTTTAGAAAATGGCACCTCCACCCACTCAGTTGCTTAAGCTAGAAACCTGGAAGTTATCCTTAATTTTCCTCCTTTAGTCCTACACATCCAGTCTGTCAGAAAGTCTGTCAATTCTGTCTTCAAAGTATATCTTGACTCCACTCATATTTACTACATCTGCTTAGTCCAAACTACTATCATCTTCCATGTGCAGTTCTGCTTAGTCGCTTCAGTCCTGTCCGCCTCTCTGCAATCCTATGGACTATAGCCCACCAGGCTCCTCTGTCCATGGCATCCTCTAAGCAAGTGGGTTGCCATGCCCTCCTCCAGGGGATCTTCCCGACCCAGGGATCGAACCCATGTCTCTTAACGTCTCCTGCATTCACAGGCAGGTTCTTTACCACTAGTG…
TCONS_00001291	chrX	122083706-122085608	XLOC_000819	1902	1	33.1336	27.1917	0.820668	-0.285129	GTTTCTATAAGGGTTAAAGATGGCTACTTAGTAGTTTTTGGATGCTACAAAGTGAGTCAGAGTTCCTCATCAACACTCCATCCCTCCTTGTAGGCTGTACTTCAGCCATAGCAGACTGTCTCCTGGTTGTGTACCCCAAGCACATTGGGTACATTTCCTCTTCCATGTTCTTTGCATAGTCAAGAATATCCATATAGGTATTCCACTTCCTCTCAACAATCCTACTCCTGTACGATTTAGCTCAAAACTCATCTCCTTCCCTCATGATTCTGACTGGCCTTGCCTGGCATGCAATATTTTCTCAAGAAGGACAAAACAAAAGAATGAAGCCATTGCAGTGAAGGTTTAATATTCTTAATGCATAAAAGCAATAAATATCAGGAAATGTGGTTAACTGTA…
TCONS_00001292	chrX	122091833-122092715	XLOC_000820	882	1	23.4547	46.3297	1.97528	0.98206	TGCTGGGAGAAATATCAATAAACTCAGTTATGCAGATGACACAACCCTTATGGCAGACAGCGAAGAGTAACTAAGGAGCCTCTTGATGAAAATGAAAGAGAAGAGTGAAAAATCTGCCCTAAAACTCAACATTCAAAATACTAAGATCATGGCATCCAGGTCCATCACTTCATGGCAGATATATGGGGAAAGAATGGAAACAGTGACAGACTTTATTTTCTTGGGTTCAAAAATCACTGCAGATGGTGACTATGGCATTAAAAGATGACATTAAAAGATGCTTGTTCCTTGGAAGAAGAGCTTTGACAATCCTAGACAGCATATTAAAAAGCAGCGACATTACTTTGCTGACAAAGGTTCTTATTGTCAAAGCTATGGTTTTTCCAATAGTCATCTGTG…
TCONS_00001294	chrX	122682404-122708122	XLOC_000822	710	1	10.4126	61.7136	5.92682	2.56726	GGTTTACTGTCAATCATGAACAAGAATTAGCCATAGGTACATTTGTATTTCTGTTTAAAGACATCTCATTTTATAGTTCTTAAAATAATGAATTATATATGCACTATTCCTTTATCATACTGAGAAGGGTCTAACATTTTCCTGACCTGAGTAACAAGATCTTAAATATCTTTGGCTCTCAGCCTCAAAACAATGTTGTTTATTATGCTTTGTAAAGTTTGGTTGCCATCTTACAAATCCACAAATTTAGCTAGTTATCCATCTTTTCCATACGTTCATTACACACAACAGATAGTATTTTCGTGATTTCTGGATGGTGTCACATATAGGTCAGCAAATTTCCTCTTCCCTTTTCTTGATTTACCTTATTGTTAAATCAAGAAATTGAACTGACAGCCA…
TCONS_00001296	chrX	122918469-122919414	XLOC_000824	945	1	60.8972	3.85941	0.0633758	-3.97992	GGTGTTGTGAAACAGGTGATAAATAAAGCACTGTAAGGTACGGAGTTAAGAGTAGGCGAGGTTCAGAAAAAGAACAAGACTGGCACTCTACAGGAGCAGATCACCTTTAATGAGAGGGGGCAGCAGTCAGATTAGCGAACTGCTGCACTTATGTAAGAGAAAGCTACTGTCTTAAGGTGGCCTGTTCTTCTCCAAGGTTGCTGGGAGTAGTTCTCTCTTAAATGGCTGGGGCAAGGAGTTCTGGAGATCAGCCAGAGGCTGGGCTGGCTTGGAGCTGGGCATAATCAACCTAATGTCTTATTTTTTCTTTGGGTGAGAGTTCTTTCTTTTGCCTAGAATGGTGGGAAGGACGTGGAGGGGAGTTGTAACTCCAGGCAACCTTGAGCCATGCAACTTTCC…
TCONS_00001302	chrX	125807642-125808342	XLOC_000830	700	1	79.6312	22.8831	0.287363	-1.79905	CTTAAGAGACATCTTGGGGGAACGTGTTTTGTATTTCTTCCAGTCACATAGTATAGCTTCTTAACAAGCTCTCTGTATCCTGGAATGGCAATGATAGGGAAGCAGAAGAGAAAGTCTTGATTATTCAAGGAAGACACAGAAGCGAATGGAAAGCCATCATGTCTGAAGAGGCCACAAGGAGGGAATGAAATTGGTGAATTATGTAAAACAATACTAGAATCACATGGGCTCCTTCCTTCCAAGGACTCTAAGGCACTCTTATAAGCATCTTTAAATTTAGACACACCATGGAGAAAACATGGAGAAAACTGATACTGTTTCAGTCACCTCCATGGAAAGAGAAGACAGAACAAAAATTTTGAGTGTTGCTATGAAAAATAAAAGTTGGTTGTCTTACAC…
TCONS_00001303	chrX	126468779-126470338	XLOC_000831	1559	1	51.3134	29.7628	0.58002	-0.785825	CAGAGGACCTTCTTGACTTTTCCTTATCTTAATGGTAAAGCCAATTCCTAACCATAATGTGGGCTTCCCTGGTAACTGTATGTTTCTGTATATTTCTTTATCAAATCAAGGAAGTTCCACTCTATTCCTAGTTTACTGAAGCAATTTTATTCTTTTGCATGTGGATATCTAATTGTCTCAGCACAGCTTGTGACTGGACAGCACTCTCAGCGAATGGTGATTGAATTCCAGTCAATGAAATCTAAGTGTAAATGATGTGGACATTCTTTATTAAGGATTTTAGGAAGCAGGTGGACTACCTCGAGTCTTATTTCCCATTTTGTTGACTAGACACAGACTACTGTGATGCCCCATAATAGTGAGGCGTAAGTGATGGTTAGGTAATGAGAAACATAACAG…
TCONS_00001304	chrX	126470493-126472292	XLOC_000832	1799	1	63.7982	25.3178	0.396842	-1.33336	TGGATAGTAGTCTCAAGAATGAAAAATCAGGATCTCTTAAGGACTCCGTTAACTAGGTTAAACAAGGCTTTCTGAGAGAGAGAGCTTCATGAGTGGGAGTGGCCTAGTTCCTTCTCAGATCCATTCTGTAGCTGTCTTACAACCTATATGTTTATTTAAGATGGATGTCTTTTGAAATTGATGCCTTTGCAACTCAAAAGTTTAATGTCAGGCACTTAAAATCAAAAGGTGTAATGCCCAGCATTTACACCACAGAAATTTAGATTTCAGAGGCTAGTCAGGATTACACAGGTGCCATTGGAGACACTGGAGGGTGGAACTGTGGGTGTTGCAGTCACATGAGAATCCATTTTACAAGGAAGTAAATACAGTATTTTTAAATACAGGGAAGTAAATACA…
TCONS_00001305	chrX	126472367-126472757	XLOC_000833	390	1	136.069	44.0277	0.323569	-1.62786	TGAATTTAGAACAAATTGTCCAAAATATACTTCATAGTCTCACAGTATCCACTCTCCTGCTAGTAAATGTTTTGGGGATCAATATCCCAGCATCTGGAAATTACCAGAGAAGTTTGCATTGATATGACCATAAAATTTAAGGTAGGAATCTAAAGAAAATAGAAAATACAAGTAAATGTAAACTGAAGAGAACAGAGATTTTTTTTTTTTTACTGCATGTCTAGAGCCTAGGATGAAGTAGACACTCATATATATCTGTTGATAAGTGAAAGACACCAGACACTTTAACAACAACAAGAAACAGTTCAGAGAGGCAAAGTGTTTAACACACACCCACAGATCCCAGCAGAGCTTAGACACCCTTCTTAAACCTGGCATTCATCCAAGAGA
TCONS_00001306	chrX	126472842-126473678	XLOC_000834	836	1	125.646	36.1011	0.287324	-1.79925	CTGACATTTGTTGTGTCTAGATACATTATAGAATCATCTCTAGATTTTGTTCCTATCACTGAAATACTGTGCAGTTACAATAAATATCCAATAACAAGTAAAAGCTGATATGAAAATATATGAAAATTTGTGGTATGATTTGTTGTTCAGTCACTCAGTCATGTCCAGCTGATTGTGACCCCATGGACTGTAACACGCCAGGCTTCCCCGTCTTCCACTATCTCCCAGAGTCTGCTCAAACTCATGTTCATTGAGTTGAATGATGCCATCCAACCATCTCATCCTCTGCTGTGCTGTGAATAAGGTTCTCTTTCCATCCTGGTAAGCATCAGTGATTTTCAACGAATAGGGACTTTCTCCAAGAGAAACCTCAAAGATGATTGCAAAATTTCTCTTCTT…
TCONS_00001307	chrX	126476060-126477306	XLOC_000835	1246	1	61.428	46.873	0.763056	-0.390139	TTTAGAAGGAATGATGCTAAAGCTGAAACTCCAATACTTTGGCCACCTGATGCAAAGAGTTGACTCATTGGAAAAGACTCTGATGCTGGGAGGGATTGAGGGCAGGAGGAGAAGGGGACGACAGAGGATGAGATGGCTGAATGGTATCACTGACTTGATGGACATGAGTTGGGGTGAACTCTGGGAGTTGGACAGGGAGGCCTGGCGTGCTGCGATTCATGGGGTCATAAAAAGTCAGACACGACTGAGGACTGAAGTGAACTACTGTAACAAATTACTGCAATGTTGATGGTTTAAAAAAACAACAAAAACAATAAAATATTACACTCCTGAGGGTTGCAGATAGGAAAAGGGTCTCATGTCTCCTGCATTGGCAGGTGGGTTCTTTTACATGAGCTC…
TCONS_00001308	chrX	126477581-126478115	XLOC_000836	534	1	55.1818	84.9759	1.53993	0.622861	GTGGAGGGCTGCCGTGGCCCCGCCCCTTAGGCTGGCGTTCTTCCGAGCCCCGCTCTCTGTGCGTTGGAACTACACTGGGCCTGGCGGGGGTTGTATGCAGGGGCATCAAGCCCACTCGTGCCGTATCCCTCCACCTCCCCTTTCCTACACCGTCGCTGCAAGCGGTTGGTGCTGCCGCCTACACTTCCCCAGCCTAGTTTGGGGCAGCGGCGCAGAGGGCCAGAAGCTTCTGCTGTTCTACCCGCGCGGCGAGCGGTGGTAAGCGAAAGAGGAACTGCGACCGGAGTGGGAGGACCACCACCGGGACCCTGAGCCTGCGAAGGCAAGTGAGGGTGTCGCGGGGCGACGACCGGCTCACAGCCTACCCCTGGCAGGCTGAGGACGGGGAGGCGAGCGGGT…
TCONS_00001311	chrX	130019802-130020469	XLOC_000839	667	1	96.5144	140.719	1.45801	0.544001	CAAAACGAGAACATGAATCCATATTTCTGCTACTGAAATACTTCTTCTGAGTGTCTTGGTATGGGCACAACCTCCCTCAGTATTCATTCAAATAGGCTTTGCTGTCACCTTTCCTTTCAGTTAAAGGATTCACAACATCTAAAATAAACTTATAAAGAACACTTCTGTATCAGAGGTAGCTTTATACCTACATTATTAATCATAGAAAATATTTGGTCAAAGACTCCATAGAAGGGGCAGAAAAGATACACTAGACCTCATAGTTGGAACTAATTATTTTTTCAAGCTAATTTGCTGTAGTAAGGAAAGTATCAACTGAATTTTAGAATAGACTTTTCAGCCATTTAACATCAAAGCATGCAGTAGCCTGTGCATACAATGGCTTTTAGAGACAACACT…
TCONS_00001312	chrX	130020540-130020748	XLOC_000840	208	1	1279.49	1373.3	1.07332	0.102078	CACAAACTGGGAGAAGCAAGGAAGGTTTCTCCTAGATGCTCCAGAGGGAGTACAGCCCTGCCAAGACCTCAGTTTAGGACTTCTGGCCTCCCAAACAGTAAGAGAATAAATGCCTGTTGTTTTAAGTGATCACATTTGGAATACTCTGTTACAGCAACCACAGCAACAAAATACAGATTTGGGTACCAGGAAATCAGGGACTGCTATA
TCONS_00001313	chrX	130020801-130021434	XLOC_000841	633	1	97.8353	171.338	1.75129	0.808418	AGGAAGAATATTGATGTATATGATAGAAAAAACATAGGTTGCTTTAAACAGACTGTTGGGAAGAATGTGAATGTTAAAGATCCTTCTCATGAGGGCTCAGAAGGAACCGAAGAACATTTTATTGAAAACTAAAGGAAAGGTGATCTTTGTTCTATACTGGCAAAAAAGCTTATCCAGACTGTCTCCAACCGTCTTGTGGAAAGTAGATCTGTAAGTGACGAATTTGGGTATTCAGCTGAGGAAACGTGAGAGCAAAGCATGGGAGGTATGGTCTAGACTTTTCTTGAGCTTATAGTAAAATATAAGAGAAAGGGATAAATCAAAGAAAGAACTGGTAAGCAGAAAGGAACCGGCACTTGATAATTCAGGAAATTCTGCCCCTATTCAGATTGCAAAAGA…
TCONS_00001314	chrX	130021631-130022978	XLOC_000842	1347	1	84.0868	98.1289	1.167	0.222799	GGATTATTGTGAAGCCTTGAAACCTAAGGGGATTCTGAGAACAGAACTGAAGCTCAGGCACTTGGCTGAGGTCACAAGACATGGTGCTCAGACCAGTGTCCTGTGCTGTGCTTAGTTGCTCAGGGACTCTTGGCGACCCCATGAACTGTAGCCCTGCAGGCTCCTCTGTCCATGGGATTCTCCAGGCAAGAATACTGGAGTGGGTTGCCATGCCGTCCTCCAGAAGATCTTCCCAACCAGGGACCAACCTTTCCAACCCAGGTGTCCCGCATTTACCATCTGAGCCACCAGGGAAAGGGATTTTGCCAAATTTTGACACTCATCAGGACAAGGAACTCCTTTCTATGTTTGTTCCATTTTCTTCCATCTGGAATAGGAATGTCTATAGCTATTATCATA…
TCONS_00001316	chrX	131153463-131154573	XLOC_000844	1110	1	32.3241	34.8229	1.0773	0.107426	CAAGGAGATCCAACCAGTCCATCCTAAAGGAGATCAGTCCTGGGTGTTCATTGGAAGGACCGATGTTGAAGCTGAAACTCCAATACTTTGGCCACCTGATGCAAAAAGCTGACTCATATGAAAAGACTCTGATGCTGGAAAAGATTGAGGGCAGGAGGAGAAGGGGACGACAGAGGATGAGATGGCTGGATGGCATCACCAACTCGATGGACATGGGTTTGGGTGGACTCCGGGAGTTGGTGATGGACAGGGAGGCCTGGTGTGCTGCAGTTCATGGGGTCGCAAAAAGTCGAACACGACTGAGTGACTGAACTGAACTGAACTGAGGATGTGAATAATAGACATAGCCACTTGTTTGTGACAGTGATGCTAGCAGTTCCTCCACACAAAAGGTAACTG…
TCONS_00001375	chr26	15549648-15651482	XLOC_000879	672	4	145.934	76.2802	0.522703	-0.935936	GGATCTTCCTGACCAAGGGATGGAACCCTTACATCTCCTGCTTTGGTAGATGAGTTCTTTACCTCTAGTGCCACCTGGGAAACCCAACTTGGTACATATCTGCCATGAATGTGAGCTGACTTGTGATCAAGGCACCTCAATAACTGAGTGAGTCCTCTGACCAACAAGGACAAACTAAGGACTTCAGTCCAACATCCTGTGAAGAGTCACATCCTATCAGCAACCAGATAAGTGATTCCAAGAAAGCAGATGCTCCTTTCCATAAGCCCTTAGTTGAGAAGACAGCCCTGGCCAAAATTTGATCACAGACATGTATGAGACCTTGGAACAGAGACACTCAGCAAAGCAGCACCCACAGAAACTGTCAGTGACCACAAAAGAAGCAAATTGACTCAGAGC…
TCONS_00001376	chr26	15744504-15745824	XLOC_000880	642	2	113.858	58.1231	0.510488	-0.970052	GGAAGATAACTAAAAAAGTAACTAGAATAAAAGGCACCAGAGTGTTTGGCTGTTGGTGTGGTACTGTTTTGTGAAAGGTCTCTTTCACTTTTTATATATACCTAAGTAAGATGGACGTGAGTCTGGGTGAACTCCGGGAGTTGGTGATGGACAGGGAGGCCTGGCGTGCTGCGATTCATGGGGTCGCAAAGAGTTGGACACGACTGAGCGACTGAACTGAACTGAACTGAAGTATAAACACAAACACACACACAATTTTTTCGGCTATGAGGCAAGCACCCCTACCAGGGATTGCACCTGCACCCCCAGCACTGGAAGATGAAGTTGTCACCACTGGACCGCCAGTCAAGTCCAACTATATATATTCTTGAACATACCTTTTAATAAACATAAGTATAC…
TCONS_00001654	chr26	5367845-5368793	XLOC_001015	948	1	17.8399	73.0378	4.09407	2.03354	CTAATAGAGTCAAAGGCTTTCCTAGTGACTCAGATGGTAAAGAATCCGCCTGCCAATGCAGGAGACACGGGTTTGATCCCCAGGTCAGCAAGATCCTCTGGAGAAGGAAATGGCAACCCACTCCAGTATTCTTACCTGGGAAATCCCACAGACAGAGGAGCCTGGCGGGCTACAGTCCATGGGGTCGCAAGGTATCGGACAAGACAGGACAACTAAACAGCACCGAGCAATAGAGTCGCACTGGCTGGACGAGTAGGAGGAAGGGGGGCCGTTGGCACCACCCTCTCGGTAGAGGGAAAGCAGACACTTTCACCGTGACCTCACGTCCGAGCACTGTGAGCCGTCAGATAGGCCTTTTATCCCTTCATTGTATCTTAGAAACAATGACCCAGTGTATTT…
TCONS_00001655	chr26	5369157-5373544	XLOC_001016	4387	1	19.2967	64.4263	3.33872	1.7393	GCAGCCCAGAGCTGCACGCTCTGCACGGGGCGTTTGTTACAGCCCTGGACTGACGGCTTGCTGATCAAGTCAAGTCTGTCAGGGGTCCTCGGAGCGTCTCAGGCCATGTCTCCACTGTACAGGTTAAGAACCAAACGTGGAGAGGTGATGTAGACAAACAGCAGAGTATTCTTCTGCTCTAAAGAGAAGGCTGTTCTGAAACCTGCACCAGCACGAGTGGGCTGGAAGACACTGCGTTCAGGTGGGATAGGCCAGTCCCGAAAGACAGGCGCCACGTGACTCCAGCCTTACAAGTCACCTGAGCATAAGCAAGCTCATAGGGACAGAAATACAGAGGTTAACTCAGCCTGGAAGGGGAGGGGAAAGGAATGGGGAGTCGCTGTTTAATGAACACAAAGA…
TCONS_00001656	chr26	5561140-5561536	XLOC_001017	396	1	303.77	185.178	0.609599	-0.714067	CGTGTGCGTGCTTGCGTGCTCAGTTCCTCAGGCGTGTCAGACTCTGCACATTGACTGGCTGTAACCGGCCAGGCTCCTCTGTCCATGGTGTTTTCCAGGCAGGAATACTGCAGTGGGATGTCATTTCCTCCCCCAGAGGATCTTCCCCACCCAGGGATCGAACCTGAGTCTCCTGCATTGGCAGGGGGCTTGTTAACCGTCTGAGCCACCACCGGGGGAGCCCCAAACGACCCTGTATACTGCGTCTATGTATATGTCCATAAGCAGTTCTGCTTTACGCTAGAACTAGCAAGTTTCTTGTTTGAAGTTTTTGGTATACTGTTCTAATTTGGCACGTGACAAGACTAAACTTGATACTGTGAAATGAAATAAAGTATATTTTAAAGGATCAAGGCA
TCONS_00001660	chr26	6512964-6513687	XLOC_001021	723	1	71.1051	82.0946	1.15455	0.207334	GTATGTGAACACTGCCTGGAGAAGGGCATGGCAACCCACTCCAGTATTCTTGCCTGGAGAATCCAATGGACAGAGGAGCGTGGTGGATTACAGTTCATAGCGTGCAAAGAGTTGGACATGACTGAAGTGACTTAGCAGCAGGACCACTGAAGTAATCAAAAAAAAAAAAAATTAAGAACCAAAGAATTCTGGATGCCTGACTTAGAACGTTTCTTATGAATAAAGATTGTTTGAAAACTGACACTAATGTCTTTAGGAATGGATCAGCTGTTAGCCTGCTTTTTGGCAAAGTCAGACATTAAAAAGCATCTCTCTCAGTGGAGCTATAATTGATTACTTGAGCTCACTGGAGAGGGCTGCTGCTTGAGAGATTTATTTATAGTGCCTCAGATCTACACA…
TCONS_00001661	chr26	6514017-6514494	XLOC_001022	477	1	28.374	122.365	4.31257	2.10855	TTGGTTTTCATTACTTGGCCCTACTTCAGTTTAGCAGGGGCTTTCTTTGTCTTATTAGTCCTGTTCTCTTAGAGCCTGCTGTACCTGGCATACTAGGCATTTAGTAAGAATTTTAACTGTATGGAAATTGAGTGATTACTGAGTAGTACAAAGAAACAAGGGCTCAACAACAGATCAGGTAAAACAGCAATAGGGTCAGAGTATCATTTTCTGGTCTGCAGGCATCTCAGGTGTTCGCACTGTTAGTTTATGGACTCAAAACTTTTTAAGAAGTTAACTTCAGCGGATTACTGCTCATTGAATCCTATTTTTTAAATTACACACGCACACACAACAAAAACCCAAAACAAAAACCCACCCTAGCTGCTAACACAACAAAGGTGTCGGCAGTTTAAGCTC…
TCONS_00001665	chr26	13685781-13687649	XLOC_001026	1868	1	30.5861	46.8169	1.53066	0.614153	TATACAAATATGTATTGTTATATATGTAAATAAGTGTATGTATTATTATATCTATTATATATATCTAATATTTACATCTAATAATACATGTATGACAGTAGGAATGCTCAAACTACCATACAATTGCACTCATCTCACACCGTAGCAAAGTAATCCTCATAATTCTCCAAGCCAGGCTTCAGCAGTATGTGAACCGTGAACTTCCAGATGTGCAAGCTAGATTTAGAAAAGCCAGAGGAACCAGAGATCAAATTGCCAACATCCGCTGGATCATTGAAAAAGCAAGAGAGTTCCAGAAAAAACATCTACTGCTTTATTGACTATGCCAAAGCCTTTGACTATGTGGATCACAACGAACTGTGGAAAATTCTGAAAGAGATGGGAATACCAGACCACCTG…
TCONS_00001668	chr26	14443045-14443363	XLOC_001029	318	1	277.595	0.01	3.60237e-05	-14.7607	GCTGCTTTGTCTGTGTCATGTTTGTGGGTTAGGATGGCAGATGTGTGCACAGAAATTACTTGTAGATTTAAATGAGATGATTCAACCAAACCGTTCAGTACAGTATATAAAAAGGAGACGATAAGAGCTACAGTATCAAAAAACTCAAAGTTGGCCGGTGTGCTAATTTCAGTAGATGTCTACTCTAATTTTAAGATACTTCCCAATCAATTCATCAATGAGAGCAGCAGTTCTTTACTTCAAAGTTCAGTTGATTTTAGATGTTAGGTCAACAAGATCATTTGATTACAAGCTTCATTTCTCTTTTGTAAACTAAAG
TCONS_00001669	chr26	14443483-14444604	XLOC_001030	1121	1	133.574	0.01	7.48649e-05	-13.7054	CTATGATATGAGTGGTATCCCCTCCGAAGAGGCCCCTTGTGAGGGCCTCACACCAAGAGACACGTGGAGACCCTGTTCTTTGGTGAGAGAGAGAAACTGGATGGTTAAGGAGAGAAACTGTCACCCCCAAAATGGACGTATTTGGTCACTTTGGGGAGTATTTATTGCATTTGTGAATGTATGTCCAGGGAAGTCTTATCTGATTACTCGTGGCCCCACCTATCATAGTTCCTGGGCCTGTGACACTAAAAAGGTTGATGATCCCAGCTGAAATTGGTGAGCAAAGTTTAGAATCAAAACACTTACTCTGAGGGATGCTCAATTTTTTCCCTCCCTAGTGTAATTATTGCCCCAATAATTAAGTTTTTGGTGAAATATTCTTAGCTTATACTTCATGGT…
TCONS_00001670	chr26	14444674-14445712	XLOC_001031	1038	1	168.993	13.7406	0.0813087	-3.62045	GTGTGAAAAAGTGACCAAGTGAGTGAGTGAGTGAAAGTCGCTCAGTCGTGTCTGACTCTTTGCGACCCCATGGACTATACAGTCCATGGAATTCTCCAGGCCAGAATACTGGAGTGGGTAGCCTTTCCCTTCTCCAGGGGATCTTCCCAACCCAGGGATCAAACCCAGGTCTCCCACATTGCAGGCGAATTCTTACAAGATGAGCCACGAGGGACATCGTAAATTTGGACAATTGTCATGAGTTTAGTGCTTTGGTCAGGGGAACTCTGTGCTGGTGACTTACATCTTGTATGGCTACTGGACAATCTCAAAGGCTGCTACGTGCAAATGCAAATCCACAGCCATCTTTAGGTATCTTTTGGAGTTAATTTTAACCTGATTTCGTCTATATAGGAGAAT…
TCONS_00001671	chr26	14446016-14446883	XLOC_001032	867	1	159.838	25.8323	0.161616	-2.62936	GGGGGCGGTAGAAAATTAATAGTACTTGTTAGTGGCAATTAGTCTTTTCCATTGGCTGGCAGAAGCAGCACTGGAATCAAGGACTGTCTTCATGTGGAGGAGCGACAAGGTTTGAGACATGAAGCAGGGTTCCGGAAGGGTCAAGGCTGAAAGCCTCGGGAACTCAGCAGCATCTGGAGCCCAGACGCGTGAAGGGGTAGGCGGAACAGCCTGTGCCCCTGTGTGAGGCATCATGGTACACAAAGCAGGCTCTTTCATGCCACATTAGTAGCATAACCTTGGTGCGTTAGTGAACCACAGATACACGTGCGCTTTAGCATATATACACATGATAGGTAATTCATGTTGTGTTTTTCAATTCTCTCTACTTCAGGAAAGGAGATAAAATGGGAATTTGAT…
TCONS_00001677	chr26	15681653-15682356	XLOC_001038	703	1	100.274	5.68718	0.0567164	-4.14009	ATCAAATCTGAAGCTATTTCATTAGGGCTACTACTGAACTTACTCAGGAAACCTAATCAGCAATAAAGAACCTGACTGATCAGTGGAATATGAATTTTACTGCTGTGTGGAGACATGGGTTTATGGTGCCATCAGGGAAAATCAGGTCTAATTGGGAAATGAGTGACTTACAGCCCTCCTTGCATCATTCCTGCTGTCCATGCAGGCGCCACGCCAGAGACTGCTTCCTCTTAGACTCAATCTGATTTTTAAACTTTTCCTGGATTTCTTGTTTCTCTTAGATCCTACATCCGACATAAATCTAATGGGTCTAGCATATTTTTTGGCTCCTTAACAGTTCCTGAGAAATCCTGTTCTGTTTTTTTTTTTTTTTTCTTTTTTTTTGGCTGAAGGCTGTGA…
TCONS_00001678	chr26	15682629-15683638	XLOC_001039	1009	1	52.827	32.0137	0.60601	-0.722586	GATTCATATGTTTTGTGTTGGAAAAGTGTGATGGCTGCATTATGTTGATGCAAATCATTGCTAAGAGGCACAAAACCCGATTTCAGATTTTGGACAACAAATCTATCTAATTAACCTTGGTGGATGCAAAAATCTTTGGGTAAAACAGAAATGTTTTCCTCTGGTGTGGAGCAGCTGAACATGTTTTTAAATGAAGTGGGAACAAAAGAGAGACTTCCAAGTGCGTCCGGAAAAGAAGCAGATTTGTTTTACACAATCAGACTCCAAGGAGAACCTCTGAGAATAGACTTGGTCATCCCCAGAGATTTTGAAGTTACTGGCAGCAGTCAGGTGGAAAACAGGACATCTTATTTGGGAAATGCACTTAAATATCTTCTAATGTAATAAACAGGCAGGGAC…
TCONS_00001681	chr26	18151729-18152115	XLOC_001042	386	1	138.869	14.9783	0.107859	-3.21278	TGGACCAAGTCATCTGGGTCACATGAGGGTTATAAAGATTAAATAATATGTTTAACACTAGGAGTAGTCTGCTTAGGCAGGAGGCATGTTGCTAATTAGCATATTTGCCTCATGACCTGCAGAAACAAATGTTAGTGCTTTGTTTTAATTTGTGTTGTTTTTTTGGTGCTTTTGCATAAGGAAGAACTATTCAATGGTGTTTAATGCTGTATCTCTAAAAATAATCTCAAAGAACTGTCCTCCAGGTAATGGAATAAAAAGATTAGAAGTTAGGTCAGCTTAGTTTGTGCTAGCCCCTCCCTCACTAGCTGTGTGACCTTGAGCAAATCGCTTGACCTTTCTGAGCTTCCATTTCCTCACTTGAAAAACGGAGGTACTAATCTGAC
TCONS_00001682	chr26	18152314-18152762	XLOC_001043	448	1	389.539	556.247	1.42796	0.513958	GGGAAATCCAAACCAGGTAATTTAACATTTCAAAGAAATTTGAAGTCAAGTTGTCTGACGTTTAATAATTCAATAACGTTATTAATACATCTCTCGTAGGTGGACTAGCCTCTTTGGGAAAGCTTTGTATTTAAAATAGGCCGATAAGGAAAATATTTTACGGGTCTAATAGCTATGGATGACATTTGTTCAGTTTAGTAAAAGGGACTCGATTTGTGTTTTAAGAAAAGTGGGTTGGGCCTCGTCTTCCCCCACCCCCGCCTCCCCGCGGGTCTTTAGGAACTCTTCTGGGTTTAACCTGTACTAGGTGTTAGCTAGTTAACCGCTTAGAAGCACAAAGATAATACGGATCTGGAGTCGGGACACCGACGACAAAATCACTGCTGGTTGCTCGCCCAC…
TCONS_00001683	chr26	18170926-18171454	XLOC_001044	528	1	80.2375	25.948	0.32339	-1.62865	TAAAATGTCCTTTAATAATGTGTTGGTAGTAGTAAAACGTTACTTTGTCTGAAGTGTCTTTAGAGGCAAAATTTAAAGCTGGCTTCGCCACGTTTTCTCTCCAGATCTTCAGAGAGGAAATTTTCACTTGTCCATGAAATCTGAAAGGTCAGCCAGCACTTGCTGACCTGTTCCTTATCTTCAGCCCAAGCTTCCCCTTCTCCACACTTAACCATGCCCTCCATGTCCGCATCAGTGGAGCCCATCCTCCAGGTTCCCTCAGGCTGTGTCATTTTGCAGTTTTTAGAAAATGTTTTTACTGTTTGGCTGAGCCGTGTAACATCTTAGTTCCCCAACCAGGGATCGAACCCAGGCCCCTTGCAGTGGAAGCGCAGAGTCTTGACCACTGGACCATCAGGG…
TCONS_00001684	chr26	18180789-18181562	XLOC_001045	773	1	46.4209	0.01	0.00021542	-12.1806	GCCTGATCCCTCTGGGGACTTGCCCAGTTGACTGGCTGTGGGTCTAGATGCTCCTCCTGCTCCTCCTCCTCAATCTCAGACAACCGCATCTGAAAGTCTTTGTCAGCAACGTGCCCTGGTTACTGTCATGATTTTACTCTTCTCTGAAATCACATGTCTCTTATGACTGATGTTGACAGGGTGAGGATTTAAAAGATTATGACAACAAAACTTGCACACTTAAGGGTATCTGTTCACATGTACAAATGGGCTCTTTCTATGCGACTGTCTAGCCCAGAAGAACTTCTGCCTCACAGGTGTGGTGCCACAGTTGTCAGTGTGGTGCCGTTGTGTAGACCCTTCCCCTTGTGGATTGAACATTTGAGATCTCAAATAGTCATCTGCTCAGTCACTAAGTTG…
TCONS_00001689	chr26	18820573-18821473	XLOC_001050	900	1	60.9563	8.20943	0.134677	-2.89242	CTGGAGAATTTTATGGACAGAGGAGGCTGGCAGGCTACAGTCCATAGGGTCACAAAGAGTTGGACGCGACTGAGCGACTAACACATTCACGTTCACGGCTTCTCTTTAACATATCCAAATTGCCAGCACCACTAATCTTGTGCTTTGGGGCTATTATTAAGTAAAACAATGGTCACTTGAACTTAAGCACTGTGATACCATGACAATCGATCTGATAACTAACAGGCAAGAGATGCTGAGCAAAGGACTGATACGCAACTCAGGAAGGACATAGTGGGATTTCATCTTGCTACTAAGAATGACATATAGTTTAAAACTTATGGATTATTTATTTCTGGAATTTTCCATTTGATATTTTTGGACCCAAGTTTACCACGGGTAACTGAAATCATGGAACAT…
TCONS_00001693	chr26	22115765-22116436	XLOC_001054	671	1	61.9293	18.2014	0.293906	-1.76657	CAGGATGTGTGAAGAGGGTGTGAAGAGGGTTAGGAAATTTCCACAGAGCCTCTGTGGCAGAACCTGAAATAAGAGACACTTGAGGCTGAAGGCTGTTGCTTCCAGGTGTTGTGAGCCATAGGAGCTGGAGGGCTTTGCCAAGAAGGCCACCCTTCAATCCTCCAACTGTCTCCAACCTCACCACCCTGCTGCTTCCAGAAGACAAAGCAATCATGAAACCAGAAGCCACATTTGAGAGACTCCGCATGTGTTTTTGTGCTGAGGCAGCCACAGGTAAATGACTATAGGATGAAGGTGTGATACATAGGAATCCATTTATTCATCCTTTTCACTCTCTCCTGATTAAACAGAATTAAATCATTTTCATCTCAAAAGAACGTACCCAGAGTAAACCATTTG…
TCONS_00001708	chr26	23767480-23768309	XLOC_001069	829	1	12.7026	50.1845	3.95073	1.98212	GTGAGAATTCTCAAGGAAAATTTACTTAGATTTCTTTAGAGTGAATACTAGTCAATCCTCTCATCGTATAGTATGATTCTTTAGGGTCATTAAGTCATGCAGTATGATTTTTTAGGATGAATACCAGTAAATCATGTAGTATGATCAGGTGGGGGATACCAATCCTTTTTCCCCCTGTTGAATAAGAAGGCATAGGAGAAAGCATTTGATTTCCCATCTAGGTGGTGATGGCAGATGGGTTAGAGGTTGGACCTTTTGCATATGTCCATTCTTGCTGACCCTGCTCCTCCCAGTATCAGCCTACTTTCCCTTTGTATTATTTTTGTCAATGGGACCATGATTATCACAGTCACATAGGCTTAAAACTTTGGAATTACTTGTGGTCCCTCTCCCCTTTTA…
TCONS_00001711	chr26	24957160-24958089	XLOC_001072	929	1	65.8786	23.6592	0.359133	-1.47741	CAGAGGATGAGATGGCTGGATGGCATCACCGACTCGATGGACATGAGTTTCAGTGAACTCCAGGAGATGGTGACAGACAGGGAGGCTTGGCATGCTGCGATTCATGGGGTTGAAAAGAGTCAGACATGACTGAGCGACTGAACTGAACTGAACTGAAGTGAGTATCTAACAGTACCTGCAAGGCAGTGTTCTAGGCACTGGGGATATACAGTGAATAAAACAAAACTTGGAGGTTCAGAGAGGCAAACAAAGGAAGTGCAACTGAAGGAAAGTAGGTTTGGGAAAGAAAGGAACAAGAGGAGGCATAACAGTGGTAGCATGGAGTAGGACCAAGCAGGACTGGAGTAAAGATAATAGAGAATTCTGGTCTCTGCATATTAGGCCTTTTTTTTAGGGGGA…
TCONS_00001712	chr26	24958209-24959893	XLOC_001073	1684	1	48.8235	17.5302	0.359053	-1.47773	CTGTTGTTGAAAGGTTGGGTCAGAAAGTGACCTTTGGATTTTGCAATGTAGAGGCCACTAATTACCTTAAGAGAATTTCTGTTATTTGAGGTCCCATCAATGGCCATGTACACTTATGACAGTGGTATACAAAACATAAAGGACTGTACTAATTTACGTTCTCGTGGGAGAGACAGCCAACTGCCGGGAGCCAGCATGAGGAATTCCACCCGTGACAAGGTCATGCGGCAAGAGCTCTGATGGCAAGGCTAATCAGACCTCAGGTTTTCCCCCTGGAATTTCCTGAGCATCCACCCCCCAAAAAATAAGAATCTGCCTGCTCTTCCACTCTTCTGATATTCTCTGGAAAAAGTCAAATCAGGGCTTTAGTCTTCTGCATTTGAAAGGGATGTTTTAGTT…
TCONS_00001722	chr26	27933098-27933983	XLOC_001083	885	1	144.011	29.3549	0.203838	-2.29451	TGGGGCGCGTGGGGAAGAGTAGGAAAGAGGAAGCTGAAGTTTTTGAAAAACACTCGCTGAAGACCCAGGTTCATGGAAAGAAGCGCCAGTTATCTGTGCGCCACAGGCAAAGCAGCCTCCCTTGGTCAACATGACAGGTATCACTGATTAAACCTCATCTCTCTGGGTCCAGGCAGGGCTGGAGTACTGTGTGTGTGTGTGTGTGTGTGGGGGGGAAGAGGCAGAGGGTGAGGGGCTGGAGGAGGGAGGAAAGGGAAGAAATGGGGGCTCCTGCCTGGCCCAGGGGCTCAGAGTGTGGAATTAGCGCCTGTGTTGCTGGTGAAATCAAGTGACCCTATTTAGCACACGGGGGTCCTCAGTGAAGGGCCGGAGAAGATGTGCCTGACTCTCTGTGAACAG…
TCONS_00001725	chr26	31303703-31304770	XLOC_001086	1067	1	33.912	29.8916	0.881446	-0.182056	ATCTCCTCCCGTCTTCAATCTTTCCCAGCATTAGAGTCTTTTCCAATGAATCAGTTCTTCCCATCAGGTGACCAAAGTATTGCAGTTTCAGCTTCAACATCAGTTCTTCCAACGAATATTCAGGACTGATTTCCTTTAGTATGGAATGGTTGGATCTCCTTGTAGTCCAAGGGACTCTCAAGAGTCTTCTCCAACACCACAGTTCAAAAGCATCAATTCTTTGGTGCTCAACTTTCTTTATAGTCCAACTCTGACATCCATACATGACTACTGGAAAAACCAAAACCTTGACTAGACGGACCTTTGTTGGCAAAGTAATGTCTCTGCTTTTTATACCTAACAGTAGCTTAAGAATATTCCTTCTCCACAGGTGAAAAACTCTACTTTGGCTCTTGAGTC…
TCONS_00001726	chr26	31619082-31619352	XLOC_001087	270	1	791.308	669.078	0.845534	-0.242065	CCCGACCCCGGCTCCTTCTTTCTCCCGCTCCCCTGGGGGCCCTCCCCGGGAGGGAAGGGGGCTCCGAAGAGAGCGCCTGCGGCCGCCCAGGCTCAAGATCCAGCTTCTCCCCTGCTCCCACCCCGCGGCGACACCGCCAGAAACCCGTCCCAAGCGAAGTTCCCCAAACTGAAGGCATAAGTTTTTAACCCAGGCCTAGAGAGGAGGAGGAGATGAGAGAGCAGGGGGCGAGTCACGGCCCCTCCCCCAGCCCCACTCCAGAGCAGTCAC
TCONS_00001730	chr26	31916657-31918044	XLOC_001091	1387	1	6.77274	31.6147	4.66793	2.22278	TCCACATCTATTTGCCATGAAGTGATGGGACCGGATGCCACGATCTTAGTTTTCTGAATGTTGAGTTTTAAGCCAACTTTTTCACTCTCCTCTTTCACTTTCATCAAGAAGCTCTTTAGTTCTTCGCTTTCTGCAAGATTTAACTGAGGACTTCCCTGGTGGTGTTGTGGTTAAGACTCTTTGCTTCCACCGCAGGGTGTATGGGTTTGATCCCGGGCCATGGGACTGAGATCCTGCATGCTGCCCTGTGCAGCTTAAAAAAAAAAAGAATGTAATTGGAAATACTACTCAATAGTGAATGGACAGTCCCTCCCTTGACAAGATGTCCTGTTTAGCACCTCCACCCAGAACCTTCAGCCAATGCTTCCTGGAGACTTTAACTCCGTCCCTGGACTTACA…
TCONS_00001731	chr26	31919524-31920378	XLOC_001092	854	1	4.07437	43.8994	10.7745	3.42955	TGGAGATTTACCTCTTTCTAATAAAAGGAAGAGTAGAACTCTTTTCTTAAAATGAGTTGAGAAGGACCCAGGTATCTGGTTACTGGAAGTAATCATGAGTCTTTAGTCAAAGCAGTTTATACACACTAGAGATTAAGGACCAAGAGCTCCAGCAGAGACTAAAGGAATGCCCCAGTGAGATGAAGCACCACAATAATTATCTCCATCTTTGTGACAATTATAATGAACACAAAATGCTTTGTTTTGCTTTATAGATGATACAAACATTGGGGCATGGGCTGGTGTGGGGATGGGGTGAGCAGGGGGAAACCCTAGGAATCTGTAGAGTTCTGGGCATCTAACCAGATGCTCTTTTTTAGGAAAGGGTCCGGAGACTCTTGGCCAAGGCTGGTTCAGGGA…
TCONS_00001732	chr26	31926383-31927344	XLOC_001093	961	1	7.01538	45.3493	6.46427	2.69249	CTTTTACTCACAGGTGAGCTGGCCATGGAATTCTCCTAAAGTTTTGATGCTCAAGTGATGTTCAAGTACGCTCTTATTTCAACTTCTCACCATTCCAGTTCCTGCCTTCTCCAAACTTTGACATGGAATTCTTCGTTTTTCCAGTTCCTCTGCTTTCTCAGGTGCCATGGTTAAATCATCTGAACTGCTTTCTATCGTCTTTGATTGTTCCCCAAACTGGCTGTTTTATCTACAAGGCAAAACTGAAAACTCCAAATGTTTCCATTCATCTTTGCTGTTATATGTATGTTGGAAGACAGCATGGAAGACAGAAATGGAAGCCACAGATGTATAGGCTCAGAGCTCAGCCAACAATATTTTCCCTTGGTCTCCTGTTCCCCTTATTAGAAATGGCATTCT…
TCONS_00001740	chr26	32482539-32483350	XLOC_001101	811	1	13.0718	46.949	3.59162	1.84464	GTGAGAGATAAGTTAATCTTAGAAATTATTTTACTGAAGCAGGTCAACGATTCAGGCATGCTCCTCCCAGCCCCTATCTACCCTGTGCAGTATAAACACAGAGGAAACTTTTGCAACTGAAAAGCTTCAGGGCCCTGTAGAAGGTAGCAACGGTGCCTTGCTAGGATTTGTACCTTAAACGAGGAACACTGGAGTTCACTTACCAGCCAGTGCAAACCTGTAGCCACCAGCTCACTAGACTCTAAGTTCACTAAGAGCAAAGTTCATATCGTATACAGGTTCTGCGTTCAAACAACTTCGGAAGGCCATCTCCAAAAAAATTCCAGAAAGTTCCCCAAAGTAAAACTTGAATTTGCATGTGATTATTTACATAGCATTTAGATCATATTTGTATTTAGA…
TCONS_00001741	chr26	32487409-32490948	XLOC_001102	3539	1	17.7359	65.9888	3.72063	1.89555	GTTTGGTGTCTGCTCCTCGGTCAGGACCCTTGGAACTTTCCACAGTTTGGCATTCTGGCTAATGATTACCAGCTGCGTGGGACTGGCAGCCTCCTCTATGCTGGGCCAGCCAGCCTAGAGGCCTGAGGCCACTAGAGTTTTCTTCAGGAACAGGCGGACTTGCCCTGGAGCGCTGACTCCCCCGTGGCTGAGGGGCTGGCCTCTCCCCGTTGGTTGTCCAGAGCCCCTTCTTGTTCTTCCGACCTCGGGCTTCCTTTTCCAGCCTCCCCGGCCGGCTCCTTTCCCAGGAGATGCTCTGGGCCGCGTGCAGTGCGATGCCCGCCCAGATCTGTGGGGCGTCCCAGAGAAGAGAAGCAAGGAAAGAAACAGCTGTGGGACTTCAGGCACGTTCGGATCTGC…
TCONS_00001742	chr26	32491136-32492185	XLOC_001103	1049	1	18.8858	44.0837	2.33422	1.22294	GTTTTACAGATGAGGGAAGTGAGGTCTGGACAGGGGAATGTCCTTACTCACAGCCGGTCAGTGGAGGGTCCAGGAGAAGACTGGAAGTCTCAGCATTCAGTGTGAGGGCTTTGCCACTTCCGCACGGGCACAGCTCCTCCCCGGTGCCCTCCTCTGAGCAGTCTTTGCGTACTCTTTGTAGGATTGCTACCCCAGTTAGTCCCACCTAATAGAAGCTGGTGGGCAGCAGGAATGCACTGGATGTCAAGTGTATGTTACTACGTGGAAGGAGGAAGCAGTGCTGAGGGTTGTGGCCGATTAGTGACCCAGCCAACATGAGGGGAGCAGGCTGAGGCAGAGGGGAGGCCACACACAGCTCCCTTCATTGAGAAAGCCTTGCTATGGAAACAAGTCAGCCTG…
TCONS_00001743	chr26	32492410-32493293	XLOC_001104	883	1	15.6138	50.4684	3.23229	1.69256	CCAATATGGATACATCATTATTATTAACTAAAGTCTATAGGTCATTTAGATTTCATTAGTTTTTGCCTAATGTCCACTTTCTGTTCCCAAGATTGAATAGGACAGCCTTCAGACAGTGATGGTACAGGTCGGACTAAGTCTCTGCTGAGCTAATGTGAAGCTCTAAAGCAAAGACTGGCAGAGAGAGACTGCCCACATTGGGCTGGAATGGCCAGGAGTTTGTACCCCCACCTTGCTCAGCCATTGACTGGGGGCTGCCAGAGAAGGCTGATAGCTCAGAAGCCCAGGTGTTTGCAGCAACATGGATGGAGCTAAGAGTGTCATACTGAGTGAAGTCAGTCAGAGAAAGAGAAATATTGTATGATATCCCTTAAATGTGGAATCTAAAAGGAAATGATA…
TCONS_00001746	chr26	32508909-32510597	XLOC_001107	1688	1	16.231	64.1056	3.94958	1.9817	GCCGGGTGGGACGTCCCGCCCCGAGCCTCACCTGCGGGGCCCGCGGGACGCACGACCACGACCCCATGGGGACAGTATCGCCGCCAGGCGGGCTGCTGACCCGCGCCCGCCCTTGCTGAGCCCCGGGCGGAGGGAGGCGGGGATTAGAGGACCCCGAAGTTTTCCAGACTCGTCCAAGCAGGAACACACATGTGTCCTCAAGGGCTCAGAAACACCCCCGAGATGGAGCCAGTTGCTGCAGGAGTAGAGATTAGAAAGGGACTCTAGTCGCAAAGATAACTCGGCTCGTGTTGGCCTTCAGGGTCCAGGAACTTGATGCCGTGCTCGTTGTTCGCAAGAACTCCCTCTTGTTTGCTCCGAGGGCTTCGAGATGATCTCAGAGAAAGGACTGTATTGTAG…
TCONS_00001747	chr26	32513236-32514852	XLOC_001108	1616	1	26.5245	48.9796	1.84658	0.884855	GAAAAGAAAGAAAAAAGAAAACCTGCCTGCCAATGCAGATGTGGGTTTGACTCCTGGGTCAAAAAGATCCCCTGGAGGAGGGCATGGTAACCCACTCCAGTATTCTTGTCTGGAAAATCCCATGGACAGAGGAGCCTGGAGGGCTACAGTCTGTAGGCTTGCAAAGAGTCAGACACAACTGAAATGACTTAGCACCCACCCACAACTCTCTTCTAAGGGGAAGGTTGACTTGCGTGCTAATTCAGCGAGGCCTCTTAGAGAACCAAGACTGGCTCTTTCGAATTAACTTTTTCGTCAATTAATTTCCGTTTTCCAGAAAGAAGCACTGTCCTGAGAATGGCCCTGTGTTTGGGGATGTGGTAGTTTGGTGAAATGTTTGAAAACACTGACTCCTGAGTT…
TCONS_00001748	chr26	32523922-32525641	XLOC_001109	1719	1	21.2021	43.7726	2.06454	1.04582	GTTGTGAAGGTGTGTGTCTGTGGGGGGGGTGTTGTGATTGTGTGTAGGTGTGTGATGGTGTATGGGTGTGTACAGATATGTGTGTGGGGTGTGCGTGTGACTGAGTGTGTTTATGTGTGGGGTGTGTGTTTATGTGGGACGTTGTGAGGGTGTGTGGGTGTGTGTTGTGAAGGGGTGTGTGTGGGTGTGTGTGTGTGAGATTATGTAGGTGCGTACGTATATGTGGGTGTGTGTGTGACTGTAGGAGGTGAATGTATGTGTATGACTATATGTGAGAGGTATGTGTGTATATGTGTGTGGGGTGTGCATGTGACTGTGTTTATGTGTGGGGTGTGTGTTTATGTGGGACGTTGTGAGGGTGTGTGGGTGTGTACATGTGTGTTGTGTGTTGTGAAGGTG…
TCONS_00001749	chr26	32540066-32540498	XLOC_001110	432	1	44.9161	133.194	2.9654	1.56822	GCGCTCAGTCATGTTTGACTCTGTGTGACCCCATGGACTGCAGCCCGCCAGGCTCCTCTGTCCATGGGTATGTCCGTGGGATTCTCCAGGCAAGAATACTGGAGTGGGTTGCCATGCCCTCCTCCAGGGGATCTTCCCGACCCAGGGATTGAACTGGTGTCTCCTGCATCTCCTGCATTGGCAGGCAGGTTCTTTACCTCTAGCGCCACCTGGGAATCCCTCAATTTGTCATTTCCTCTTAATTGAAGTTAGGTGTATCTTTTGCTCACCGAATTTGTAAATTGTTAGGAAATACAGATAAGTTGATGGGTTTGCCTGCCCGCCGCCCTGAGCTTTGTCTTCTCTCAGTGGTGACCTCAACTCTGTGATTTCCCTGTTGCCACCCTGAAGCCACCCTCC…
TCONS_00001750	chr26	32541509-32542087	XLOC_001111	578	1	20.9558	75.2893	3.59277	1.8451	GAAATTTCTGTATAAGCTTTTGTCTTGCTGGGGCCATCACTTGTCTGGTTTCCGTTGTAGGCTGGTTCAAAATCTTGATTTTGCCAGCAAGAGTCAGGCTTTAGGAATTCCTGGCACCGTAGCCAAACTTAGAAGGTCTGTTTGTACACTGGAATATTCCTTTTCTGCACATTAATTCAACACCCTACTGACAGTGTGGTCCGGTACTGAACTCTGGGCAAACGAAAATAAATCATAACTATGATGTGGCCCCTACTGTTTAGACGCTTATGGTTCAGACGTGGGAAAGACATGTAAACAAACATGTTATGTGTAGTGTGTAGGATGACCTTATGTCCTGGGACATCCTGATGTATGCCTCTTGTCCTGGTGATAACTATTAATAGTTGCTTAGTCGCT…
TCONS_00001751	chr26	32543174-32543994	XLOC_001112	820	1	30.0639	60.159	2.00104	1.00075	ATGAACAGGACCTAGTACATAACAATTACTGGTGTATATTTGTGTGTGCGCTTAGTTGCTCAGTCCTGTCCAGCTCTTTGCGATTCTCTGGACTATAGCCCGCTAGGCTCCTCTGTCCATGGGATTTTACAGGCAAAGAATACTGGAATGGGTTGCCATTTCCTCTGCCAGGGGATCTTCCTGACCCAGGAATCAAACCGACGTCTCCTATGTCTCCTGCATTGCAGGCAGATTCTTTACCCACTGAGCCATCACGGAAGCCCACTGATGTATGTGGACAATATCATTTCCAAGCAACAAAACGCTTGTGTCAGATCCAGGAAGCTGGGGAACCTTATAATCTGAAGGGTTGTGTGGTGAGCCATAAATCTAAAAATACAAACAATGGGAGAGTGTTGT…
TCONS_00001765	chr26	35163644-35164774	XLOC_001126	1130	1	60.3943	154.911	2.56499	1.35896	TGGGGAGAGAGATGCATTTAGCCATTAAAGACATCCTCAGGAGGTAAGTACTCCTGCCATCCCCATTTCACAGATGTGGGAACTGAGGCCCAGAGAGCCCAAGTGACTTGTGCAGGGTCACAGAGGGGGGAAGAGGTGCAGCGACAGCCTGGCCCTGCCCCTTGACTTGGCAGGTGCCCCTCGCCAGTCTTCCAGAACGAGAGTAAAGCACTTAGGGTCTGTAGGCTGAGGGTCAGCCCCCTACAGATGCAAGCAGGCCCTGCCCGGGATGCCAGCTCGTGTTAGGGATGAATGACAGCCAGAAAGGGAGAAGGGGTGAGAGAGCGGGAAAGGAGCTGCTAGACATAAGGTCTGGCGTGGCAGACAAGCGCAGACGTAGCTCCGACGCGTCTAGGGGGT…
TCONS_00001766	chr26	35165731-35167446	XLOC_001127	1715	1	40.744	72.5099	1.77965	0.83159	AGGGCACCTAGTGTCCCCAGGCTTCTTGGCAAGGCATCTGTAAAGGAGGAAGTATTTCAGAAATGAGGACCAATCCGTGGGTTCCCTGTGAGCTGGATTCCCAGAGAAATCAGGCTCAAGGTTTAGTCCCTCGAAAAAGGTCTATGCCTGCTGGTTCAGAAGGCCTGTGTGGACTCAGCTGTTTAGAAAAATACAGTATACTACTCCCGGAAAATGAGAGTACTAGAAACACATCTCCCACCTGCCCAGATCATCTTCTGCAGCATACTAAGCATGGTGGATAAAAACAGATGCAACGCCAGCTAATGGCACTGTCACTGTTCAAAACAGTGAATCTAGGCAGCAAAGGAGAATATTTACAACAGACAGAGAAGCAGATTAATAGAGGGCAGGGGAAGC…
TCONS_00001772	chr26	35740593-35741588	XLOC_001133	995	1	40.3107	32.5719	0.808021	-0.307535	GCAGCCTCACTCTCTGACCAGCTTGTTTGGCCTCCGGTGGGTGGCTGACCACCTACAGACCTTTGCTGTGAGCGGCCTGTCAGATGTGCTTTTCAGCTGCTCTGTGGGCTCTGAAACAGCATCTCCCCAGGGAAGCAGTGCTGTCACCATCCTGGTGCTCTTGGTGTCTCTGGCAACATTCTGCCTCTTCTGTGAAAGCCCCCGTGCCACCCCAGCTCCTGCCTCCTGGGCACACTCCCACGGGGGGCCAGTCACACCTCGTGTTGGTTGTTTTGCTCACCCACCTCCCCTGAGGATGAGCTCCAAGAGGCCTGCTGCCTTGTGTCCTGTGGCTAGGCCAGCACTTGGCACATGATGGGCACATAGTGGACATTTATTCAGTGAATGTGGGCCTGAGTA…
TCONS_00001774	chr26	35838159-35839423	XLOC_001135	1264	1	72.9796	16.2656	0.222879	-2.16567	GGCTGGTGGGCAGAAGGAGAGTTATGAAGGAGCAGCAAGCAGAAAGCCTTGGGTTGATGCCTCAGTTCTGTGTCCTGATTGTGGCGGTGGGTTATGCAAATCTACACGTGATGGGTCTGATGGAGAAGGGACAGGCTGCCCACTCCAGTATTCTTGGGCTTTCCTGGTGGCTCAGCTGGTAAAGAATCTGCCTGCAATGTGGGAGACCTGAGTTCGATCCCAGGGTTGGGAAGATCTCCTGGAGAAGGGAAAGGCTACCCACTCCAGTATTCTGGCCTGGAGAATTCCATGGACTGTACAGTTCATGAGGCTGCAAAGTCAGACATGACTGAGTGAATTTCAGTTTCACACATGATGGAACTACACAGAACTACATACACACACAAATGCATGTGTGTA…
TCONS_00001775	chr26	35839893-35840671	XLOC_001136	778	1	78.2425	49.5929	0.633836	-0.657819	GCCCTTCATCACTCCATCCATAAATTCAATGCAAATAATACAGTGGTGGGGGTGAGGGGAGTGGATGGAAGTTTTAAACAAGATTGGCCACAGCTGACAGATAAGGCTGGGGCGACAGAGACATGGAGACTTAGTCTCAAAGCAGCTTTCGGGACCTCTGGTGCCACCTGCACCACCAGCCCTGATCACATGGAAAAAAAAGCAAAAAGGGAGGCGACAACAGTGATAAACACACCACTGTTTTCCCGGGTCAGGTGAAAATGCTCACTCCTCAGAAATCTGCTTAAGAGAGCCTTAAGAGAAAGTCAGGGACACTGGAAAAGTAACGCTGGCAGGCCCTTTAACACAGCAACCGCTCCAGGATGACCAAACAACGTTTTCATAAGTACACTTTTTGAA…
TCONS_00001776	chr26	35842171-35843131	XLOC_001137	960	1	35.1225	7.56806	0.215476	-2.2144	ACTGCAAGGAGATCCAACCAATCCATTCTGAAGGAGATCAGCCCTGGGATTTCTTTGGAAGGAATGATGCTAAAGCTGAAGCTCCAGTACTTTGGCCACCTCATGCCAAGAGTTGACTCACTGGACAAGACTCTGATGCTGGGAGGGATTGGGGGCAGGAGGAGAAGGGGACAACAGAGGATGAGATGGCTGGATGGCATCACGGATTCGATAGATATAGTCTGAGTGAACTCCAGGAGTTGGTGATGGACAGGGAGGCCTGGCGTGCTGCGATTCATGGGGTCGCAAAGAGTTGGACACGACTGAGCGACTGAACTGAACTGAACTGAGACAGCACATGGTATAAAACTATTTTTGCTGAAAAAATACACATATACATATCTATATGCCAAAAAGTCT…
TCONS_00001777	chr26	35846528-35847636	XLOC_001138	1108	1	259.157	196.703	0.759011	-0.397807	GCTGAGCAGGAATCAGAGCTCGACGAAACCCATGGCAGACCAGGGAGCTCTAGAGACAGAAGAGACAAGGGGAGGGGCCATCACCCAAGGGGAGGCGGCAGAAACGAGCAGGGCAAGGAGGGCAACGGGGACCCACAAGAGATAACCAGAAAAGGCCGGAGGGGCTGGCTAGAAAGGGGTACGCCCAAGGATATGAGGCTAAAGAGAACAGAAAGCATTCTCGATGGGAGGCTGAGTCATAGAAAAAGGCAGGAAGGAAAGACACCAAACAAGAAATTCTGGACAGATGAGAAATAAATGCTAAAGTGAGACCAGGCGATAACTAGGTAGGGCAGAAAAGCAAAAGGAGGAGTGAGGTAAAAGAAGCCTCTGTGAAAGGAAATATTGGGAAAAAAAAAA…
TCONS_00001783	chr26	37440184-37442678	XLOC_001144	2494	1	44.5394	80.7955	1.81402	0.859193	GTCTGTGTGTCGAGTGTCTCCGTGTGTGTCCCTTAGCGTCTGTACCGGACATGGAATGGTACTTGCTGCGGCGTTTAGGCAGCGTCGCGGCTCTGGAATCCTGGTCAGTATCGGCACTCACAGCGTGACTCACTGACGCGTCTCCAGAGCTCCTGGCCGCGCTGATGGAGAGACAGCTGAGCGGGACGCTTTGCAAGCTGCTGTATGTGCTGTATTCCCACAGTTGGTCCCGGGAAACAGCTGCAGAGGTCATGTTGTGGGCCAGGATCCCAGACTGCCGTCGCTAGCTCAAGAGCTGAGAGCCGCCCCCCACCCGCCCCCAGGCCTCTGGACTGTCTGGCACAGCACCCCTTGCAGGCCAGGAGCTCGTCCTGTGGGAGGCAGGGCCTCTCCTGAGAC…
TCONS_00001784	chr26	37442739-37444304	XLOC_001145	1565	1	39.2994	101.598	2.58523	1.37029	GTTTTATTAAACTTAAATTCAAATGATATTTTGATTAATTTTTTTTAATAATAAGATTTTATGCTAGAAAATTTCATCTTTGAGCTTTGACTCACCAGAGCAAAAAGGACTCTGAACTAACTTTGTTAAACTATTTCAGTGTACTGTGTACAATACTGGGGTGGGGGTAGCTCATTATAATTTGAAATATACAGAAAGAAAGAAAAAAAAAAAAAACACACAGGCAACCTGTGCAGTCTTAGCAACTTCAGTATTAAGAGCACTTAAAGTCAAACCGACAATTTGGGGCTTATTACAAAATGTGATGCTTTAGAGCACACTTTCTTTATTGTTGTAATTAGTCCAGAAAAATAGAGCTTTCAGAAGAATCAGCTAAGTGCCCGGCATATCACTTACATA…
TCONS_00001785	chr26	37444418-37445753	XLOC_001146	1335	1	51.9257	78.8188	1.51792	0.602091	CTGGCTGTGACGGGTTTCCCTTTGCAGGCTGGAGGCTCAGCTTTCACCAACAGTGTTATGAAAGAAAAAGCACCTTAGTGTCAATTCCTGGAAAATATTGGTTACCAGGGAGAATTCTGGAGGTGCCCTCCGGGAGCCCCAGGCACAAGCTCGGTTCGGGCCCCACTGGGGCCTGGGCTCCTGCTCGGACCCCGCGGAGGCTGGCAGGTGACTCTCGGCAAAGCTCCTCGGAGCCCAGGGCTGGTCCGCGGGCGCCTTCCCGAGCTGCAGGGACCCAGCTGTTCACCCGGCCGACCCCGCCGAGGGTGCCCGCTTCCCCGCGGTGACACGTGACCAAAGTCAAGACCGCGTCCTTTGTCTTGGCGAGAAACAAGGTGGCCCTCTGGCCAGTAACCGGGG…
TCONS_00001787	chr26	38518893-38520159	XLOC_001148	1266	1	37.6778	21.6471	0.574532	-0.799541	GTTTTCTGCCATTAGTGGTGTCATCTGCAGGCCTGAGGTTATTGATACTTCTCCCAGCAATCTTGATTCCAGCTTGTGAGTCATCCAGCCCGACATCTCGCATGAAGTTATCTGCATATAAGTTAAATAAGCAGGGTGACAATATACGGCCTTGACGAACTCCTTTCCTAATTTGAACTAGTCCATTGTTCCACGTCCAGTACTGTTGCTTCTTGAGCTGTGTACGGCGGACCACGTTTTGTGAGAACTTTTCACTATGACCTGTCTTGGGTGGCCCTGCACAGCATGACTCAACTTCATTGAGTTAAGCAAGATCCTTTGCCATGACAAGGCTGTGTGATACATGAAGGGGTCACTTGTAAATACAAACACTAATTTTTCTATAGATGAAACAATTTG…
TCONS_00001788	chr26	38521094-38521688	XLOC_001149	594	1	80.4895	0.01	0.00012424	-12.9746	GACAGTTTTTTAGCAACAGGAGCTGCTCGATAGAAAAAAATGTTGAAATGAAAAATGTTGAAATTTGTTGAAACTTCCACAGTTAAAAATCCCTATTTTGGTTTTGTTTTTACATCACAGTATAGAGAACATGTATAAGTTTAGGACTAAGGTGGCTGGTTATCTGCTAGCATTTGTCCACCCTGCCATTCCACACCCCAGACTGATGGCCTCAGGACTTCTGTGGATACCTGATGCAGCCACAGAAACCGTAGTGTCGTGCTGAGGGAAGCCACTGCCATTGGACTTCCCTGGTGGCTCAAGATGGTTAAGAGTCTGCGTCCAATACAGGGGACCTGGATTTGATCCCTGGGTCAGGAAGATCCCCTGGAGAAGGGGATGGCAACCCACCCCAGTATT…
TCONS_00001789	chr26	39959769-39964383	XLOC_001150	4614	1	156.823	19.0586	0.121529	-3.04062	CCCTGTTCTGCTGCCCCGGAGCTCCGGGCTTTGCAGGCGGCACGGACCCCGCGGGTGGCATGCGCCGTTGCCCGCGCCTGGCGACTTGGCGTCTGCCCACCTCCTCGGGGATTTGCGGACGATTTCGCTTGCCTCCGGGTCGCGCTTCTTGCTTCGCTTCTCTTGACGCAGCATCTTCCCCTGGGCCGTCTCGAGTCGGTTCCGATCCGCGCAGTGGTGCCAGCTGCGCGCTCTCCCCCACCCCCGCCACCCCTCGGAGAAGGTCTCATTTGAGGGAGTTCTTACTCCTGGTGGATGTGGTCCTTTTTATTTCCCAGCGACCATCATCAGGTTCTTATTAGTGTTAAATCTTAAGTCTTCTGATTTGTTTTCAGTGGAGGCGGGATGAGTGTTTTGGGT…
TCONS_00001790	chr26	39964435-39965060	XLOC_001151	625	1	211.738	26.8467	0.126792	-2.97946	CTGCAGCCTACCAGGCTCCTCTGCCCATGGGATTTTCCAGGCAAGAGTACTGGAGTGGGTTGCCATTGCCTTCTCTGTTGTTTGGTCCATACTGTCCTAATTTCAAGGCACTTTGGAAACTTAATGTCCTGGCAGCTCTTCTTCTGTGGTACTATTTTTATTGAGTGAGAAACTGAGCTCTGCTCTTAACTTAAGTTATCCTTTTCACGCGACAAGTCAGGAGACCCAGGAATTAGGACCTGGGAGCTTGAGTCTCTCCCAGGAAGCATACTGTATCTTTTCCTTCATGACAGATGCTCTGACATATACATATACATGTAAGGATATATATAGGTGTATACAGCGCATACAACTTTCCTGGAGAAGGAAATGGCAACCCACTCCATTATTCTTGCCTGG…
TCONS_00001791	chr26	39965114-39971615	XLOC_001152	6501	1	157.395	51.1298	0.32485	-1.62215	ATCATGGCTTCTCTTCTGTGATCAAGAATGCAGGGTTGTTTTTTTTTTTTCAGAAAGTCATGAATGATGAGCTGATGAAAGTAAAAGCTTGGACAAAGACACGCTGATCGACCGCAGGTGTATCTTCTTCATTTGAGAAGTATGCTGTCTGACTCCTCTGGAGGCCCAGGAGTGTCTGTGTTTAGGAGAATAGAGAAGACAGTCCTTGTTTGGGTGGCAGGCTGTATGATTGTGGCCTTCAGAGCCCACTGCGTCTTCTGACCCTCGTGACATAGGTTGTTCAGTGGTTCCCAGGAAGGTCCTGGTACGCTCCTCCTTCCTTTCGTTTGTCTCAAGACTGTTTGCCCAGATTTCAGCCCTGGTTGTTCAGAACAGCTGCTCAGCAGTTCATGATTGAGG…
TCONS_00001792	chr26	39972902-39973193	XLOC_001153	291	1	651.528	146.564	0.224954	-2.1523	GTGATCCACACAGTCAAAGGCTTTGGCAAAGTCAATAAAGCAGAAATAGATGTTTTTCTGGAACTCTCTTGCTTTTTCCATGATCCAGTGGATGTTGGCAATTTGATCTCTGGTTCCTCTGCCTTTTCTAAAACCAGCTTGAACATCAGTAGGACCTTATTACTTATCCATCTTGCATCTGCCAGTCCCAAACTCCCAACCATCCCTCATCTGACCCCATCCTTCTTGGTAACCAGAGTCTTTTCTCCATGTCAGTGAATCTGTTTCATAGACGGGTTCATTTGTGCCGAG
TCONS_00001793	chr26	39973324-39978141	XLOC_001154	4817	1	168.026	40.8426	0.243073	-2.04054	GAGCGGTATTCCCTCGAATATATGTATGGCGTCTGGTTCGTCCATTCCTCTGAAGGTGAATATTCAGCTTGTCTCCGTGTCTTGGCTATTGTGAACAGTACTGCTTTGAGGGTACATGTATCTTTTGAGTCCAGCTAGTTCTTGCTATCCCGTCATAAGAAAGAACTACTTCTTTCAGTCACCCCCCCCCACTGGTTACCACCCCTCACTAGGATCCCTGGGGCAAAGGGTAGCCTGCAGTGTGGGCACCAGGAATGTCATATTTTAAAGTCCTGTCACAGAGCAAGTAGGAGAGACATTCCCCTTCTCTGAGAGACAAAGTGCAAATTGCAGGGAGGGTGGAAATGGGGGATCTGGGGTCCTGGCCTGGTTGAGAGCCGGGGTCCTGGGGGCAGATCA…
TCONS_00001794	chr26	39978507-39979298	XLOC_001155	791	1	108.064	29.11	0.269377	-1.8923	GAAAAAACGTGGGGTGCAAGCGTAGAAAAGAGTTGCAGGGTAACCCCGGTGGGTATTGACTAACTCATTATACGTAGTCTGTTGTTTTTCAGACTTGATTATCAACACGTTAGTGGCCCGTGAATCCACATAATGAGTCACAAGCAACAAAAGTTGTAAGTAAAACTAGAAAAGAAGGTCTTAGAGGAAGCCACAGTTTTCGAAACATCTATTTCATTAAAAAAAATACAGACACACACACCCCATCTTTATATGTATGTTCTGATAGGTGAATAAGAATTCTGGCTGGGATTATGGTTAAGGAACAAACAAACAAAGAAACCCTCCTAAAATGAATGTGTCACTTTATATATGTAGATCAGTGTTGTAGAAACTAGAATCTAACATATGCCTCTAATG…
TCONS_00001795	chr26	39979460-39980248	XLOC_001156	788	1	67.8798	19.5043	0.287336	-1.79919	GATTTGTTTTCTTAATTTCATTTTCAGATAGTTTATTGCTACCATATAAGTATACAATGGATTGGGGGAGGGAAATCTACTTTGCAAAAGCCGCAAAGCTCCATGAGTGTCCAAGAGAGCAAGATAATGAAGCTTTCCAGAACTTTCTTGTGTGAGTTGTGTAGCATCAATCCTTCTGAAGATGTTAAGCCCCCGGGAGGAGGAAGGCAAGCTTGTCACTCTGGGAGCACCAGTCGGTGTGAGGCTCAGGCACCGAGACCTTGACAGTCGGAATTCAGCACGTGTGGGGAGACCTGTCCTGGGCCAGGCCGGCTCTGTGAAGGGGGCTTGCTCGGGGCAGGGTGGGCCGCGCTCACAGGGCCCGCTTCCTCTCCCCACCTTGGTGTCCCCACCAGGACC…
TCONS_00001796	chr26	39984448-39985085	XLOC_001157	637	1	145.435	13.0614	0.0898092	-3.47699	CCTTTTCTGTGTTTAACAAATACTTCTGTGGTGCTAAGTACCAGGCACTGTTGCAAATGTTTTACACATAAGAACTGAAGGTCGCTCAGTTGCGTCTGACTCTTTGCAACCCCATGGAATTCTCCTGGACGGAATACTGGAGTGGGCAGCCTTTCCCTTCTCCAGGGGATCTTCCGAATCCAGGGATGGAACCAGGTCTCCTACATTGCAGGTGGATTCTTTACCAGCTGAGCCACAAGGGAAGTCCCTTTACACATAAAAGCTCATTTAATCCTCATCACACACACACAAAAACCAATCTCATAAAGTAGGTTCAGAGAGGCTGAGCAACTTTCCTAAGGTCGCAGAGCTCGGAAGTGGTAGGGCTGGGCTTCAGATTCAGGCAGCCGCATCGGAGCC…
TCONS_00001797	chr26	39985257-39985763	XLOC_001158	506	1	94.439	9.25535	0.0980035	-3.35102	CTAATGGATACTCTAGGTTTAAAAACATTCTGTGACTGTGGAAAACACTGACTTCATTCATTGGAAGTATCAGCCTTCGTCAGATGGCTTGGTTATTTCCCCTTTGCTCACTGAAAGACTTATGTAGATTCTCCAAGATTCTGCCTGTTACAGATAAGGTGGTTATAAAAGTCAGTTACCCAAACTATTTCCTATTTTCACCCATATCTCATCTTTACCAGCACAGAACCTGCTCATAGATTGTTGCTCTTCAACACTTTCTTCTAAATGTCAACCACATGTACTAATGTCTAGTAGCTACTTCTTGCCTGATTTCTTTGTACCTGCGTTTTCCTTAGTAACAATGCAGTTTGATTGTTTTGCGTGTACCTGAAACCTTCATATTTTAAAGCACTAGTG…
TCONS_00001798	chr26	40002779-40004728	XLOC_001159	1949	1	46.0678	4.96207	0.107712	-3.21474	AGCTGCCCCAGAATTTATTCTCTGAATGAATAATTACACTGTTTATATTCATGGCTCTGGGAAAAGGGACAGGGAGTAAAATGGTGCATGAAACACCTTGACTGTGCCTCTTGGAGCTCACAGGCAATCAACAGGTAAAAAAATACACGTAAATGTAGAGTTAACGCATTTTAGGGTTGCTGTGAAGGGAACGGAGAGGATGCTGAGAGAGAATGACGTGGAGATGTCTTTAGGCTGAGTGATCAGGGAGGTAGGCTAGGATACATGGAGGGTTAGACAGACCAGCCAGAGAAGGAAGGAAGCCCTGCGGAAAAGAATGTCCCGGGGCATGGGAGTGCAAGAAGGCTGCTTACTCGGATAGAAAGGTAGGAAGTGGTGAGGTCTGGGAAGAGCCAGTCC…
TCONS_00001799	chr26	40007240-40007976	XLOC_001160	736	1	49.5763	5.34218	0.107757	-3.21415	AGTATTGGAGCTTCAGCTTCAATATCAGTCCTTCCAATGAATAGTCAGGACTGATTTCCTTTAGGATTGACTGGTTTGATCTCCTTGCAGTCCAAGGGACTCTCAAGAATCTTCTTCAACACCACAGTTCAAAAGCATCAATTCTCTGTCCCCATTATTGTAGTAGTTACTAAAACTAGCATTAGAACAGAAAGTCACACCAGCAAATTGCATTCTTTGGGCTTAGGTATTCTCATATGTATACTATTCAGCTAAAAGATAAGGATAATAAGCTATAAACCGGCTACCCTACTTTGAAAAATCTTCACTTACCTCTCCAAACCAAATGTGAATAGTCACAGAATTTGTGGACAATAGTATGCAGAAAACCTTTAACCTGACGTTCAGTTTTCAGGAGAA…
TCONS_00001800	chr26	40066978-40067643	XLOC_001161	665	1	57.0131	12.2882	0.215533	-2.21402	GTTTTCTTGAAAGTGACAGGCGGTTCAGCCGAGTCTGAATAACCGTAATTGAGCTCTCATGCATTCTTTCAAGAAAAATGATGTTCTGTGGAGAAAAGCAGGTAGTTCGATTCACAATTCAGATGATCACACGAGTACTTTTCCCTGAAGGCAACAATCAAACATAGAGCAGAAGTGCTGTGGGCATATTTGCTATTCTGTTACTCAGTGCATTATTGAAAAAGCATTCATAAGTTGGGATTTAATGAAAAGAAATGTTACTGCTTCAGCAAGGAGCTGTTTGAGTAAACCTGGCTTATCTCATTTTGCCTGGTGTTTCTGCAAGTGCCTGGGGTAAGGAATGCAGCCCCCTACTCACCTAGTTGGCACCAACAGCTTAGTTTGCGCTGACACCACAGT…
TCONS_00001801	chr26	40068832-40070251	XLOC_001162	1419	1	48.3718	9.47391	0.195856	-2.35213	TGTTATTACAGAAAGCAAGGAAGGAAGAGCAGACCATAGGTTAGCAAATAAATCTTGAAACTTTATCCCAAGCTAAGTGTCAGGTCAGGCCAAAAAAGTAAAGCATGTCCCAAAGTTGACACTGAAGAGTTGTCATTTGAGAGCTTGTTGCAACCCTCAGAGGTCTTGATTCTGTGGGAGCAGGGATCAAGGAGACCCTGAAATACATAGACCTCACATCTTAAGAAATACTCATTTAGAAACTGTCGCTAATTTGATCGGATGAGCCCGCATTCATGAAAAATCAGGAGTCTTGTCATTTTCAAATTCCCGCAGGAAGAGACCAGCAGTGTCTAGAGACAGTTCTGGTGGGGCCTCCCTCTTCTCACACAGGCCTGGAGCCAAAGGCCGGAGGCTGGG…
TCONS_00001802	chr26	40078523-40079351	XLOC_001163	828	1	93.2987	18.2776	0.195904	-2.35178	CTGGTGGCTCAGATGGTAAAGAATCTGCCTGCAATGAGGGAGACCTGGGTTCGATCCCTGGGATGGGAAGATCCCCCGGAGGAGGGCATGACAACTCATTCCAGTGTTTTTGCCTAGAGAATCCCATGGACAGAAGAGCCAGGCAGGCTACAAAGAGTCAGACATGACTGGGTGACTAAGCACATAGCTGATTCAGCCTGTTATAACTAATACAGCATTGTAAAGCAATTATACTCCAATTTAAAAAGACCAAAAAATGAAAAAAGTTGACTATATCAAACACTGAGTTTATCATAGTCCTCTGGACTTGGGTAGGAATTGCATCTTTCAGAATTAATTTAGGTAATACAACATTCAAGGGGTCCCAATAAATACAGTCAAAATTTTAAGTGTAAAAAA…
TCONS_00001803	chr26	40180703-40181025	XLOC_001164	322	1	248.387	44.6775	0.179871	-2.47497	CTGTTAACACCTGAATCCTGCACCCCAAGGCTCCCTGCTTCTTTCTGAGAACCTCAAGTTCAAAAGCAGCCCTTTGCAAGCATTAAGCCTGTGTTTGTCACAAACTTCCCGTGGCTGTGGTCCAGGCGACCGGCATGATTTCAGTGTCTCCTGTCTCCTTGCCGCCTCACTCAGTCGGACGACCCAAGCTCCGTGACAACCCGGTGGAGCGTCCTTTACCTTACCTTCCTGCTGAGTTCCAGCGTGCAACTTCTTCAGCACCCAGTCTCCCACTTTCTTTGCCAAGTGGGCAAAGAAATTCACAGACGCTGCAGCAGTGACC
TCONS_00001807	chr26	40508287-40508937	XLOC_001168	650	1	58.879	44.4172	0.754381	-0.406635	GGGAGACTTCCCTAGTGGCTCAAGGGTAAAGCATCTGCCTGCCAGTGCAGGAGACATGGGTTCAATTCCTGGGTCAGGAAGATCCCCTGGAGAAGGAAATGGTAACCTACTCCAGTATTCTTGCCTGGAAAATCCCATGGACAGAGGAACCTAGTGAGTTATAGTTCCTGGGGTCACAAAAATGTCAGACATGACTTAGAGACTAAACTACTACTTTAGGTAGCAAATCCACTAATGTCTCAAGAGGATAAAAGGTCAGGAAGTTAGACCTTTCCAGGGCCAGGATTTCAGGCAGCTATTTACATCCACAAGCTCTTCTGAGTGGAGATCTGAGCTGTTCTGATGGCTTGAGCAGTGTTTTAAAGCTGACCGGGCAATGGAAGGTATTAATTACTCAAA…
TCONS_00002012	chr25	43082309-43086955	XLOC_001261	3037	1	104.118	23.7194	0.227813	-2.13408	AAATGGGTATAATTTTACCTAAGTCCCAGAATGACTGTGGTTGATCGTCAACCACCTGGCCTTGCCCCTGTCATGTATGAGGTGCCCCCCCTCCTCCTGCCCTGAGCCCCAGTTTGCATGAGGACAGCAGTTGGCTCCGTCCCCAGGTACAGAAGCAGGCTGGCTCAGGGAGGGCCCAAGACTCAGGAGACCCAGGAATAATAAGGGGCATGACCTCCCCTTCCTGGGTGCTGACAGTCCTCACAGAGGCTCACCAGAGGGATCTTGCCCCCAAGAGGGGGATTACTAGGGCGACTACTCAGGCCCCCAGCAGGAAATGGGGATGAGTCAACTCAGGACCCCTGAGAGGAGCCTTCTCTGACTTCATATCCATTCCCAGGAAACCCGCAAACCGTTCTT…
TCONS_00002030	chr25	45203679-45205871	XLOC_001270	553	2	209.12	273.711	1.30887	0.388322	GGGACCGAGAGGGGCTCCTGTGAGGGACCAACCCTCCCGTCCCCACAGTCCTGTCCTCGCTGGAAAGAGATTGCGTCAGAGCCCCTGCATCCCCGACAGAGCCGCTGCCAGGCGTCTCGGGCAGCCGAGACATCTCTGAGAGGCGACACATTGATCCGGGGAGCTACCGCTCTAACTAGAACTTTAGGGCACAGGCTGGGGAAATAGGCACATCTTCGAGCGGCTGGGGGCAGTGGGATTTCCTTGCTTTCATGGGTTTGCGAGGGAGGTTTGGCCTGTTTGATCCAAAGCCCCGTGGAGAGGTGAGGGGGGCGCAGCGTGAAGAGACGGCAGAAGCATCCCAGGAGAGGGCGTGTAAAGGTGGCAGACCTGAAAACATTTTCCCCGGCAGCCTCGCTG…
TCONS_00002038	chr25	776397-778550	XLOC_001274	813	2	56.462	28.0787	0.497303	-1.0078	GCACTGGGTTGATCCCCAGAGCATACATGTATGGAGACTGCCTTCCACCTGCTCCTCGGGCCGTTCCTGAGCCAGTGAGAGTTCAAACACCCCACAGTGGCCCTCCAGGACTATTTCAACCAGCCTGACCCCGGGCAGAGGACAGACATGCCAGCTGGTGTTCTTAGGGCCCACCGCCCCAGGGTTTGCTGTACCATCAGGTCTCTGCTAGCTTGGAGGAGAGACTGGTGAGGCGTCGTCTAGTAAGAGCACCTCTCAGTTCCCACCCTAGGGCTGTGACACTTGCCTTTCCTGCCCAGGACTGGGGCATCGGTGAGCCCCGCCAAGGATGCGGGAGTGGGGTGCTCGGCTCAGCCTGCCATACTCCGGAGCCGGGCAGGTAGTCACTCAACTTCTCTC…
TCONS_00002108	chr25	15346419-15360851	XLOC_001302	302	3	6257.96	26257.8	4.1959	2.06898	GAAGGCGCTAAGCCAGTTTATTAATAACAGCCCAGTGAGTCTCCTGAGCCACCTAGGAGCAGATGGTGTTTTTCACAAAAGAGAGAGATCATCTCCTTGACTTTGGACTTCGCTTATCAAACCCCTAAACAGAACCAAGGTTGCTAAGAGACCACCTGTTCTGAATGCACTTTGTCCTAGGAAGAGCAGCCAGAGAGAAAACCGAGGCGCAGCATTATCTACCACTACCCGGATTAAATCAGGAAGCAGAAGCATTTTGGATATGACATGTAAAAATTGGATATTAATTTCTACTACTACCC
TCONS_00002232	chr25	33251609-33252280	XLOC_001348	662	1	89.7703	107.528	1.19781	0.260402	GGGCACCGAACAAGCTGGGGGCCGTGGGTGAGCTTTCCGCGCGGCTCACCTGCCTGGGCTGGGCTCCTTGTGGTGGGCGAGAGGGAGCACGTCAACTCACACTTTAGAAACCTGTTGGGGAGGTGGAATCAGAAAAGGAAAATCCTACAGGCAAGGGAGGACCTCTTTTGGAACTAGGGAATCCCAAGGGAGGAACATGACCAGAGGGCGTGGGGCACCTGGAGGGGCGAGAGAAAGTTGGGGAGTAGCATCCCACTTTTAGAGGCAATCCGCGGAGGCTGCCGCTTTAGGAATGCAGCGAGGTGGCAAGCCTGACATCCCCTCCCTCTGTGACTCTTAGATATTCTCCTGGAACTGACCCCCGCTCCACGTTCTTCGGCATCTGTGTTCTCGCCCCCA…
TCONS_00002233	chr25	33251609-33252280	XLOC_001348	358	2	313.983	605.733	1.92919	0.947996	CGACCGGGCGGGCACCGAACAAGCTGGGGGCCGTGGATATTCTCCTGGAACTGACCCCCGCTCCACGTTCTTCGGCATCTGTGTTCTCGCCCCCAGGCCACCGCCTTTAGGTCCGCGAAAATGCCACCGCCAGCGTGGCACTGGAGCGGGAGGTGGACCACCGAGAGCCGGCCAAGGCCGCCGTTCTCACGCGAGCCTCCTCCCCGACGTTGTTGAGGTGGCTGGATGTCGGCTATTCCTGGCGCAGAGACGCCCACCAGCACCCAGGCTCACTACACCTTATGCACGGTTGCTAGGCTGAATGCCTGGTCTGTCGCGTCGTGTCCCTAGAGATGTCCTCTCTCCACCCCCCCCCCCC
TCONS_00002259	chr25	41708617-41772111	XLOC_001361	336	2	56.0801	403.419	7.19362	2.84672	CTGGATGTTTTTTATAACTTTCTTCAGCGCTGCAGCCTGGTGCCGTTGATGTGGTGTCCATCCAGGGACATGGGGAGGTGCATCGACTATGCCTTAGTGAATCCTCACTGCATGCCAATGCTCTATGGCTCAGAGACCTGCCTTCAACCCAGTCAAGAGTGCCTCCCCCTCGATGTCTGCTGCTCACGTTGTCAACATCCCCCGCCGATATGCTCTCAGCCACCGTCCAGGATGCTACCGCTGATCCCTCCCCCAGAGGTCTACAGAAGTACTATGTCTCTCCCGCCCCCATAGCTCAACATCTAAAGAACTTAAAACTGAAAATTAAGAGCCCCT
TCONS_00002289	chr25	776397-778550	XLOC_001376	1015	1	42.6091	0.01	0.000234692	-12.0569	GGAGTAGGGGTCAGAGGAGGTTATTAAGTTGGTGCTTCTCACTGTTTTTTCCCCTGGGGGGAACAGTTCTAACCTTGCTGTGGAAGGTACAAGGAGGAACAATTTTCTGCAATGAACTCAGGGACATGCTTTAAGGGGTACATCAGTGATGTGGTGTGAGCCAGAATGGAACCACTCATTTTTCTGATGTGCTCAAGTGTTCCCAGAATAGGAACTCGGTGGTGGAACTCAGCAACTGGGACAGGTGTGGGTCCTCCAAGAGGGATATAAAAGCACATGCAAAACCCTCGTCCCCAGCCACACACTACTGCTGCTGCTGCTGCTGCTGCTGCTAAGTCGCTTCGGTCGTGTCTGACTCTGTGCGACCCCATAGACGGCAGCCCACCAGGCTCCCCCATC…
TCONS_00002291	chr25	2909706-2910647	XLOC_001378	941	1	10.8039	73.7204	6.8235	2.77051	TTTATTGCCTTATGGCTTGGAAATGTAATGTGTAAAATTCGTGTCCTTTTTACTAATTACATCCTTTTGTTTACAGGATATGCATTTATTTATTAGCAAGACTGTTGGCTCAGGTTTTTAAAAAATTCATTTTGTTACCACAATCTTTGGGATTTCTACATACAGGTCAGTTATGTTTCCAGTTTTGAGTACTTAAGAAAAAAAAAAAAAAACATTCTGGCCCTTCATACTGTCTCTTAGACTTTTCCTCTAGAGTCCGTGATCTAATACCTTTTTTGTCTATTAAGACTGCTTTGGCAGGCTTCCTTGGTGGCTCAGACGGTAAAGAACCTGCCTGCAATGCGGTAGATCCGGGTTCCAGCCCTGCGTTTGGAAGGTTCTCCTGGAGAAGGCACTGGC…
TCONS_00002295	chr25	4902792-4904356	XLOC_001382	1564	1	58.992	61.4268	1.04127	0.0583489	CTCAGCAGCAGCAGCAGCAGCAGCAGCTCATCCCTAGTCTGTGCTGGCGTCAGAGGCAGCCAGGATGCCTGCACAAGGCCAGGGTGTTTCTTCTGCCCACACGACCTTCTCACGCCCCTCTTCAGCCACTGTGACCCCCCAAAACCCAGGGCTTTGTATCTGAAACCATAATATAGGACAGTTTCTGTTAGGGCAACATAAGAGGAGATTAGAGCTTGGATTTAAAAGCCACAAAGCAATAACAATAAAAAAAAAAAACTAAGCTTTTATGGAGACAGTCAGGACCACAAGCACAAGTGCAGATGGAAAATGATGACTTTGGATCTGATTCCATGGCACCACGCAAGAGAAGTGATGATAGATTACATGGTAGTCTGCACTGAGCTGCTGGCACCTGAA…
TCONS_00002298	chr25	7454944-7455194	XLOC_001385	250	1	784.565	1048.07	1.33586	0.41777	CTGCCCTCATGCTCGCATCCAGGAATGTGCTGGGAAAGGAAAGCCCTGTGTCGCTGCCTATCGGTCCATCTGACTCATCTCTGTTTTGCTGCTTCAGCAGAGGAACACGTTGCCACTAAGCACTGGTTCCGCCTCGAGCAGATCAGGAAGTTGGATGTTTGCTATTTCTGGGCCGGGGGAGAACGGCCAATAGGAAGAGCACCCCCTCCTCGGCTCTCAAGCCCCGCTTCGCCCCTAAACCCCCTCACTC
TCONS_00002299	chr25	7457839-7459171	XLOC_001386	1332	1	37.8635	10.1969	0.269307	-1.89268	GGGATCCGGGGTCAGCGGCCAAAGAGGCCGCGTCACCGCGCAGGCTCCGCCCCCCCGCCGGCGACTCTAGGCCTCCAGGCCCCGTTCACGGGGCCAAACTTGGACTCCAGGTGGCGCGGGGCATGGGCACGAGCGGCGGTGGGGTCCGCGCGCGCTTGGGGGTGAGCGGCAGGCTGGCCTGCGGGTCACGCGGACCCGGCAGTCCCAGCCCATTCCCGGCCCCGCTGGGTGGGCAGGGCCGACCTCGAGCCCACCACACCGCCCAGGATGGGGTTAGGTGGGTGCAAACCCGCCTGGCGCGAAGGCGACATGTGGGTGCAGAGCCAGCCAGTCTCGCCGCGTTCTGCCACCGTTGGCAGCCACAGGCTGTGCCCAGACTGAATTGAGCACTTGAGTTTC…
TCONS_00002300	chr25	7460057-7461368	XLOC_001387	1311	1	67.5043	2.59707	0.0384727	-4.70002	AAAGGATAGCCATTCAGTATGCTACTCTCCAAAACTGGCATAAGGGAAGTGATTGAAAGGTAAACCAAACAGAGCAGTTCTAAGCAGTAGCTCAGTTGGGTAGAACAAATCCAGCCCCTGCACAGATTTCCCCTGCATGAGCATTAAACATCTAAAATCTGAATCTGAACCCTGGAGCTCACTCCAGTTGAGATGCTCTTGATAACACACCACAGCCCTGTACTGGCAGGTGACAGGGCATTGTAAAGAAATGATTCTCCCCAGACGACCCTGATGGAACTCTGCCTGGAGGACACACAGCTGTGGAAGAGCGATGACCCCCTGTCCCCAGGAATGGGTGGGTGCTGTCCAGGAGGTGGTATTTCTAGGGACTGCTGAGTTCCTTCATGTCACCCTGTA…
TCONS_00002301	chr25	7464679-7465914	XLOC_001388	1235	1	38.7973	13.9316	0.359087	-1.4776	CTTTCTATACAACTTTCATTTCTTTGGTTCTGATTATGAAAAAACTTAATGAAGCTTCATCAGTTCTGTGTATTTCAGAAATCGTGGTGGGGACTTTCCTGGTGGTATGGTGGATAGGAATTCGCCTGCCAGTGCAGGGACCAAGGGCTTGATCCCTGATCTGGGAAGATCCCACGTGCCACGGAGCGACTAAGCCCATGTACCACAACTACTGAGCCCTGCATGCCTAAAGCCTGTGCTCCGCAGCAAGAGAAGCCACCACCACGAGAAGCCTTTGCACCACAACTAGAGAAAGCTGGAGAACAGCAACAAGGACCCGGTGCAGCAACAACAGCAAAATTTTTAAAAATGTGAAGGTGGGAAGCATTTACATGTGGTGGTTGTTTCATTTCAACTATT…
TCONS_00002302	chr25	7468232-7469625	XLOC_001389	1393	1	29.202	0.01	0.000342442	-11.5119	TAAGATCTTACTAAGCATGATGGATGGTCTTACTTCTAGGACTGCCTCCAATGTACCTGGACCGGAGCCAGTGCTGCATCCTCAGGCGCCCCTAGGGATTGTGCCTGCAGGACGGCACCACCTCACAGCCCCGCTCTGAGGTCAGGACTCCATGCCCACTCCCCGCCTCCCGCTCTCCCACTTCCCTACCCTCAGAGGAGCCCAGTAGATGGTGGCCCATTGTGCCTTCTGAAAGAAAACAAAGTTTGCAAATCACTGTAGACTGTCTCATAATAGGTAGGTCAGGAGGGAAAATGACTATGGTAAATTCTTGTCTTAACCACACATGACCTCAGCACATTTTTGAGCTGCACAGTGGCACAGAATGAACTGAAGGAGAAAAACCAGGCAGTCTGGGTT…
TCONS_00002303	chr25	7470817-7471493	XLOC_001390	676	1	55.7181	0.01	0.000179475	-12.4439	TAAAAACAGTACTTACTGCAGAGGTTGATGGAGGGATTCGATGACATGAAAAGTGTAAGACATACAGCCTGTCTCCATTAACACTGGCTTTTGTCATCTAAGCTATTTCCAGACTAGGCTGAAGCAGGTGCTTGCTCTAAAACCAACCAGTTCTTGTACCTCCTGTAGCCAGACTTCAAGATCTTACTTGAGGAACCACCCCTGCTACTTAGCACCCCTCCACACCCACCACTCCAGGAAGTAGTTATCACTCAAGCTGCCAATGACCTCATTCTGACCATCTCTATGAAACTCTTATCTTGAATCCTTTCTGAGTCATCCACCACTATCACTCCTTGAATTTTTTTTTCTCACTTTGGCTCATAAAGTAATATCCTGGACTTGCTGAACTTGAAGAAC…
TCONS_00002305	chr25	7900983-7901665	XLOC_001392	682	1	60.54	0.01	0.00016518	-12.5637	GTGTGCTCAGCCTCGGCCAACTCTGCGAGCCCATGGACTGTAGCCCGCCAGGCTCCCCTGTCCATGGGATTTGTCAGGCTAGTCTACTGGTGTGGGTTGCCGTTTCCTCCTTCAGGGGATCTTTCCGAACCAGGGATTGAAACTGCGTCTCCTGAGCCTCCTACATTGGCAGGCAAATTCATTACCTCTGAGCCATCTTTGTACTCAGGGAATTAAATCGGTGAGGAAGGTGCAGTACCTAAATTTGGCACTAGATGGAACCCAAGCACACCAAGAAGATGCTTCTGAGAGGAGGTGTGGGTGTTTGGTCGTTTTTTGGTTGGTGTTTTTTTTTTTTTTTTTTTGGTGGAGAGGTTTTTTTGTTTCGTTGTTTTTCTTTTTTTGATGTATTCCTTTTTT…
TCONS_00002306	chr25	7902035-7902725	XLOC_001393	690	1	81.2292	0.01	0.000123108	-12.9878	CAGGGGGCCCGGGTTCCATCCCTGGTCAGGGAACTAGATCCCACATGCTGCAACTAAGAGGTCACATGCCACAACTAAAAGAGCCTGCATGTCCCAACTGAAACCTGGAGGAGCTACATAAATAAATATGTATATTTCTAAAGCCGCCGGGTGGACATTCCCTCCAGCTTAGGGAGTCGGGTCTTCTTGTTCTACCCAGGACTTCAACTGATTGGGTGTGGCCCGCCCACTTTAGAGAGGGCAATCTGCTTTCCTCAAAGTTCACCCATTTAAATGCTAATCCCATCCGAAAACACCTTCCAACTGACACATAAAGTTAATCACCACATAATACCCTTTGAGCTGTTGGTCCAGAGTGGCGGTGACCTTGCATTCTCTCTTAATGCATGCAAAGTGCTA…
TCONS_00002307	chr25	7909543-7910354	XLOC_001394	811	1	82.7879	9.3898	0.11342	-3.14025	CAGGGGTGAAGTCCAGGCTGGTGATGCTGCTCAAAAACATTCAGAATATATAGGTAGCATTTTCAGCCTTGAGACGGGATGACGTCAGTGAAGTTCATATAGCTAGAAAAGACATCCAAAAACTGAGCCCTAGAGACTGGGAAACTGCTGGTGCAGGAGAAAACTTAGCTGCAGTGTCTCATGGCCAGGAGGATAAAGGGAGCAGGGAATGAGCACGTCAAATACTATCGATGGGCAGCAGAGATAAAGACTGAGAACCGACATCAATATTCAGCATGAGGCGGCCACTGCTTTCCTTGGCAAGAGCAGTCTCGGTGAATGGGCCAGGAGAAGAAGTCTGATAGTCACCAGAACAGGAGAAGCAGAGGCAGTGGGTAAGGACAGCACTTTAGAGATGTT…
TCONS_00002308	chr25	7916888-7917644	XLOC_001395	756	1	47.8193	0.01	0.000209121	-12.2234	GGGATTGTGGGCAGGAGGAGAAGGGGACGACAGAGGTTGGATGGCATCACCGACTCGATGGACATGAGTTTGAGTGAACTTCGTGAATTGGTGATGGACAGGGAGGCCTGGCGTACTGCAATTCGTGGGTTCGCAGAGTCAGACATGACTGTGTGACTGAACTGACCAGAACTTGGGTTTCTGTTTGGGCGGGGAGGAATCTGAGGAATGATTTCGTGATGGTGGTTTAGTCACTAAATGGTGTCAACTCTCATGACCCCACTGACTGTAGCCCATCAGCCCCTCTGTCCATGGGATTTCCCAGACGAAAACTGTTAGCGAGTTAATCAGGTCAGAGTATGAGGGGCTTGGGCACTACACGAGGGACAAAATGTTTCCAAACAGTTCTTTAGGCAGCAG…
TCONS_00002309	chr25	7920229-7920848	XLOC_001396	619	1	63.1504	6.806	0.107774	-3.21391	TGGGTCAGACTGTTCTGTAAGAAATTTCCTGATGGTCTGGTGAGGACTCCATGCTTTCACTGCAGAGGGCCCAGGTGTGACCCCTGGTAGGGGAACTAAGATCCCACAAGGCTCATTCCATGTCTCCCCCACAACCCTGAGAAAGAAAGAAAAATGGTCTATAAAAGAATCAGTCTCTGCTGACAACTACAAAGTTATCCTCTTCAAACAGTTTGATGTGAACACCACACGGAGGAGGTCAGAGTAGCGCGTTCAGCCTCTGTGGGGACCAGGGCTGTGTCAACTCGGGGTACTGAGACGTGCTCTGATTTTAAAACTTCAAAGGTGCCTGCTCAACCAAGAGAAAAACGGACAGGCCAGCGCCGTATGTCTACTTTCTGATGGGACGGAAGGCAGGGT…
TCONS_00002315	chr25	8942313-8944004	XLOC_001402	1691	1	44.9959	63.9773	1.42185	0.507767	CACTGATCACGTTACCATGACAATAATAATGAAAAATATTTGAAATATTGTGAGAATTACCAAAATGTGACACAGAGACACCAGTGCTGCTGGAAAAATGGCATTGGAAGACTTGAGCCACATAGGCTTGCCTCAGACCTTCAATTTGTAGAAAATGCAGTATCTGCAGTGCAGAAACGTGAAGCACAGTAAAATGAGGTCTGCCTGTAGATACCTTTCATTGGCTTTTTTCCCTTTCTACAGTGAACCCATTTAATTGAGCTGATGATTAAAACATCCAGTGTGTTCACACACAACTGTGAATTCTAAGAAGTTTTGATTCTGACAGTATACACACGTCAGTCACATTTAGCTATGCCAATTCTTTCTTGAATATGTCAGGCAGTGTTAATGACTATG…
TCONS_00002316	chr25	8944082-8944804	XLOC_001403	722	1	35.6196	60.3163	1.69335	0.759877	AAATGGGGTACATTTAGCATAAACAAATGCTGTTTTACCAGCACCTTTCAGTTTATGCCACTGTTTATCCCTTGGTGCATTCACTAGCTCAAAGTCTGGGCTTCAGGCTTACAGACTGAAAACCTGTCAAAAAGGACAGAACACTTACCCATTTGGTGATATGGTCTGTGAAGGAAATCAGCATGGAAAACTTAAATGATATTAGAATGATGTGTGGTGAATGCTGACTCTGCCCTGACCAAGGGTGGTAGGTAGATTGTTTTAATTGATTTTAATTGATCTGTGACAAATTGATGGCACTTTTAAGCAGACACTAAGATTCATTCACACAGTTGTTCAGTCGCTCAGTCATGTCCGACTCTTTGCGACCCCATGGACTGCAGCACACCAGGCTTCTCT…
TCONS_00002317	chr25	8944954-8947711	XLOC_001404	2757	1	23.1424	64.5803	2.79056	1.48056	GTCACTGTCTGCAGTGATTTTGGTATGGAGGGTACCTTCTCCACTAGACAAGTTTCTATGTTACCTATTCCTGTTCTATTAAAATACAGTTGATTACTGAACATTATGAAGGTTAGTGGGGGCTGAGCCCCAGGGAGTCAAATCCATGTATAACTTTATAGTCAGCTCTCTGTATCTGTAGTTCCAAATTTGTAGATTGAGCCAACCACACATTAGGTAGTGCTGTAGCCCCTGTGTATATATTGAAGAAAACTCGTGTGTTTCCAAGTGGACTCATGCAGTTCCAACCCATGTTGTTCAAGGGTCAACTGTATTCTTTCTGTGGGTATATTCTTATTATAAACTAGATATAACCCAGTGAGGTTATGGAATTTACCTGAAGGCAGGGATATTTGTTTT…
TCONS_00002320	chr25	9443046-9446399	XLOC_001407	3353	1	69.9958	70.7911	1.01136	0.0162996	GAATGTTTAAGACAATGGAATTATTTCCTGAATTTATACATGATTTTTGTATAACTATTCCCAAACACAACTTCAGTACACATAAGCACTCCTTTTAGCATCCCTCCCCTTGTTTCATGAAAAACCTAAAAAGTGTAGTTACATATTATACTGCACACATGAGAAATATTTACATGATACAAATTTTAATTCTATTAGCACAACAGCATTTTAATCTTGACTTAACTGCCTTTATAAGATTCTGTTCAATATTTATTTCTCAGTGGTTTTTAAATGATTTCTCAAAGATTTGAGTTTATTTGAATTGAAAATGAAGTCAGATTTTGTTTTTTAACAACAGAAAGTAAGGCTGATTTACTTAATCGTTTAGCTTTACTTGGGTAATTAGGCTACATGGGG…
TCONS_00002321	chr25	11128232-11128440	XLOC_001408	208	1	1439.42	514.988	0.357775	-1.48288	CCCTAACATTCCCCCCTGTCCTTAGATCATATAGAGGAATCTTCCTCTCAGTCTTGAGACACAGTTTGATATTGTTGCCGAAGCACAAACAGCTGTACTGTATTTATGCGTTCCTTTACAAAGGCTACAAGTCTATTGATAATACATGGGCCAAAGGTAAGCATCAGTAGAAGTACTAGCAGGGGTCCCAGCAAGGTGGAGATTAGGG
TCONS_00002326	chr25	13510948-13511723	XLOC_001413	775	1	13.8785	59.8177	4.3101	2.10772	CTGGAGTGGGTTGCCAATTCCTTCTCCAGGGGATCTTCCTAGACCAGGGATTGAACCTGCATCTCCTGCATTGGCAGGGAGATTCTTTACCACTGAGTCACCAGGGAAGCCCTAATTGGATAGTTGCTTTATAATGTTGTGTCATTGTTTTTGCTGTACAACAGAATGAATCGGCTATCTGTATACATGTGTCCCCTCGTCCTTTAGCCTCCCTCCTGCCCACCCCCACGCCAGCCCTCTAGGTCACCGCAGAGCACTGAGCTCTCTCCCTCTGCTACACAGTCGCTTCCCACTAGCTATCTGCTAAACACAAGGCAGTGTACACATCCCAGTGCTGCTCTCTCAAGTCGCCCCACCCTCTGCTCTCCCTGCTGTGTCCACAGCTCTGCTCTCTGTGTC…
TCONS_00002331	chr25	15343994-15345732	XLOC_001418	1738	1	38.3929	223.692	5.82639	2.5426	TGCTATACACCCAAAACACAGAACTATGAATCAACTATAGTCCAATATAAAGTAAAAATTAAAAGAAGAATCAGCCATTTAATCAATCTTTCAAAAGGCTTTTCATCAAGTATCCTTTGTTGTCTGGAGTCACATTATGATATCCAGTTGTCATTGCCAGGTACCAAAATAACCAAATAAAAGCCACATAGGGTCAACCGGTTTATACTGGCTACAGAACACTGTAATGGGTCCGGGGGACAGAATCACATCCTTGGGCCTACAGGACTGGTTAACCTAAGGTCATTCCAAGGGCAAGGGGAAGGTGTGGAACAGTCAGGGTGATGGAGGTTCGCTGAAACTCAGTATCACCTATGGATGTTGACAACCCCAGTACTGCATGGACGGTGCCTTTTTCAT…
TCONS_00002339	chr25	16191998-16192565	XLOC_001426	567	1	136.61	69.748	0.510563	-0.969839	CTTCCTGTGAGCAGGCTTTGCATTTTTCTCCTTTGGTTCTTCACTCATCTTTCCTTTAAATCAGGTGAGTTTATAAAAGACAGCAGATCACCACCGGTATTCCCACATCCAAAGCCACGACAAAGAGTCACAGCATTGAGCCCCAAGTCCATTTACGGGTGCTCCCCAGGCCAGCAGCCACCGCTGAAACCCAGCCCCTGCTGCTGTCAGAGCCACGGGCTGCAGTCGCCCTGTTCAGCTTGCCTCAGGAAGAAAACTGGGGGTTTTCTACATCAAACAGTCAATTCTTCCTCTACCGAAAATCAGGATCTCAGCCTTTCATTTTTAACTGATCATTACCCTGAGATAAAATCTTGACAACACTCTGTTGCTTGTTCCTCCACGGTAATTCCAGCCTGT…
TCONS_00002350	chr25	22140055-22143777	XLOC_001437	3722	1	105.485	110.317	1.04581	0.0646173	CCAGTGTTACATGTGTGAAATAATTGAAATGCAATGAAAAAAAATTAGTTTGATTCAGTTTAGCACAAAAGACATGCAGAATCTCAAACAAGGAATATTTGGGCTTCTATGTCAATGTCATGAGGGTATTAAAGAGCTTTATCTGTTCCTGGATAAATAATTCATTTTTATTGACTGATGAAACTGACCTCAAAGATAAATAATGACCTGAACAGCTCCACAAACACTTTTGCCAAAGTTTACCCATGGCCAAACCATAAAACTTCTCCAAGTTGGCTGTTACTATAGTGGAAGGTTCACTCAGCATCATTCTGCCTTCTGCATAGCAGAGTGAGGTATGGAAGCAAAATAGTTTGAAACCCCTCAAATGCCATTAAAGTTTAGTTCTCAAGATATTGC…
TCONS_00002351	chr25	22144184-22145146	XLOC_001438	962	1	73.5658	71.7098	0.974771	-0.0368649	CTTCCAAAGAGAAAAATGGTTATTTGCTACCTAAATATGCAATAGACAGACAATCTTAACAAAAGGCAGGCTGACAAAAGAAAGTATGGATTTCATTCAATTTCATATTCTGGTGCTTGCTTTGCTGACCTAGAAAATTACAGTGACAGTGGAACAGTTCTGCAGTGAGTTCACTAGAGAAGGCTAAATATGACCAGGAAAAGTCTCCATCTCATTCTACTCATTCTACCACTATAAAAAGTGTGTATCCATGGGAACCACAATCCCTAGCAGAGAAGTGTGGATTTGACACCAAAAAAGGTAAGGATGTTTTTTGGAATAGGAAGAAAAAAAAAAAAAGGATAATGCCATTGGGATTTTAAGCTAATAATTTTAGCTAGAATGCCATTAATCAATTGA…
TCONS_00002373	chr25	24862284-24862891	XLOC_001460	607	1	64.9751	49.0196	0.754437	-0.406528	TCTGGCTAGGTATAAACTTAGATCTTTGAGCAGAAGCTCTGGGATTATTTTCTCATTTTACTGAAGCTACATTGTCACTAAGTGTACCTTCATTCCTTTTACAGTTTTTGATCCTTTCCTCTGATTTTCTTTAAGACTCTGTTGCTTCCACCCTCTCTGTTCTATCTTCACTCCCCCATGTATGTCCCTTACACAGATACACATGGTTCATTTTAGGAATAGCAGTGAACTTGATCAGTTGTCTTTTCCTGTCTTTTAAAATCACTTCATCACTCCTTTTGGGGATAATACCAAAAAGAATTAAAAGCTGTTAGTCAGCCCTTTTGGTTAGAGGCAAATTCAGTTTTTAGGAACCCCAGATTAGCATCAAGTGCTATTTACCTATCCCAGTGATGTTTG…
TCONS_00002381	chr25	27287897-27288468	XLOC_001468	571	1	71.1417	38.3399	0.538923	-0.891849	CCTCAGGGTGGCATGGAGGTTTCTCGGCTTATTCAGGCCTGAGAGGCAGCCCCATGCAGCCCGAGTACCTTGAGAGGCACAGATTAAGATTCGCTGCAGGGCCTACGTGCTGTGTTGACGTCTCTCTCGTCTCTGGGGTGTGCTTGCACATCTGTGCGTGTATGCGTGTGCTTTAATCTGTGGGCACATCCGCGTGCCTCTCCGGGAACGTGCCCCCACCCGTGTGTGCGTGTGTGCCCTCCTCGCGTCCGCTGGGCCGCCTGGAGGCTGCCCTCTCTGAGTACACAGGGTCAGTAGGTGTCTCTTCTACGTGCCCCTCCCTCTGCCTTCTCTCGTAGGGTTCTGGGCTCCAGAGGGGCCCTCCCCTCTCCTGGAAGCTCCAAGGCCCTCTGGTCTCCT…
TCONS_00002385	chr25	28036332-28037240	XLOC_001472	908	1	52.7411	24.3531	0.461748	-1.11482	TTATTTTTTCAATAAATTCTGGAGGCTAGAAGTTCACAATTAAGGTGTTGGCAGACTTGGGAATTCCCTGATACTTCAGTGGTTAAGACTCTGCTTTCAGTGCTGGGCCCCGGTTCGATCCCTGGGCACAGCCAAAAAAAGAAAAGGGTGCTGGCAGACTTGGCTTCTCTTGTCTCCTCTTGGCTTGCAGATGTCTGCCTTCTTACTGTCACACATGGTCTTTGCTCTGTACATGCACATAGCTGATGCTTCTTTCTTTTCTGGTTGTCAAACGATCCTTTATTTAAGTATTTTCCTTTGTTGTCCTTAACTAGCTGGGCATTCCACTGGACCATTGTTGATGTCATCCATGATGTCACTGAGGGCGGCAGCCATCAACACTGCAGTCCACAGACTGGG…
TCONS_00002388	chr25	28222466-28223022	XLOC_001475	556	1	96.292	0.01	0.000103851	-13.2332	TGCCAGGCATCTTGGTAAATGCTGGATATACAGAGATAAAGAAAGTGTACACGGTCTCCCAATCATAGATCTTTCAGTCCAGTGGAGAGACAAACTTCTAATCCCAAGGTGCAAAGAGCTGAGGAGGTAAGGAGGCGCTGAAGGGACTATCAGAGCCAGAGCCCCTGCTTTCCTGGACACTGGGGAAGGCCTCTCTGGGGTGGTGACATTTCAGCGGAGATCTATGCCAGGAGCCAATCATTTGAGGAGTGTAGGGAAGAGCATTCTGGGCAGAGGGAACAGCATGAACAAGGACAGAATCGTATGAACACCATGTGTGTGGTCTGTTTGGGGAAGTCTGAGATTCCCCCTAAGGTGACAGTGTAGGGGTGAGGTTGGGGGTGAGGCTAGATAGGCTGG…
TCONS_00002400	chr25	29491248-29491835	XLOC_001487	587	1	20.4787	73.5738	3.5927	1.84507	TTATAACCAACCTAGACAGCATATTAAAAAGCAGAGACATTACTTTGCTAGCAGAGATCCGTCTAGGCAAGGCTATGGTTTTTCCAGTAGTCATATGGATGTGAGAGTTGGAATATAAAGAAAGCTGAGCACCAAAGAATTGATGCTTTTGAACTGTGGTGTTGGAGAAGACTCCTGAGAGTTCCTTGGACTGCAAGGAGATCCAACCAGTCCATCCTAAAGGAGATCAGTCCTGAGTGTTCATTGGAAGGACTGATGTTGAAGCTGAAACTTCAATACTTTGGCCACGTGATGTGAAGAGCTGATTCATTTGAAAAGAGCCTGATGCTAGGAAAGATTGAAGGCAGGAGAAGGGGACGACAGAGGATGAGATGGTTGGATGGCACTGACTCAGTGGAG…
TCONS_00002409	chr25	32202255-32203018	XLOC_001496	763	1	56.6801	25.4479	0.448974	-1.1553	CCTTTTTGTGTCTGGCTTATTATACTTAGCATAATATTTTCAAGGGTCATCCATGTTTTAGCTGTATTAGAATTTTATTCCTTCCCTTTTTACAGATGAATAATATCTCATTGTATGTGTATGTCACCTTTAGTTTATTTCTTCATCTTGCTGGCTATGTGCATCGCTGTACCCTTTTGGCTGTTGAGCGTGATGCTGCTATGAACATGGATGTACAAGTATCTGTTGAGGTCTCTGCTTTCAGTTTTTTTGGATATATGCCTGAAAGTAAAATGACTGCATCGTAAGGTAGTTCTATTGGTTACCTTTTTGAGGATTTGCCATACTGTTTTCAAAAGAGTTGCACCGTTTCCATCCACAATACGTAAGGGTTCCAATCTCTGGTGTTTTGGGTTTTTT…
TCONS_00002410	chr25	33041248-33041607	XLOC_001497	359	1	0.01	208.764	20876.4	14.3496	CGGCTGTGCTAGGTCTTCACTGCTGCACATGGGCTTTCCCTAGTTGAGGCAAGTGGGGGCCACTCTCTAGTTGTGGTGTGCGGGCTTCTCCTCGTGGTGGTTTCTCTCATTGCGGAGCACAGGCTCTAGGCTCGTGGGCTCAGTAGCTGCAGCTTGCTGGCTGAGTTGCTCCATAGCACATGGGATCTTCCAGGACCAGGGATCAAACCTGTGTCTCCTGGGCAGCCAGATTCTCAACCACTGAACCACCAGGGAAGTCTTTATTGAATGAGTTACAATATCACTTCTTGTTTTATGTTTTGGTTTTTTGACCCCAAGGCATGTGGGATCTTAGCTTCCTGACCGGGGACCAAATCCAC
TCONS_00002411	chr25	33106732-33108609	XLOC_001498	1877	1	0.01	56.9151	5691.51	12.4746	GTCTAAGAGAAATGCCAGAAGCCTCAGGCAGGGATAGAAAGGTCCCACAGGCTGTGTGTGATCTCTAGATTACAGGGTTTCCAGGTCAAAGCAAGATGCCCACCTATGTTTTTAACTTCAGATAAACAAGAAATACTTTATTAGTAATTTATTAAAATAGTATGTCCCAAATATAGCAGAGGACATACATAACCAAAAGTTCTATCCTGCTTATCTGAAACTCAGGTGTAATTAGGCATTCTGCATTTTTATTTACTAAATCTAGTGACCCTTCTCTATTAGCTAGGTCTAGAATAGTGAAATCTGGCTTTCTCAAATCAGAAATCTTAGGAGACCAAGAGAGAGTGACTTGAAAGTAATAAAGTATAAAATAAGATCTCAGGAGCATGATTTAAGTTG…
TCONS_00002412	chr25	33109347-33110153	XLOC_001499	806	1	4.39272	47.3313	10.7749	3.42961	GGGCAAGCATCCCACATGCCCTGCTGGTCCCTCCCTTTGTGAATACCGCTCTGTTCATCAGAAATGGGCGCAGATGTGAATGAATGAGAAGTCGCCCCCATCCATGACAGCCCAACAGCTAACGAGCCAGCAGAGTCTGAAATGATCCCCCAAGAGCATGGCACCCCTCAGAGCCTCCCCACAGCTCACAGGTCATAATTCCCAGCCAAAGTCCCCAACCTAGCTTCCCAAACCCAGCATTCCCACACAAACTCTGCTCCTGGCCCCCTGGCCTGCTGGCTCTATGCTTTCCTACCTCCCCTACGTTTGCCCAAATGGACACCCTCAACTTGGAACACGTCACCCCCTCTCTCCTAATCCAGCCACACAGAGTTCCATGCTCTAAACACCTAGAGTAAA…
TCONS_00002413	chr25	33123089-33124826	XLOC_001500	1737	1	12.2238	37.6197	3.07758	1.6218	CTCTCCTCTGGAAAGATGGAACACAAATGTCCCTTCTCCCATCGTCCTCTGGATCCGGGGTCTATGCTGCTGGAGGGATTCAAACCCAGCTCTGTGCACTCCTCAAGTCTAATCCTTCATCACAGTCTACACTCTGCTGGAGATCAGCCACGGGGTGGGAAGGCAGGCAGTGATGGGGTAACAAGCAACCAGATGCGAGGGGTGCTGAAAAGCCAGATCACTGCAAACTGCTCCATTACAACCTCCACAGCTATGAAACAGGAACACCAACTTCCTACCTCAGAGCTGGGGCTGCCTGGAAGCAAGGCTTCTGCAGGTAAGGAGTTTCTTTAAAGTGTTCCATTTTCTCTTTTAAAATGCCTACATATTTGCATTACTCCCTGTGATAACTATGATTGA…
TCONS_00002414	chr25	33127124-33128045	XLOC_001501	921	1	7.40014	59.7971	8.08054	3.01445	GTTATATTTAAGACAGAAAAGTAATTAATGCTGTTTTTTTTAAACTGTGCTGAAGAATGGCTCATCAAATGCTGCCCACCCCATCTATTATCAATGCTGCAGGGCTCAAAGCCTCCTCCAGCCTCCTTCTTCACAGAGTCAACTCACAGCCAGCACTTGAGGTTCTGGTTTTTTGCTCTGAGAGTGGCTCCTGCCTTTACTCCCTGCAAGCGTCATGAGGTCATACAGATGAAGAAAGGGATACAATTTGGGGTCCACATAGTCTTGGAGTGAAATCCCAACTCCACTACCTACCAGCTGTCAGACAAGCAATTCCACTCCTCTGTGCTTCAATTTCCTCATTAGGTAACCAAGACGGATGAGGTCAATGCCTTAAGGCTGTAGGGCCCTGCACTCTGC…
TCONS_00002415	chr25	33128844-33129942	XLOC_001502	1098	1	5.95492	57.7377	9.6958	3.27736	TGGTAACTTTGTTCTTTAAACACCTGACCTGGCGAACAGCTCATCACCCATGTGCTGTCTGGCAGCCGTGAGAGATGCCACTTTTTACTCTCACTCCCAGCCTCCATGTTGTGCAATCACAGGGCACTTGCTGCCTCTGGGGGCCCCATCTCCCCTCCCAGGCTTGTGGTACTGGACTGGACACCTGTACGTGAACACTTGCAAATATCTTAGTGCCGGCTGATCATTATCTAGAGACAAACTGAGTGTGTCAAGGGAGAGCAGCATCTCGTGTAAACCTCATGCTGCCCACAAAGCTGGCTCTCTAAGGACAGAGGCTGTTCAGGATGGAATTGTGTCCTTCCAAAATCAGCACACTGAAGTCCTCAGCCCCAGGACCTGAGAACATGACTATATACC…
TCONS_00002416	chr25	33130018-33131076	XLOC_001503	1058	1	6.22988	40.2697	6.46396	2.69242	AGCTGGGAAGAGGAAAGGGTGGAAGCCTTTACCTGGGGGTTCTGGTGGCAACTTTTAGCCCTGCTGCTTAGTGGCCACAGGACAAGTCATAGGTACTCTTTGAACCTCTGTGTTTTCCTTTCTCTCCCTACTAGGGCTGCTGGAAGGATGGAGATGAGTTATCTAAAATGAGCCTTGGAGTCCAATCCATGGTCATGCCATTAGCTTAGCAAGATAAGTGCAGGAACCTCCTAATAGGCTCTCCGCTTCTCCTCCTGCCCTTGCGTCCTGGCCTCACTACCGCAACAGGAAGCTTTTAAAAATGTTCATCAGATCACATGCATAGCTACTTAAACTCTTCCAATAATGCCCCCATCACACTGAGCAGGAAAGCCAGACTCTGCACCATTGCCTGCAAAG…
TCONS_00002417	chr25	33131362-33132876	XLOC_001504	1514	1	6.12226	26.3793	4.30875	2.10727	GGCCTGTCTCACTGCTGCCTGCCTGGGGCCTGCGCTCCCACAGCGGGTGGGTCTGTGATTCACAGATGGCCCATCACTCCCGGTGCCAGCAGAGCACCAGCCGAGCCTATCTTTAGAAGCTCTGCAGGCTGAAAAATCAATTTGCCCACCTGGCACCCGTGCCTGGAGCCTCCCTGCTAATATCAGCGGCAGGCAGCCTGTGGTTCCCTCCCACCGCCCTTGCATTCAAAGTGTGGAGGGCCTGGCAGTGCCACCTGATGAGACTTCTGTACCCAAAGACACACTGGCCCGCCCTCAGAGTTAGGCCAGGCCTCACCCAAAACCACAGGCCAACACTAGACCTTGGAAAGCACTGGCAAGGAGGAAGCCGATCACTCTGGGTCCTGGCTGCCCCGCTGG…
TCONS_00002418	chr25	33133051-33134087	XLOC_001505	1036	1	6.39221	41.3194	6.46402	2.69243	GGGATGGGGAGCAGCGTGGGTCAGACACTCCCAGTTGGGCACTGGGGAGGGGGACAGGGAGCCCCAGGACTTGTCCCACAACAGCGTCAGCTTGCTTGCCTGGTGAAGGATTTTATACCTGTCTTGTTCCCTTGTTTGCCCAGCACAAACAGAGCAGGAAGGCAAGAGTAAACAGCACTCCTGGAGCCCCCAACTGCTAGGAAGCCTCCACCAGACATTGTGCGTGTGGCATTTCCCAAATCTTTGTGGGTCACCCCTCTGCCTGTAATGTCTTCCCTCTTCTTTCCTCTCATTCAAGGCTAGCCTCTCTTCTTCCTGAAGATTCTGTAAAGTATCAGCTCCTCCAAAGAGCGGCCCCCTCTTCAGTGCCCTGCCGCCAGCCCTGGGTCCACCAGCCTG…
TCONS_00002419	chr25	33137290-33137824	XLOC_001506	534	1	7.88312	84.9759	10.7795	3.43022	GGGTGCTGAAGTGAGTAACAAAAGCATGCTGTAACATTTGTTATGTGGTGTATTTATTACATATTTTCTGTTTGTTTCTCAACCGATGAAGCTCCTCAAGGACACTGACTTGTGTCTGTTCATTACTACATGCCATGTCCCTAGGATAATGTGCATGACACACAATATATATTCATTGACTGAGCATTGCTGGATGGTTAGAAGGCTTCTCCATCCCAGTGGTTTTAAGCGAAGACATGGCAATGAGAAGGAACCAGCATACAAAAAGCAGGCAGAACAATAATTCTAGCCATAGAGAACAGCACATGCAGAGGCCGTGAGGTATATCATAGCATGACATGGTTTGGTTTGGTTTTGTTTTCTGTTTCACTGCATTTTTATTTAATTTGATGTTTTTAA…
TCONS_00002420	chr25	33165546-33166308	XLOC_001507	762	1	14.1949	66.2805	4.66932	2.22321	GGCCCACTTGATGTATTTTTCTCCATCGCCAATGTAGGAGGGTGAAAGTGCTAGTTTATCCAGGGAGATAACAGCTTCACTTTTGGGAAAGGAGGATGGTAAGAGGGGAGAGAGGATGAAGAGGAAAGACTTAAGATTCAGGGGCCACGCAGGGGCCCTGACCCTAGCCATCCAACAGACTGTCCCGGGCCAGGCAGTGGTGCTCATGGCTGGTCTGCTCACCACCAGGGCCAGGGTAGAGTGAAGAACACAGGAAACGAAGGCGGAGACAGAACTGCCTCTGGCAGAAGTCCAGGTGCATCTGGTGGGGAGAACAGGGGTCGGAAAAGACGGAGGACCGGCCCAGCTCCCCGGCAAGACTGGACCACCTCTCCCCAGCGGCTCCCATGTGGCTCTGGC…
TCONS_00002421	chr25	33169136-33169981	XLOC_001508	845	1	16.522	53.4053	3.23238	1.69259	GGTCATGCTGCTGGGATACACATCAGTGAGCCAAAAACACCCTAAGAAAACACAATCGCCGGAGCATTTCCCCAGCTCCAGCTTCTGGCCCGTGGGCCACAGGCACTGTCATACCCCAGTGCCTCCAACCCATCTCCTATGTGCCCTGCCAGGACCTAAACCGAAAGCCACAGAGGCAATCAAGCATACGTTCTCTCAGATGGTCCTCTAGCTCCAACAGCTGGTTGGTTGCAGACTAAAATAAATAACTCACTCAGAAAATTCTGGCAATTAAGTCTGGCAAAAGAGCTGGAGATGGACATGACATACACTAAGTGAAGAGCAGCACAAGAGGCAGGTTTCCTGGAGGTTATGGAGAGCGATGCAAAAAATTTAACTCCAGAGCTGTTTGCAGGGAGT…
TCONS_00002433	chr25	33219402-33220261	XLOC_001520	859	1	12.1315	47.9273	3.95065	1.98209	GACCTGTGCAAGGTATGCTAGAGCAAAGATGCTTTATTTTCTGCCATGCATGAACATAACAGCAAGTGTACTCCGGAGCTGTGGCAGCCATACTGGAAACCAGAGGCAAAGCAACCTCGAGATCAGGCCACTTGTAAAGAAGGTAGATGAGAGAGACAGAAAGAAACTGAACCCTTGGAGACATCATTGAACCCTTGGATCACACTTCACCTGAAGTCCCTTAAATTCTATGAGCGAACGAAGTCCCTTAAATGTTTAAGCATTTCTGTAAAGTTGTCATTTCTGCTACTAGAAATCAAAAGCCTCATAACTGACTCAGCTACATAAAGTCCTTCATTCTGGGTCTGGCACATAGCAAGGTCTCAAAAGTGTGAGCTACTGTGATTTTTTTTCTAAACT…
TCONS_00002434	chr25	33220460-33221182	XLOC_001521	722	1	20.3541	60.3163	2.96335	1.56723	GGGCAGGTGGGGAGCCACAAATCCAGAGAAAGCAAAATGTAAGTGGTGCAGAAAGAGACCAAGATCCATGAATATTCATCTTCCTTCCCCTTCTGATGGAAACTGATTTGAGAAGGATCGTTGAGCTCCATTTCCTCTGAATTCTGCAGAGGAATTCACGGTCAGAACATGAGGACGGGTTCTCGCTTCCAGAAACTGGTGGTTACACAGGTATGTATTTACGTGACTGAAAATTCACCCGCCTCGATATTTAAGATCTGTGTGCCCTGTGTGTATTTAGACCTCAATTTTAAAAGTGAAAGTTAAAAGATTGGCAGGTTGATTCTCATCCATCAAGGCATGTTTCAAATGTGACATTCTAGTGGGGAGAGCCTTCCTCTCTCACCACTGAGAATAAGT…
TCONS_00002435	chr25	33227874-33228676	XLOC_001522	802	1	8.84303	47.6417	5.38749	2.42961	TTAGGGGAGGTGGTTCAGGCTACAGGCCAGCTCACACAGCAACCTCAGTGCACACCTAAGGCCTAATTAGCATAAATAGATGCTTCAACTCTCCTCTGTTCTGTCACTCCCCGTGTGCAACAAAAATTATCATCTCTCTGTTCTCTGACAGGATGTTTGTGTTCAAGCTAAAATTGCTTTCTCTGTCCAATTTGCGGTAATTCTGTTCGGCATAGTGTGATGAGGAACTTGGCTCATCTCACCAGAGCTGGTGGCTGGCCTGACAGAGGTCCCTTCAAATAGGGAATGAAAGGAGGAGATGGGGCCGGGGGGCAGGGAGGGTGGAGAAAAGGACGAATTTGTCATTTTACCAAACATAAGCCAAGACTGTCTGTAGGAAAGAAGCCACCGTCTGACACT…
TCONS_00002436	chr25	33229332-33230424	XLOC_001523	1092	1	11.9892	41.9774	3.50127	1.80788	GGTGGAAGGGGGAAAGAAAGACGATCCGGAAGTTTTCCTGGAGGAGCTTGGTGTACAGAGGATGTTTTTTGATGCTTCAGAACACATAATCCCCAGTGGAGGAAAAAGTCCCAGGACAAATATTAGATGTTACATAAACCTTAAATCAGGCACCTGGCCTGCCTCAGTGGATCAGCAATACATGTTCCTCGATGGAAGAAACTCAAAGAATAGGTAAACCTGGTGTAAGTCAGAAGAAGAGAAATATCAGATATTAAAGTATATATATGGAATCTACAAAAAATGGCACAGATGATCTTATTTGTAAGGCAGAAATAAACACAGCCATAGAGAACAAGCATATGGATGCCAGTGGGGGGGGGAGTGGGATGAACTGGGAGACTAGGATAGACATGCATA…
TCONS_00002437	chr25	33237075-33237787	XLOC_001524	712	1	36.3042	83.8313	2.30914	1.20735	TGGGCTTCCCTGGTGGTTCAGATGGCAAAGAATCTGCCTGCAATGTGGGAGACCTGGGTTCTATCCCTGGGTTGGGAAGCTCCCCTGGAGGAGGGCACGGCAACCCACTCCAGTATTCTTGCCTGGAGAATCCCCCTAGACAGAGGAGCCTGGCAGGCTACTGTCTATGGGGTTGCAAAGAGTTGAACACGACTGAGCAGCTAAGCACAGCACAGGGTATACACGTCAACGCTACTCTCTCAATTCATCCCACCCGATCCTTCCCCTCTGTGTCTACAAGTCCGTTCTCTACATCTGCACCTCTATTCCTGCCCATTTGTCACGATTTTTTAAAATACATTTGAATTCTGCATCCTACTCCTAATAGCTTCTGTATATGTGTTAATATTAAAACTATGT…
TCONS_00002438	chr25	33245737-33246735	XLOC_001525	998	1	10.0402	46.8731	4.66854	2.22297	CGACTTCAAACAGTCCGGAGGGCCTGGCCAGCAGCAGGCTTCCCGGAGCTTCACCACAGAGCAGCCCCCGCTCCACCACGAGCCTCTAATTTTGCAAGAGGGTGGTTTGGCTGAGTTGCCATCCTGGACTTTGGAAAGTCTCACCCCTTGCAGCGGGACCCACTGGCAGGAGGGAGAGCCTGTGGGCGACACTCGGACCACACCCCACACATCTGCAGGACGCTGCCCTGGCCACCGTGACCCAAGCCCAAACCAAGGGCGCTGTGGGTTCCTTGGGCGCAGACACGCCGACAATCAGCTTTAGCAGCAAGGGTCCAGACTGAACTGCAGCAAGGCAAAGAGGCCTGAGCTGAGTTTTCTCGAGCCGGTTGTCCTGGCACAGTGAACCTTCCTCTTCTC…
TCONS_00002440	chr25	34581765-34582675	XLOC_001527	910	1	37.5673	0.01	0.000266189	-11.8753	AAAATTATTTTGGAATTATTTTGATATCTGGCTTAGACGGACACTGCACCTACTTTCTGTCCTTTCTCCTACCCTGCCCCCATTTTCCTTGCCCGACAGCTCTAGTCATTCACCCACAGAGGTTGGCACTTGCAGAAGAGGGGGCGGTGGATGGCAGCGATGCTTTCAGAACCCCTGCCCAGGAGGGTCCCCCCCAGCAGTTACACCCTGGTCTCTTCTCTCTGGAGCAGTGGGGAGAGGTGTTTGAAACCTCTTGCTACTCTGCAGTCTCCTTGCCTATGCGTTGCACCCCTCAGTATGTGTTATAGAATCGAAGGGCTGTAAGGATTACTTGGTCTGTCCTTTTTTCTGGCCCAGGAAACCCAACTATGGAAAGAAACAATTGTCTGTATCCAAGGA…
TCONS_00002441	chr25	34858245-34859165	XLOC_001528	920	1	66.6927	11.9758	0.179567	-2.47741	GTTGCTCAGTCATGTTCTACTCCTTCCCACCCAGTGGACTGTAGCCCGCCAGGCTCCTCATTCCCGTGAGATTCTCCAGGCAAGAATACTGGAATGAGTTGCCATTTCCTTCTCCAGGGTATCTTCCCGACCCAGGATAGAACCCGGGTCTCCTGCATTGAAGGCAGATTCTTTAATGTCTAACCCACCAGGGGAGCCCCTCGGCTAATAAAGGTTAATATAACTTCAGGTGGCAAGAAACAATGGTTACAGTGTCACAAACAGGGTAATGGAGGGAAGAGTTAAAAGACAAGGAACTTGTAAGTGGTGACATTGCTCTCTTATCTAATCTGACAAACTCTGCCATTCAATTAAAAGTTTAGGCCACTTATATTCAGCTTGATTATTGATATAGTTAGA…
TCONS_00002453	chr25	41783971-41784691	XLOC_001540	720	1	5.10778	55.0407	10.7759	3.42973	CAGTGCTAAAGGAAGTAGTCAAGCTTCTCTGTTAGAGTCTAGGGCTCCTGGCCTTCATCTGTTCTGGTCCTGAAGAAACAGACCATAAGCTGGAAAAGCGACCCGAGGACTGTCCATGGAAGGGGAAAGAGTAGTGACTCCAGGCTGCATGACAGCCTCTGTCCTCTGCTAAAGCAGGTCGCAGGGGATGCGACTGGGACACACTCGGGCGTGGGGACTTATGTTCAGGCTTATCCAGTGTGATGGGCTGAGCTGTCACAGCAAGTCTAACGAGTACGTGGTCCCTGAAGGCTGGCTTCTCACTGCAGGCAGAGGAGATGCTCAATGCACAGAGAAATATGAGAGCCCCAGACCTACTCAACCTAGCCCATGAGAAGAGGAGACCCGGGACCCATTGCC…
TCONS_00002454	chr25	41785630-41786258	XLOC_001541	628	1	6.18478	66.655	10.7773	3.42992	GCCACCTGCCAGTATCCCTCCCCATGGACTTTCTCCCATGTCAAATCCACTCTGCTCTTTCTCTCTTCTAAACTCAAACATGCACAAAACCACACCTTCCCCAGCTCAACTGAACAGGAAGCCTGGTCCCTGCTTATCCGGGGAGCCAGGCCTGGGGAGTGCTGTCTCCGTGAACTGACACCATCGCACTTCCTGCCTGGAAACCTTGCTGTCCTGTTTAATCTGCAGCTTGTGGCTTCTCTCCAAGGTCCTGAAAAGGGTGCTGTGCCACAAATCCTGGACCCACTTAGCTCTAAATGACCTTAACCTCTTTTTGGTGTTTCACCCACTGAACTGGGCTCAGCGCATCAGGAGCATCTTTACCTCCCTGCTACAAGAAGTGCGTCTTAACACCTCCTG…
TCONS_00002457	chr25	42329389-42330600	XLOC_001544	1211	1	23.8265	51.3349	2.15453	1.10737	GAACATATATATCAATAATTACTTTAAATGTAAATGGACTAAATATCCCAACCAAAAGACACAGACTGGCTGAATGGATACAAAAACAAGAATCATATATATGCTGTCTACAAGAAACCAACTTCAGACCTAAAGACACATATAGACTGAAAGTGAGAGGATGGAAAAATATATTCCATGCAAATGGGAAGCAAAAGAAAGCTGGAGTAGAAATCGTCATATCAGACAAAAAAGACTTTAAATAAAGACGATTACAAGAGATAAGGAAGAACACTACATTATGATCAAGGGATCAATCCAAGAGGAAGACATAACAGTCGTAAATATCTGTGCACCCAACATAGGAGTGAGCACCTCAATACGTAAGACAAACACTAACAGACATAAAAGGAGAAACAG…
TCONS_00002460	chr25	43082309-43086955	XLOC_001547	682	1	132.087	23.7237	0.179607	-2.47709	CTCCTAGTCTGTAATGTGGACATAGCCCAGCCTATTTTGCTGAACTGCTAGGGAGGTTAGATGAGACAGTATGTGTGACGCTCCCATCTCCATCCACAGAGCCTGGGCTCATTTCCCAGGACTTTGGACATCTTTTCCGTTTAACCTTTCCCACTGAGAAAGTCTGTTGGAGCTTCAGAGTTCCATCCACTCCAGCCGGGCACCTGGTCACATGGAGTGATCAGCACAGCCTCATGCTGTCACGGGGACACTCATGCAACCCACGAGGGACTTAAGGGCTCCGGTACCTGCAGCCCACAGACTCCTCCTCTGCCTCCCTCCCCTGACTCTGGACTCTGGCCCAGCTGCTCATGGTCAGAACATTCAGATTCCAAGCCTGAAACCAAACCTGTATCCTTT…
TCONS_00002461	chr25	43087655-43088127	XLOC_001548	472	1	163.654	0.01	6.11045e-05	-13.9984	CTCTCTTGGACTTCCCTGGGGGCTCAGACAGTAAAGAATCCGCCTGCAATGAGGGAGACCTGGGTTCAATCCCTGGGTTGGGAAGATCCCCTGGAGGAGGCCATGGCAACCCACTCCAGTATTCTGGCCTGGAGAATCCCCATGGACAGAGGAGCCTGGTGGGCTGCAGTCCGTGGGGTCGCAGAATTGGACACAACTGAATGACTAAGAGTGACATAGCACAGCACCTCTGTCTTGTAAGACTGCTGTGACTGTTAAAATGAATCGATATTGCGATCAGTCACACAGACGCGCTCCTGTTAGCGGTGGAAACCAGCCCACTGCACAGTGGCTTCCTAAAGCTTACGCTGCCCCAACTGAGGCAGACGGTGTGAGCGAGCACTCGGCGCCGGGAGTCCT…
TCONS_00002462	chr25	43102027-43103155	XLOC_001549	1128	1	135.457	68.3065	0.504267	-0.98774	CGCCATTTCAGCACTGGTTCAATACAATATTCAATACAGAGTACTACTAAGAAGATACTTTGCGGGGTTTTTTTGTACTAAGTCTTTGAAATATAAGTGTATATTCTACACTTAGAGCATTTCTCAGTTCAGACCAGCTAGGTTTCAAGCACTCACTAGCCACATGTGGTTGGTGGAAACCAAAGCGGGTGGCGTGGCTCAGGTCTGGCACACCATGGCCCAAATCCATCTGCCCCTGCTTTTGCACAGCCCTGTGAGCCGAGAGTGGGCTTCCCAGGTGGCGCTAGTGGTAAAGAACCCACCGTGGCCCAAGGAGCCTGGTGGGCCACAGCCCACAGGGTCTAGTAGCGGCCGTGAGCTGAGAGTGGATTTTATATCTGAAGAGGAGAGAGAATCAAA…
TCONS_00002466	chr25	43741809-43742743	XLOC_001553	934	1	39.988	15.6665	0.39178	-1.35188	CTCATTGTAGATGAAGGGCCTCCAAATTTGTCTTTATGTTACCTTCTCCCACCCCTTGTTTAGTATATCCAGGGTATTGCTGTGGAAGTCTACTGTGGTGAAAGAAATACTTTTTATGTTTTGTCTCTGAATTCCTTGGGCAGGCACTAGTCACCCATGGCTTTATTTTTCTAATGCTCAGTTTAATATTCCTGACCCCTGACCTCTCTTACGAGATCTCTTACTATGTAGATAAGAGGGCTCTTGGCTTTGAGGGTACAGACATTGATAATTCTGTAGTATGTTCTTGTTTGATATAGCATGATAAGTATGTTCTTAAGGATCCACATTCTATCCAAAGTCATATTTTGAATCCAAAAGCAGTCATTTCAGTGAGATGGAAAAAGGGGTTAGGGGTTC…
TCONS_00002467	chr25	43742849-43743538	XLOC_001554	689	1	119.376	29.2369	0.244914	-2.02965	TGGGGCGGTAAATTCTTCCCTTAAGTAGCTTACAGTTAAGCAGAGTAAAAAAGCCATCTTAAAAATGAAACTGATTGTAATGGGTGCAGTGTGTTATGGAGGTCAGAGTGTGAAGGGGGGTAACCACAAAAGGCTTTGTGGACCAGCTACTATTTGAGTTGAGTCCTGAAAGGTCATAGGAAATTGTCAAGTGGCCAGGTGTGGGGATGGCAGTGAGGAGCGGAAAGCAGGAGCAACGACATACAGACCATGTATTCTGAAGCTGCAGGTGCAAATGATTAGCAGAGAGAAGGCCAGAGGTATTGCAGGATGGGATGCGGTATGTGTATAAATGAAGTAGGGCCTGGCAGCCTTTCTAAGGAGTCACGTCTGTAGACAGTGGGAAGCCACGGTGGGGCC…
TCONS_00002468	chr25	43744114-43744825	XLOC_001555	711	1	57.1593	0.01	0.00017495	-12.4808	ACTGGGGGGATGGTGAAGAGATCAGTAGATCAGTGGTTGCCAGGGATTGAAGGGAGAGAAGGATAAAGAGGCAAAGCACAAAGGATTTTTAGGGCAGTGAAGCTGTTCTGTGTGTTACTATAATGATGTTACTACAATCGATAGAATTTGCAATACCAAGAGTGAACCCTAACGTGAACTGTGGGCTTTGAGTGATGTTGCTGTGTCAATGTGTTCATTGATTGTAACAAATACACTACCCTTAGGTAAGTTGTTGGTAGTGAGAGGCTGTGCGTGTGTGTGGGCAAAGAGTGTATGGAAACTCTGTTGTTCAGTTGCTAAGTCGTGTCTGACTCTGCAGCACACCGACTCCAGCACTCCAGGCTTTCCTGTCCTTCACTGCCTCCCGGAGTTTGCTCA…
TCONS_00002470	chr25	44081090-44082065	XLOC_001557	975	1	34.45	48.25	1.40058	0.486025	CGTCTTTATTTGATAGGTGAGCAGATTTAGGACCAGAGAGGAAAAATGAATTGCCCAAGGGCACATGGGTCTTCCACAGAAAAGGATCTAGAGCTCAGGACTGATCATTTCAATGCAGAGAAATCTCTCTCTGTCACACTGCCTCACCGCCTCTTATATTTAATAGCCCCTTTCTCCCTGCCCCGCCCCAGATGCACACGACCACTGAATACCCAGTTTTCCCACACGTAGGCTCCGTGACGTAATTCAGCCTTTTAGAAGTGGGGGAAAATAAAATACCAGGGAAAGGATGGGAGGAGCAAGTTCTAGATGAGGTGGTGAGTTTATGAAGTGAATGCTACTTGGCACTTAGTGATACAGTGCTGGGGCACCGCTCTGGGACCGCACTGCCTATTTCCC…
TCONS_00002471	chr25	44084155-44085053	XLOC_001558	898	1	84.0523	45.2798	0.53871	-0.89242	AGGGAAGGAAATGGATAGCCCCTTTCACCTCCAGGGTGGTGGAAAATGCAGGCTCAATCCTGTTTTGTAGTCGCCTCAGTACTCTTGCCTGGAAAATCCCATGGACGGAGGAGCCTGGTGCTGCAGGCCCTGGGGTCGCTTCGAGTTGAACACGACTGAGCGGCTTCACTTTCACTTTTCATTTTCATCATTGGAGAAGGAAATGGCAACCCACTCCAGTGCTCTTGCCTGGAGAATCCCAGGGACAGGGGAGCCTGGTCGGCTGCCGTCTGTGGGGTTGCACAGAGTCGGACACGACTGAAGTGACTTAGCATTAGCAGCGCCTCGAGTTGCACCACAACCTAGGGCCTCATGTGGCACCTGGACTCCAGAGGAGCGTCCTCTAGTCTTCCCCATGGC…
TCONS_00002475	chr25	44532441-44535754	XLOC_001562	3313	1	29.3946	55.8688	1.90065	0.926492	GGGGTTTGCAGCACACGCAGTCGTCCCCTGGCTGAGCCCCTCAGGCCCACACTTAGAGGTGTGGAGGGAGACTCATGGCTGAAGCAGGAGGGCTATGAGTCTCCAGGGCCAGAGTTTGGAATCTCATAGATTGCCAACCTGAGTGAGCACTCCTGGGTGGGCACCTTCTGGCCTCGTCTGGATTGCAAGAGTGAAGACGCCATATCTCCCTTGCATGATTCGGTTTTACCACTTTAAGACCAAACGGTTTGTTTTTAGAAAGGGTGGGAGTATCAAGTAATTTTAAAATGTTCTTTATTTATTTTCAAACTTCAGATCTTTTTGTATCACTGATGTTTTGCTCTTTCCCTAACCACCTATACCACTGACTGCTTTGCTGGTTTAAATCTATTTTTTTTT…
TCONS_00002480	chr25	45226136-45227452	XLOC_001567	1316	1	165.61	230.111	1.38948	0.47454	CTCTATAGGTTCTAAGTATCCCAGGCTATTATCTATCAATCCAAATAAACAGCGCATCAGAATTAAATTTTATTACAAACATGATTCTGTTTCAGAGTTACCAGTTTTTAGAAATTTTTTACAGCACAAGCATTACCACCACCTCCTAAATGAATATTTGGGTTAGTGGATTGTTTTAAAAAGTTTTTTTGAATTATAACAACACTGAATATTAAAACAGCAGTACAAGTCAGCAGATTATTTACAAAACTTTCAAAGCCCATACACAACATATATAGGAAACTGACACATGATAAAGTTAGACTTTGTGTTAAAGGTGACTGCATATAGTAATATCAAACACTGCCCTCACTTTGCTGTCCAAGAGTGTTTCGAAATTCTATGACTCCCAGCCATTTT…
TCONS_00002596	chr24	2342515-2348425	XLOC_001613	1286	3	483.325	382.525	0.791445	-0.33744	CGGGCCTGGAGGCGCTGCGGCGGCGGGAGCAGCTCCCCGGCCCGGCCCAGCAGGAGGACCCAGAAAAGGTAAAACTTCTGCCTGAAGTTCAACTGTGCTTCGAGAGTTGTGCTCCTGAATGCCAGCAGAGTTTTGGGAAGGTGGAAAGTACACAGCTTGACAGTGAGTCCCAGTGAGGCCCGCCTCCAGCCTGACAGCAGAGGGACCAACCCAACCTAACGTGTCACCAGTGTCAAGGATGCTCCAGGTCCTCGCAGGACCCTGGCACTTCCCACCCAGTTAGATTTTGCTCGACAAAGCCTCTCTTTCATTCTCCAAAGCATCCACGGGCTTCACATTTCCTCCAGAGGCCTCCCAGGAAGAATGCTTGATGGTGTCTCCCTGCTGGCAGAGAAGAGC…
TCONS_00002613	chr24	2750353-2756874	XLOC_001623	714	5	61.9974	22.2693	0.359197	-1.47715	CGTCGGTGGCTGAGGCCAGATATTCATTCAAAAGAGCAGATCTTGGAACTTGTGGTGCTAGAGCAGTTCCTGACCATTCTGCCCGGGGACACCCAGACTCTCATAAAGAAGCACCATCCACAGAGCATCGAGGAGGCTGTGGTCTTCGTAGAACACTTGCAAAGGGAAACTGGCCAAACAAGGAATGGGGTTGCAGTCCAGGAGCTGGGAAAGGAGGCAGTGCTCTTGGGAGAAGCAGCAGAGGCCCCAGGCTTTCAGCTGAAGCCAGCAGAGTCCCAGCCAGTGGGCATGTCCCTGGAGGAAGAAGTTTGGAATATACAGCAGGGTCTACAAGAGCCACTGAGCAGGAATACCCACAAAGAACCTGAGCCCGTATGTGAGAGGGTGGTGCCTGCTCAC…
TCONS_00002707	chr24	18069915-18077413	XLOC_001662	1635	2	46.7417	84.5856	1.80964	0.855702	GACCGGTGTTCTGACTCTCTAGAAGGCTGAGCCCTGACTGGACTCATTGGAGGGATAGACCAACCCACCAGGAGTGGCCACAGGATCAGGCACTAAACACAGAGTTCAGAGTCCATTGGAAAGGTGGCTGAGCCTAAGATTGAGTCCAGGTCCTATGAATTCCTTCTTCAATCCCTTGGATCCACCATACCAGAGCCGAGAAGGCAGCTACTTCCTGTGATGAGGACACCTGGAAAGCAGTTTGGGACCCCCAAAACCTCCTCAAATTCCGGTTCTAAAGACAATGGCCCTCATACACGAAGGATGCTGAGCCCTACTCTAGTCACTCCAGAAGCTGACTAGTCAACACACAGCAGAAGCTTGAGGATTCTTCAGCCTTGCTCCAGCCACAGTCTGGCA…
TCONS_00003046	chr24	41612018-41614889	XLOC_001805	926	3	42.4034	65.4502	1.54351	0.626218	ATCTCTTTGAGTTTCAGAACTGATTGGCCAGGTGCCATGCATTGTGTCCCTAGCGGACAGCGGTGTAGACGTCGGGAGCGCTTCTGGATAAGGATCCCACATGGAAGGCAGGCCGCAGAGTCCATCTTTTTCCTCCCCATAATTACAAAACGACGGAGGCCAATTTACAAGAAGAAAAAATATTTCACCAGCAACGACAGGCCTCTTCCACCAAGAAGTCTTCCCCGCTCAACCCACCCACCTGTGTCTCCAGCGTGCCCACCCGGACAGCTTCTTGGGTGCTTACTCCCAGTCTCCCTTCTTGGGATTGCAGTAATTTAACGGGTTCACTGGACGCTTGCTGTGTGTCCCATACTTAGAAGGGGCTGGGATCCACCACTGAAAATCAGACTTGCTGCC…
TCONS_00003047	chr24	41612018-41614889	XLOC_001805	1415	2	27.4884	65.2733	2.37458	1.24767	GAAGAAGGTAAGGTATCTCATTTAAAAATATTGCCTATTTGTTAAGCAGTGATGTTTTGGATTTGGCTGTTGTTTAGTCGCTTGAGTCTGACTCTTTGTGACCCCACAGACTGTAGGCCACCAGGGTCCTCTGTCCATGGGATTCTCCAGGCAAGAGCACTGGCGTGGGCTGCTGTTTTCTTCTCCAGGGGCTCTCCCTGACACAGCGATCGAACCCTTGTCTCCAGCCTGGCAGGTGGACTCTACCACTGAGCCGCCAGGGAACCAGTATTTTGGATGTGCTGGTCAGATAAAACATCTGTTGCTCCGTCACTGAGTCGTGTCCACCTCTCTGGGACCCCGTGGACTGAAGCGCACCAGGCTTCCCTGTCCTTCACTGTCTCCTGGAGCTTTCGCAAA…
TCONS_00003504	chr24	37784547-37797152	XLOC_002012	1096	2	71.6171	80.3686	1.1222	0.166328	GTTCGTAAGTGGCCAAGCAGAGAGTGAGGCTGGGCAGGCTGAGCCCAGGACCTGTGCTCTTACCCAGGACCCTGTGCCGTCTCTGGAGGTGATCGCTCCCTTTGAATCCCGGATGCTGCGGGAGGAGCTGTGGTCTCTGGGCCAGCAGCAGAGTCTGGAAGCCCTGCGATGGCCATGGGGAAACCAGCCCCCTCTGAGCCTCAGTTTCCTCATCTGAAAGCAAGAAGACTGGACTGAGTGCTTAAGGCCCAGCTGCTCTGACACCCCAGTACCCCTCATCTTGGGGAAGAGGGCAGACCCCTCACCTTTGCCCATGGGAAACAGCCTCCATGGCCTTTGGGAAGACAGTATTGGTCATTGGCATGGCTGGGCCGAGAAATAACCAGCAAGAGGGAGTCG…
TCONS_00003525	chr24	38752723-38754256	XLOC_002021	883	1	40.7622	11.1062	0.272463	-1.87587	CGTCTGGACCGCACCAGACACCCTATCCTCCAGGTCAGGGCGTGGGGGCCCTGAGATTAAGCACGGAGTCAAGTCAGAAATTTCCTTGTTGGCCAGAGGGAACGAATAGCCTTGTCCAGTGGGCACCACCAGCTTCCATCCCTGTGGCCGCGGGACCCTGAGGCCCGGGCCCCTCCCTGGGGTAGAGGTGCCCATCGACGCGCTTACTACTTGGAAGGCGAGGTGAGGGTGCAGTGGACGCGCACCGCCACCTGCCTGAGCCCAGTTCCGGCTCTGTGTGTGCCATCCTGGGGCGACGACTGGGTCACAGTGGCTGCTCGAACTCAGCCTCACAGCGCGGACTCTGCGGCCGTTCTGGGCCACGCTTCTGCCCTTGGAGCGCTGTGGGTGCACCATGTG…
TCONS_00003574	chr24	66734-67834	XLOC_002038	1100	1	23.7672	35.2064	1.4813	0.566866	TCCATGGGGTCGTAAAGAGTCGGACACGACTGAGCGACTGAACTGAACTGACCCTAAGCCCCATATCCCTTGGGCACAGGGGCAGGGCCCAGGACCCAGAGCTGAAGGCTTGATTTGGTCCACCCCAGCCTAGCCATGGGACCATGAGGCAGCAGCCACATAAGCAGGGCTCCTTGGCACTTACTTCCCTCTTCCCAAAACGGCACTTTTGGGGCAGGTCTGCTTCCCTGGCCCCAGAGAAGAACCACAGGGCCTGGAAACACTCTACACACGGACATCACCAGGTGGGAAACATCGAAATCAGACTGATTATGTTCTCTGCAGCCGAAGACAGAGAAGCTCTATACAGTCAGCAAAAACAAGACCTGGAGCTGACTGTGACTCAGATCATGAGCTGTT…
TCONS_00003583	chr24	204605-205655	XLOC_002047	1050	1	37.7277	118.548	3.1422	1.65178	CACCGGGAGTGTGCCTGCCCTAAAATAGCTCTCCGTCAGTGGCTTCAGGAGGAGTATCATGGGCGCTTTGAAGGAAGAAGGCCGAGTTCTCTGGTGGAAGGTGGCCCGCCCGGTCCATGGGGCTCATGCAGAGCTTCCTGAGGTTTGACGCGGTCCAGCCGAGGCTCGAGGCTCGAGAGGGCCTCCTGGCAGGGGACCCAGCCCCACAGAAGACTTGAAAACCAGCCCCCTTACTAGTCAGTCACAGCATGGCCAAGTGAGCAAAGGCAATGGACACACGATCAGATGCTCTGTGTTCCATCCTGTGTGATTCCTGCCCCTTTGAAATATAAGCCCGCTGAGTGTGAGTTAGGGGGAGAGCTCCCGGCAGAGAGAAGCCTGCTCCTCCCTCACCCCCAC…
TCONS_00003584	chr24	206156-206613	XLOC_002048	457	1	81.3676	186.431	2.29122	1.19612	GGTGGGGCAGGCAGCTTTGGAAAGCCTCACACAGTGATTGCGTGTTTATCTCAAGCAGGTGATTTTTAGAGTCATACCTTTTGCCTTAACAGATATCATCTAGGTGGATTTTCTTTCTACCTTTCACTGTTCCCTTCATTTCTTTTTTCTGTTGGTTTACTTTCATAGTTATTTGGGAAGCTCAGAAGCGTCAGGAGAAAAAAAAACCCAGTGACCAAAAATCATGTGAATCAGCTTGATTTCTGTCGTTAAGTCCCAGAGCAGCTTAGAAATGACAGAAAAGGACAGGGCTGCAAATGAGGTCAGGATTCAAATCGCTGAGCCCCAGGGCCTTGCCCTTTATTATCTTTTCATTCTCTGTTGTATCCTAACAGCTGTTATTGGAGGTGAAAGTCACTC…
TCONS_00003586	chr24	208766-209538	XLOC_002050	772	1	162.753	255.54	1.57011	0.650865	CATCGGGTCCCCAGTACCCACCGGTCTCTGAGTTTGGCTCTCCGGCTCCCCTCCATTCTGGCACTGTCTGCGTGACTTAGCCACTGCACCACGCAAACAACAACCTCTATCCCACAAATTCTCTTTCTGCCAACATTAGCTGCGGTATTTTGGCCATCGGGAACCTTGGGTGGTGTAGCGAGGTCAGACGGGTACCTTGGACGGGGCCCCAGAGAGCCCGCACCTGTCATGGGCCGCAGCTCTAGGGGCAGGCGGTAGCCTCCTGAACACGGTTTTTCATTAATGGTCTTTAGACGCTGGGAAGGCTTACGTGTAAGAGAGGGATTAGATGTGACTCCGCAGCACAGAATCTGGGCCGGGAGCTGGTCACGGGAGGCAGGTTTCAGCTCACAACACGGC…
TCONS_00003612	chr24	1563559-1563756	XLOC_002076	197	1	1006.9	3798.93	3.7729	1.91567	CGGCCGCTGGCCACTCAGCGCTGGTCATTGCCTTAGGCCCCGGTGGGGTCCTGGGGTCTGGCCCCTGCCTGCACGGCTCCCTGCACCCCCTGGCCCATAGCCCTACTGCAGGATGCCAGAGGTAAACGGAGGCAGGGCCCTTGGGTGTGGGTGGGCACCCTCAGGGCACCAGGAGCCCCCGGGGTCAGAGGGGCA
TCONS_00003618	chr24	1997364-2000526	XLOC_002082	3162	1	220.765	105.677	0.478685	-1.06285	TTCCAGTTAGGGTTTGTCGGTGTTTCCCAACACTAGGCTGTGTGGGTTGGTAGGAAAAGCTGGATTGAGAGGTTGGTCTTGAGAGCAGGGCAGGACCTCAGAGGTGGGAGTGGAGTCTAGAGGTGGAGGTGGGTCAGACAGGCTGAGGGCGCAGGGTGGATGTCCAGGAAACAGGCCAGCCTCTGCACTGTGTGTGGACGCTTGTCTGGGTGGGCGAGTTAGCGAGGAGCCTCAGCATTGAGGTGATTGAGCTTTCTTCCTTGGGAGGAGTCTTCATTTCAGGTCTGAATGAATGAATGACCTTTCTCCCCTTTACTGAGGCCTGGAATTGGGAGGGGCTGCCCCAGGAATGGAGAAGGGGGCCTTCCAGTGTTCTAGATGACACTCTAGTTTTGAAGT…
TCONS_00003624	chr24	2272981-2274173	XLOC_002088	1192	1	10.7907	34.8735	3.23181	1.69234	CAAGAGCCACTTCTGTTTGTACCTAGCTTTTCCTTACCCACCCCCAAAGATCCCATTTCTCCCAAATTTCTCCACACTATCCCTTTATTCTACTTTGAACCCAATATGCACAAGTGATATCTTTACCAACTACTCTGATTCCTTGGCAACTGACTGAGGCCTCCAAACAGGGCACAACAAACACCAACAAAAAATAAAAACAGAGAGAGAGAGAGAGAGATCTGTGGCACACAAGGGCCTGCAGTCAAGTCTAGAGTCTTCCAAGAACTGACCTAGGCATTTCAGGCTAGCTACCCTGAACGTAGCCAGAAATTATGACTACAAATTGACTCGAGAACCCCTTGATATCCAAAAGGAGGCCTAACCTAAAAGGCCAGCACGCACTACAGAAACACATGA…
TCONS_00003627	chr24	2331045-2331662	XLOC_002091	617	1	76.1369	88.8943	1.16756	0.223495	CTCCAGGGAATTCCTGGTAATGATTGTTGTATACACTTTAAATTGATTTACATGGTCTCATATGAGATACTTGGTGTAAGAATCTTGACTTTTTGATTGTGGAAGACATGAGAATCTTTGATCATGTGTCCAGTGGTTCTTGGCTGTCTGCCAGGTTGAAGGTGAGACCCACACACTTTGTATATGGGCACCAACCTGGTGATGGGAGAGACCCCAGACCTAAGCGCCCAGCCTGGCTGCAGGCTCCAGGGACTCGGGCAGGGAAACAGGGTGGGCTGCAGACTTCCTCCTCCTCTCCCCACACCCCACACTCTTGCTCCCCAAGACGGGCACCTGTCTCATTGCCCTTCAGGCACGCAGCGTGCCCTGGGCTCAGCCGCTGGACTCTGCCTGTTCTGA…
TCONS_00003638	chr24	3376901-3377702	XLOC_002102	801	1	70.8603	38.1759	0.538749	-0.892315	CGCAGGTCGGCTCCCAGACCCGCTCGGGGAAACCTGAGGGTATCTACTAGTTAAGGAGCTGCTGAGGTGCGACGTTTGGGACGTGGAAATGTTTGCCCTCCCGCTCAGCACACCTTGTTTATAAATGGAAGTTTGCAACTCTTGCCTGTGCCTAAAGGGAGGCTTCCCTTTCTTCATAAGCAATGAGCAAGTGTCACCCGGGACTCGAGACCCTCCCTGAGCGTGTTTGTGGCGACCATCGCGGTGCAGTCCGAGTCCCAGCCTCTGCTGGCCAGACAGACCCTCAGGAGGCCGTGGTTGACCCTGGAAAGCTGGTGCCACTGAGACGCAACTTCTGTGGCCCCAGGGAGGGTTTCCCTTCCCGTCCTTGGGTTGTCTCTCCCTCCTCCTGGACAACTG…
TCONS_00003641	chr24	3643647-3644814	XLOC_002105	1167	1	41.5023	0.01	0.000240951	-12.019	GTGGGCAACATTCTTTATTTTAAAATTCCTTCCCTTTTGATCTCAGCTTCAACCAAAGTCAGGAGGCATTTCGTGAATAGTTTGTCCCCTGGTACTAGGAATGCTCATTCTCAGGTCAGAATTTCATTGATAGGCCATTCAATGCACTATTACTGGACTAGGCCCTATTGGTGGTGTTCAGTCGCCCAGTCGTGTACGACTCTTTGTGACCCCACAGATTGTAGCATGCCAGTTCTCCCAGTCCTTCACCATCTCCCAAAGTTTGCCCAAGTTCAGGTCCATTGCATCAGTGATGCCATCCAACCATCTCATCCTCAGATGCCCTCTTCTCCTTCTGTCCTCAATCTTTCCCAGCTTCAGGGACTTTCCCAATGAGCTGGCTGTTCACATCAAGTGACT…
TCONS_00003649	chr24	3814028-3815088	XLOC_002113	1060	1	1000.7	1054.64	1.0539	0.0757411	GCCCGTGAGGGGCCCGTCGGCGTAAGTGGACGTGGCAAAGCGGAGAATTCGGTGGCGGACCAAGCACAGCCTCGTCAGAACGACGCGGGACTCTGGGAGGGAAGGAAGCAGGGGCCGAGTCTCAGCCAATGAAGGAAACAGTGCCTGTCCCCCACCGTGCGTGTGGCCTCCCCTCCCCACTGGCCCCACTGGGGCGCCTCCCTCAGGTCAGCCGGCCTGGCAGCCAGACCTGCCGTGGGCCGGGCCACTGGCCCTGCTCTGAGCCCGGCGCCTTCTCAGAGGCAGCTTCTCCCACCTTACCAGACCTTCCAGGTGGGGGTTCCACTTGCCCGTGGCACTGCTCTCCCCCTGGGGGGCATGACAGGCCGCTGGGCTTCTCTGCCCTCTGTTTGCCATGTA…
TCONS_00003668	chr24	9289311-9290177	XLOC_002132	866	1	0.01	56.0531	5605.31	12.4526	TGCTGAGCCAGCTGGGGAGTGATCCCCATGAACTTGGAATCACCCTGTAACATATCCCCACCAGCATGCCCCGGGGTGTCGGGGGGGACTGTGAGATTGCCTGGCTGGAAGGAAAGGCAGCCCCCCAGACCTCCTGCCCGTCCAGCTGGGCCACCTCTGATGATCTCCATCTGCAGCTATGACAAGCATCCAGCCGTGGAATTGGGAAGTGGACCCCACACAATGAGAATCACAGACTCACGCAGTCTCAGCTACGGGTGCTGTGTGATCGTACAGAATCACCCCTGCCCCGGCCTCTGCCTGGATGATTTTTATAGCAACCAGTCTCCACGTGTATGAGCCCCAGGACTGGAGACCTCACCACTTCCTGACATAGCACCTGAGAACTGAGCTCTAAAC…
TCONS_00003669	chr24	9294439-9294977	XLOC_002133	538	1	0.01	83.9935	8399.35	13.0361	CTTGTTTTTTTTTTAATTTTTATTTTTATGCTTTTTGGCCACTCTGCATGTGGGATCTTAGTTCCCCAGCCAGGGACAGAATCCTGTATTGGGAGTGCAAGTCTTAACCACTGCACTGCCAAGGGGAGATCCTGAGTTTTGCTCTTTTTTAACTTTTGTAAAGCGTTAGTCGCTCAGTCTTGTCCGACCGTGTGACCCGCACGGACTGTAACCCACCAAGCTCCTCTATCCATGGAATTCTCCAGGCAAGAATTTTGGAGTGGGCTGTCATGCCCTCCTCCAGGGGATCTTTCCGACCCAGGGATTGAACCCAGGTCTCCTGCATTGGAGGCAGCCTCTTTACCATGTGAGCCACCAGGGAAGCCCTAACTTCTGCAAAATACTCCCTAATGTGACCAC…
TCONS_00003675	chr24	10254723-10255831	XLOC_002139	1108	1	44.1745	12.6905	0.287281	-1.79946	TGTGGACTTCTTTTTTTTTTAAGTTTTTATTTACTTTGATACAATATGTTGTTCAGTCACTTAAGTCATGTCCCACTCTTTGCAGCCCCAGGGACTGCAGCATGCCGGGCTTCCCTGACCTTCACCATCTCCCAGAGCTTGCTCAAACTCACATCCATTGAGTCGGGGATGCCATCCAATGTAGCTTCTGTTTTATGTTTTGGGTTTTGGCCTGGAGGCACGTGGGATCTTAGCTGCCCATCCAGGGATCAAACCTGCACCTCCTGAATTGAAAGACGAAGTCTTAACCATAGGACTGTCAGAGAAGTTCCAGAATACGTTGCCTTAAATGGCAAAAGGGACTGTGCAGCTGTGACGAGGTTAAGGCCCTTAAGAGGAGGAGATGATTCAAGTGGCCCC…
TCONS_00003676	chr24	10261351-10262157	XLOC_002140	806	1	48.32	4.73313	0.0979538	-3.35175	GCTGGTAAAGAATCTGCCTGCAGTGCAGGAGGCCTGCTTTTGATCCCAGGGTTGGGAAGATCCCCTGGAGGAAGGAAAGGCTAATGGTCTATGAAAAGAGGAAAAAGAGGAACTCTGCTACGGGGAAAGCTGGCAGCAGCGATGTCTTCGGGTATCATGTTGTACCCCCTTGTGAAGTGAAGAGCCCTTCATCTCTGTGGCCTTCTCCCGCAAAACTGGTAACCCCAGTAGAATCACAAGACAAACATCAGACCAACCCAATGTGAGGGAAATTCTACGAAATCTTTGCCCATTACAGCTTAGAAACAGCCATGAGAAACAAGGAAAGATTGAGGAGACAGGAGGAGTTGGTGATGGTGTGATTAAACGCAGTGTGGTACCCTGGATGGGGTCTGGGAA…
TCONS_00003677	chr24	10367070-10367968	XLOC_002141	898	1	84.0523	12.349	0.14692	-2.76689	GAGAATCATTGCTAATTAAGGCTGTCATTGCTCAAGGACGGCACTCCATCCTGTTTGGAGGGGACACCTTCCCCTTCCAGTGCGTCCACCTGCACTGATGTCAGTCTTCTCCAAAAATAGCAGCTTCAGACAGCTGAGCACTGGCCCTGTGCCCAAGGCTCCCCGGGCTCTCCTGCACCCTCACGACCACCTGGCTGTAACTATTATTTGCTCCATGTGTGGTCATGCAGGAGACGTTAAAAAGGGCTCGGTCTGGGGCCCAGGGGAGCCACCACCTCCAACCTCAGGGGGCTGTCCCTGCCTGCCCCTCCTCTACCCGACCCAAACCAGCTGATCTCCACTGGCTGCATGTGGAATCTTCCCAGACCAGGGATCAAACCCCCTCAGCTCCTCACGCTT…
TCONS_00003680	chr24	10552547-10553444	XLOC_002144	897	1	15.3039	41.2218	2.69355	1.42951	TGGGGTTGCAAAGACTTGGACAGGACTGAGTGACTTTCACTTTCAATAGCCTCTGTGAAGTATTATGATAGGTCATCAATAAGCGATCAATGAAAGAACTTCTAAAAGTTATTCATACATGTAATTTAATAAGATCTACCAAAAAAGAAAACAAGGACTTAGCCTTGAGATTTAAAGAGTTAATCAGCAGAGGTACAGATGAACTTGGCTCTAATAACGTGAAAGTCTGATAGGGACAATCTGGTATTTTTTCTTAGTATTTATTTGTTTGGCTGCACGGAGTCTTATCTGCGTGGGTTCTAGTTCCCTGACCAAGGATCACACCCATGCCCCCTGCATTGGATGCACAGTCTTGGCCACTGGGCCACCAGGGAAGTCCTGGGACAGTCCAGTGTTATA…
TCONS_00003684	chr24	11346710-11346859	XLOC_002148	149	1	62145.1	139072	2.23786	1.16212	GAGCAACTTCACTTTCACTTTTCACTTTCATGCATTGGAGAGGGAAATGGCAACCCACTCCAGTGTTCTTGCCTGGAGAATCCCAGGGACAGGGGAGCCTGGTGGGCTGCCGTCTACGGGGTTGCACAGAGTCGGACACGACTGAAGCG
TCONS_00003686	chr24	12877589-12878476	XLOC_002150	887	1	42.691	12.5445	0.293844	-1.76688	GAACCATTATGGTCAGAGGAATGAGTTGCCCAGAGGGAGACAAGCCCGGATGGCCTCCCAGCCCTGGAGCCGGGGTGGCTCTGCTCCACTCAAAGCGCAGGTCCGAGAGGAGAGAGCAGTGGCGTCCAGAGGGGAATCACATATCTGGTGACTGGCAATTGCCCACATTTGACAGCCTGGTATCCCAAAGCAGACGTTGATGAGTGGAGTTCTTTAATCTTATGGAACAGAACAAACTACAGCTGGGCTGCAAAACCAGGCGGACTGCCTCCAACCAAAACTGAAAGCTCTCATCTGAGGCTCCCTCAGTGCCAGCTGCTGACCGACTGGACCAGCTGACCTCAAACAGGATCCTTTCCCTGAGCTGCAGCCTACTGACTGCAAATCCCGCACCCCGGA…
TCONS_00003687	chr24	12886544-12887878	XLOC_002151	1334	1	35.4349	7.6343	0.215446	-2.2146	CAGCAAATCACAGTGGGGGTAACTGCAGGTCAATCGGAAGTGGAGTAAGCAGGGCCTGTGCACTGATTTGTGTGGATGACATTCAGGGGAGGGAGAGTGACCAGGCTCTCCATGCTGGCCAGGACACTGCCCACCAGGCCCCTCTTACCCCGTCACCCTGCCACCCTGCTCCCCTTTCCCTTCAGCCACAGATCACAGATGGTGTTAAGACCCAAGTACAGAGGCTGCAACCATCTGCAAACCAACCAGCTGAGTCCCAGAGCGATCAAAGGCATGGCCCTGTGCCAGGTCTCTGGCCGGAATGGACATTTGGAGGCAGAAGCTTCGAGCTCAGAGCTCTGAGAACATGCTTCCCAGGTTGTGTTCTTCCCAGGTGGCTGGACTCACCTCCACAGAAGC…
TCONS_00003688	chr24	12895411-12896429	XLOC_002152	1018	1	48.9859	14.0733	0.287293	-1.79941	GTCAAAAACCAAACTGCCTTCTGACCTTGGCTCGGGTATGTGAAGTCCACCCTGGTACATCCCATGTGTTTCCAATTCACTATTATAACCCTTGTCCTTGTTTTATTTGTTTGTTTGTTTAGTGGTTCTCAACCCAATTTGAAATTGTTTTATTTTCCCTGGCCTTGTTTTTCTCCCCAGTGAGGATTTTCCCAGCCCTATATATCTTCTCACACATTCCTCTTCCTCTGGGGCCAAGAACACTTAGCTGGCAACTTGATAAATATTTGTTCAATAAGGCATGGTATTCCCCAATCCAGGTGGAGAATGAAGTAAGAGTGAAGCATTTGGTGAGAAAGTCATTGCCTTCCCAACATCACAGTACCTCTGATAGTATCAGGGATCCAAGTTTGGTATTGG…
TCONS_00003689	chr24	13219798-13220584	XLOC_002153	786	1	49.946	14.6775	0.293867	-1.76676	ATCAGGTGTTCACAGCAGGTCATAGAAATGGGAGCTGTACCTGAAAAACTTTTGAACACAAAGTCCCTAATAGAACATTCGAGTTGAATAGAAATGGCACGTAGACACACTGTTGACATGTGCGCTCCTGGGGCCTTGGCAAAAACCAGTTCTTTACTTTTTAGAGTTCTTTCCCTTTGGTATGGGACACGATGAAACAGCACAATTTTCAGAAGTCCACAATCCCAGCGTGGCTGGGCGATGGGAAATTGTCACGTTGTGAATTGCTGAATCGTCACCCCCCATCGTAGTGCCAGAGAGCTGACTGTCAGGTCCTATTTGCTTTGCTAAATAAGGACATCTCACCAAATTAGCCTCTAATGATACTTCTACAAATAGGGTGTTTTACGTGAATTAACG…
TCONS_00003690	chr24	13220708-13221555	XLOC_002154	847	1	41.1789	17.7474	0.430983	-1.2143	GTGGATTTCAAAAACAAAAAATAGCAACTTTGAATTTCAGTCTTAGCAAGACAAGCTATAGCGACTCCCCTAGGGGGAAAAATGTTTCAATAGAAAAGAATATAGAGTAGCTGGGGTGTGTGTGTGTGAAATATTTAGAAGAGGGGCTCCAATGAAACTCCTACTTCCTTAAAAATAAAACAGTGCATTTCTGACTCAAGCCAATGAAAGCTGAAAAAGTCCCTAAGGGAGCACTCTTCTCTATTTCTTGCTTCTCAGCCTCCCACCCCCTGAGATTAAGAGCAGAAAGAAGAGTCTGGCCAGAGAAATTTACAGCTTCCTAATAGTAGACCAGCTCAGCCTCTTGCAATTGCGATTGCAGAGTAAATACAGCTATTTTAGGCACGAGGATAGAGATGG…
TCONS_00003691	chr24	13223116-13224763	XLOC_002155	1647	1	51.9191	15.9787	0.307761	-1.70012	GGAGTGGTTAACCCTTTCAAGGCCGGGGTAGGGGGGACAGGGTACTGACTGGCTAGGGGGAGGGCCCTGTCCCCAGAGACCCTTGGAGGTCACACATCCCAGGGAGCCCCTGCCCTTGATTTCTTGAGTCTGCACCGTGGACCTTAACCGTGATTTTCCCACTCTGGCCCCATCGGTGATAACCACCAGGCTCCCCGACCCAAGCTCTCACCCTCACTTGTTCGTACAGCCCTGGAAATCCCTGCTTGCTTGTATCCTCATCCGTGTTTCTGAGCTGATAACTTTCCACATCCCAAAGAAAAGAGAAATGGAAGGATCCGTGATTCACTCAGATTAGTAAGGAGGGTTGGGAATAATAATCATTCATGGTCTGGGGGAGATGGCCCCAGGCTCCCTAGA…
TCONS_00003692	chr24	13224896-13225635	XLOC_002156	739	1	83.8178	21.2515	0.253544	-1.97969	CAAAGAGTCAGACATGACTGAGCGACCAAGCACAGCACAGCGTGTAAGATAAAGAGGGTGAGCTGCTTGCAAGGAAACATTCAAGCAAAGGAAAGTACAGGTGGCAGGATGGGGCAGGACTCAAGATGATCCTTTGTAAAGTTTCATCTGCCTTTTCTTTTGATCCTGGCTTGTGGGATCTTAGCTTCCGGATTAGGGACTGAACCTGGGCTCTCAGCAGTGAGCGCTCGGAGTCCTAACCACTGGGCCACCTGGGATGTCCCCATAGTCCACTTCTTTAGAATTCTCATTTGTCTTAGGGATTTTCCGCACCCGTGGAGTTGGTGTGCCACTTCCAACCTGTGGTGGGCTCCACCTGTGACAACCTGGGTGCCACGAGTCTCCCCCCGCCAACTCCTG…
TCONS_00003693	chr24	13225745-13226243	XLOC_002157	498	1	96.9054	47.4866	0.49003	-1.02906	ATCAGGGCCCAGCTGGCCAGCTGGGGCGGGCATCAAGAGGCTGGCGGACAGCTGGGGCCCAGCTGCCAGAGCACAACCTGTGCTCTTGCCCTTCTGCCTGCTGGGCTGGGGGCTGGGCCCCAGGGATTCCCTGTGAATGCCCCTTACCCGCCGCTGCCCCCTGCCTTGCACAGTGGGAGAACCCCAAGTGAGAAAAGCCAGCAGGGTTTGAGATGGTTCTTCTAGCCATGAGATCTCCCCCAACCCAGACACGTTCTTCAGCCCTCAGTCTTGAGTTTCCTGGACTGCAGCTACTGATTCTGCGTCAGAGTGCTCCAGTTGGATGCCTGCTTCCTGCTGCCTCCACTGGTGCATGCCTCCTGAGGGCCTACTGTGTGCTCAGCACGGTCCCTGGTGCCA…
TCONS_00003694	chr24	13226308-13228535	XLOC_002158	2227	1	67.6183	25.7052	0.380152	-1.39535	CGTGTGTGTGCATGCGTACGTGTCAGGGGTGTGATGACTCCTGGAACACATAGGTCAGTTGGGAATACAGACCTGGGGGGCCAGGTGTCCCCGGCTTGACTCTGGATTTTTCCACTGATGGGTATGAAACCTGAAGCAAATTTCTTCTCTTTGGGCCTCAATTTCTCCGTCTCTATAATGGTACCTACAGAGCAGGGCTGCATGGGGGATGAAATGAATATCCATACAGAACTAAAGACAGTGCCTGGTATCGACTGCCTGCTGTCTAAGTCTCAGCCACTGTCTACTAACTAAGCATCATAAACACGCCCTGTTCTCAGAGATGACACAAGGCTGTCACCGCAGGCTAAGAGCAGCAATAATGCTGTTGAGCCCACCCTCCCCCACTCAGAGCTTTAC…
TCONS_00003695	chr24	13228692-13242653	XLOC_002159	226	1	938.012	338.876	0.36127	-1.46885	GGAAGCCTGGCATGCTGCAGTTCATGGGGTCGCAAAGAGTCGGATACGACTTAGCAGCTGAACGACAACAAGGGACTTCCCTGATGGTCCAGTGGTTAACACTGCGCTCCCAATGCAGGGGGGCTGGGTTCGATCCCTGGTCAGGGAACTAGATCCCACATACTGCAACTGAAAGTTTGCATGTCACATTTAAAATCCCAAGTGCCACAATTAAGACCCGAGAAGC
TCONS_00003696	chr24	13228692-13242653	XLOC_002160	955	1	42.4259	26.6618	0.628432	-0.670171	TCTTAAGCTTGGTGAAAGGCTCAAGGGGATTGAGGGAGAGTAGATGCCGCTGCATGTAGGGTTGTTCAGGGGTAGAGGCTGCATTTGTAAAGATGTTAAAACATGTAGATGGGGACTTCCCTGGTGGTCTGGTGGTTAAGAATCTGCCTTGCAATGCAGGGGGTGCAGGTTCAATCTCTGGTCAGGGAACTAAGGTCTCACGTGCCGCGGGGCAACTAAGTCCGCGTGCCACAACTCCAGAGCCCGGGCACCACAGTGAAAGACCAGACGCAGCCAAATAAATAAATAAAAACCTGTAGATGGTAAGGGCACCTGGGAGGACCATTCTGGTGTTTCACTTCCAGAACACTGATAATAATCAGCCACCGTGAACTGAGTTCCTACTGTGTGCCAGAAACT…
TCONS_00003697	chr24	13228692-13242653	XLOC_002161	620	1	63.0079	20.3703	0.323298	-1.62907	CAGTCAGTCTATGCCATAAAGATATCCATCACCTCCAAAAATTTCCTCCCGCCTTCTTCATGTTCTTTTACCCTCTTAGCATATTTTAAGTGTACCATACAGTGTTGTTAATTGTCAGTACCATGTTGTACATTAGATCTCCAGAACTCAGCCATCTTGCAGACCTGAAGCTTTGGACCCCTTGACCAATATCTTCCTATCCCCTCACCTCCCACCCCCTGGCAATCCCCATTCTAGTCTCCAGTTCTCTGTGTTTGACTATTTTAGACTCCATATAAGTGGTATGACATAGTATTTGTCCTGTGTCTGGCTTATTTCACTTTGTGCCATGCCTTCCAGGTTCATCTGTGTGTTCACATAGGACAGAATTACCTTCTTTTCAAGGCTGAATAGTATTCC…
TCONS_00003698	chr24	13242732-13244637	XLOC_002162	1905	1	55.126	28.8406	0.523176	-0.934632	CACCTGGGGAGGTATTCCATTTTGCAGACAGGAAAGCCAAGGCCCAGAGAGGTGAGGGAGTCTGGAGCAGATGATGCTGCCAGTATGTGCTCAGGGACTCAAACCTGGTCCAATAGACGTCTTGGTGGCCCATCAAATTCAACTTGTCCAAAGCTGAATTTGAGAACCTCCCTCCCAGCCTGATTTTCCCCCAGGGCCCCCATCTCAGGGATAGCGCCTCCTTCAGTCTGCTGGGGTTAACTGGAAGCCAGGTGTTCTTGACCCCTCCCAGCCTCACCAAGTCTTGTCCACCGCTGCTCCACAAGCCTGGAAGCAAGCAATTTACTCCTTCCTCTGTCCAACTCTCCACCCCTGCCCAAGCTGTCCTCACTTCTCAAAATCTTGGCCTTTTAGAATTGC…
TCONS_00003699	chr24	13245838-13247422	XLOC_002163	1584	1	67.8354	27.1405	0.400093	-1.32159	ATCAGAGTGTTTGACTCAACAGCAAAGACCTGCTGTTTATTCCAAACTTCATAAAAATGAGATTTCTCACCACCGGATGAGTACATACTGTCATCAGGACTATATACTGTTTGAATGCCAAAGCCATTTGTCTGTTCATCCATCCATCTACTCACCTACCTATCCATCCATCCACCTGTTCATCCACTTGTCCATCCACCTATCTATCCATTCACCCAATATTTGCTAAATTCCCATTATAATTACTATAATAACAGTTCCCATTCAATGGACACTTTCAATGAGACAGGCTGTGCGCAAAACACTTAGCATACGTCATGTTTAATTCTCACAAACAAGTCTATAAAACAGACCCCAACAGACCCGGTTCACAGAGTGGGGAAATGGGGTACAGGGAGG…
TCONS_00003710	chr24	16378803-16379591	XLOC_002174	788	1	58.8291	14.6282	0.248656	-2.00778	CTTTCTCATCCAAATATTGCTGTCCTATCATCTTGCTAAGGACATATGCAGTAGTTCAGTTTTTGACATTTTCCCAGCTTCATCATATAAAACCAAATTTATTTAGGGTTCTGCTGTTATGAAGCTGTCAAGGTACAAGAGAATATACTTTACTAAACATCTTGTTAGCTTGACTTATTACTTTTAAATACACAGACATACGACACACAGGCCTCTTTTGGAACTGTGGCCCTGGCACAGGCTGCTTGCAGCAAGAGTGTGAAGCCCTGATCCCATAGAATAGCGCTTCTCAACCTGGGGTGATGTAAAGTCTAGAGACATTTTTGCTTGTCTCCATTGGCATGTAATGTAGGGTACAAAGGCCAAGAATGCTGCTAACACCCTACATTGCACAAGACA…
TCONS_00003711	chr24	16380150-16380996	XLOC_002175	846	1	156.719	44.4364	0.283542	-1.81837	CAGGGGACTGGGGTGTGGGGTGTTTAAGAGCCATGAGCATGCATGGAAAGGGTTGTGGGGATCAATGGAAAAAGACACGTGGAGAACTGGGGGTCAGCCACTCTCCTGACATCCACTCAAAGAATTGAGAGGGTAACAGGCAGGAAGGCCAGGGGTCTCCAAACAGAGGAAATAGGCTGCAAATGTCAGACATTTGTATGTCTCTTAAGTGGCACGAGGAAACAAACTAGAGATATTGTTTTTTCTCTGTACAAATTTAAAAGGTTTCTCTTAAAATACTGTGTTGCTATAATGACACCTGGTCTCACCTGAAGTTAGCTATTCTCAAACCTCGAGTTAACCCATGCATTTTTCTTAGGGAAATGTTTGTCTTAAGCTATGTTAATGTACTATGCATTT…
TCONS_00003712	chr24	16381651-16382172	XLOC_002176	521	1	106.526	26.5001	0.248766	-2.00714	ACTGTCGCCTTTAGCTTATTTTCTGTGTGGTCTTCAACGCACTGCAGTCCATGGGGTCCCATGGGGTCGCAAAGAGTCACAACTGAGTGATTGAATGACAATTTAAATCTTGACTTTGCCACTCACTTCCTAGCATCTTGAATAAAATGGCACAGCTCTGTGCTTTACTTTTTCCCACCTGAAAAGCTGGACCCCATAATAGTAGCCATAACGCCGAACTGTTAAGATAAAAGGAGATGATACTTGTAAAGCTCTTAGTTCCATGCCTGGCATATAGTAGTTTGGAGAATCCCAGGGACGGGGGAGCCTGGTGGGCTGCCGTCTATGGGGTCGCACAGAGTTGGACACGACTGAAGCGACTTAGCAGCAACAAACTGAGAAACCTATATGCAGGTCAGG…
TCONS_00003713	chr24	16382286-16382955	XLOC_002177	669	1	158.299	60.9257	0.384877	-1.37753	CTCTTGATGAAAGTGAAAGAGGAGAGTGAAAAAGTTGGCTTAAAGCTCAACATTCAGAAAACGAAGATCATGGCATCTGGTCCCATCACCATGAAATTAAAAGACGCTTACTCCTTGGAAGGAAAGTTATGACCAACCTAGATAGCATATTCAAAAGCAGAGACATTACTTTGCCAACGAAGGTCTGTCTAGTCAAGGCTCTGGTTTTTCCTGTGGTCATGTATGGATGTGAGAGTGGACTATGAAGAAAGCTGAGTGCCAAAGAATTAATGCTTTTGAACTGTGGTGTTGGAGAAGACTCTTGAGAGTCACTTGGACTGCAAGGAGATCCAACCAGTCCATTCTAAAGGAGATCAGTCCTAGGTGTTCACTGGAAGGACTGATGCTAAAGCTGAAACT…
TCONS_00003714	chr24	16383112-16384077	XLOC_002178	965	1	48.8536	11.2787	0.230867	-2.11486	GTTGCAGTCCGTGGGGTTGCAGAGTTAGACACAACTTAGCAACTGAACAACAAATCTTCAGAAAAAGTGTAACATGTTTCTTCAGAAGAAAGTTTTATGATGTGACATTTAAGCTGGATTCTGGGAACACCTCTGGGGAAAAGGTATTCCAGATGGGGTGAGCCATAACCAAGGGCTCAGAGGCGGCACACATATGGGGGAGATTTAGAGCTCAGGATTAGATTGTCCCTTTATTAAAACTGAAACAATTGGTATTAGCTATTTTGGGAAGCAGTGAATCAGACTGGAAAACCAAGAATCAGATTTTGGGTTTCTCAGAGCTTGCTTTCTTCTGGGTCAGAAGTGGAAAGCAAACTTCCTAGTCTAGGGTAAAGGAAAAGTCATCTCAGATGTTGACCT…
TCONS_00003717	chr24	16499446-16500253	XLOC_002181	807	1	52.627	4.72544	0.0897912	-3.47728	TTGCTGCCTCAGGCTAACCAGGCCACTGTGTAAGGAAGTTTCCCTCAAAACGTCTCCTACAGTAAGTGTTCTAAGCCTTGAAGTTAACTCTGAACACAAAAATAAACTTGCAGAATTCCATTTTCACATATTTAGATGAGAAAGAACACTCAGATTTAGAGCGTTTACTATTTATTGATGCACTAATAGGGAAGGAGGGATACAGAGGGAAAATCATTATGGAGAAGATACACAAAAAAACTCATACAGTGAGTATTATTAGAGAAGGCTGCTGCTTCTCACTGAGGGGTGGCAATTAGGCTAAAACAGCATGAAAACACCCAGATCAGGCACTCTGAGAAAAGCAATCTATGTGGTAGCTACACGCAAGAACAGGATATTCAAAGGCCCTAAATAAGG…
TCONS_00003718	chr24	16501164-16502156	XLOC_002182	992	1	40.4618	3.63267	0.0897802	-3.47746	CCCCAACATTAAATGATTTTAAGAAAACTTTAAGACAACCAAAGACAGGTAACCAAAAAAACAATATGAAAAGATACCAAACAAATGACAGCTTGTGTGAATCCATAAAGAGAGGTTCACTGAAAACTGTCTCAGGGATTTATTTTAGGTTTGATTATTAGGATTGGCAAAGAAATGCAAATAAGCAAGTACCAAGCAATGAAGGCAGGAAAGCCTAAATTTAAAAGTTGTGAGAACTCAATGTTCACAAAAAACATCAATCACACTCCATTTTATGTATATGACCATTCTATATAATGTAAGTGCCCTAACCTGAACTGAATTGTGAGCAAGTTTAAGTACCACTTTAGTGATCACCCTCAATCAACACCAAATAACAAATGAGGGGCTTTTGCTTTT…
TCONS_00003719	chr24	16505253-16505965	XLOC_002183	712	1	176.335	5.58875	0.0316939	-4.97965	TGGTGGCCTAGTGGTGAGGATTCCCGGCTTTCACTGCCCAGGCCCAGGTTCGATGCCTAGTAGGGCAGCTGAGATCCTGCAACCAGCGTGGGGAGGCCAAAAAGAAACAGGAGAAAAATAAAAAACAGTCGATTTTCCAAATATCCACTTCCAACTAGGCCCCAAACCTTTCTAAAACCAAAACAAATTCTCTACTCCTCTAAACGAGTGTCGGCTCAAGTGTCCAGGTAGGAACTGCTCTCTGCCCAATTAACTGCCCCTGCACTTCACTCTTCAGCACCAGGTTTGGTCGGTCCTCATTAACACAGTCACAATCTCAGCTCACGCTCCACAACTACCCTGTTGTCAGAGTAAAGACTCGGGAGTGGTTGGTTGTTTTATTTTTTTAAGACTAGCACG…
TCONS_00003722	chr24	16879086-16880720	XLOC_002186	1634	1	166.516	112.859	0.677767	-0.561139	TGGGCCGGCCTACATCCAGACTTGAACAGTGCTGGGAAGTTTCTTGTTAACCGCAATCTGGAGTCTCGATTGGGAAATGATACTGGGCTGTGCATGCATCCCAAGGGTGAGGCTTCAGACTGCAGTTTCAGGGGCTCCTGCTTATAATCCCAGGCCACAAATATGTATCATTATCTGTTTGCATGCAAAAATGCAGCTCTGGTTTTACTTTCACCTTTTTACAATGCTGTTTGTTTCACCCTATGAGCCATAGGATTTTGTTAGACCCTGAGGGGTTGGCCAGACCTCTGGTGACTCAAGAATTCCAAGACCCACTCTTTTTTATCTAAAGTACTGCCTGACTTGCTATGCTTGCAGGCGGGCACAGAATCTGGGCAGTGTCCAGGCAGGTCAGAAGCA…
TCONS_00003723	chr24	16881453-16882469	XLOC_002187	1016	1	62.1993	52.9029	0.850539	-0.233552	AAATAAGCAGGGTGACAATATACAGCCTTGACGTTCTCCTTTTCCTATTTGGAACCAGTCTGTTGTTCCATGTCCAGTTCTAACTGTTGCTTCCTGACCTGTATATAGGTTTCTCAAGAGGCAGGTCAGGTGGTCTGGTATTCCCATCTCGTTCAGAATTTTCCACAGTTTATTATTATTCCCTAGTTCAATCCTCAAAAATAAAAGTGAATTCAGTTATTTTTTCATTTTAAAAATGAGGGTACTTTATCTCAGAAAGGTAAGGAAACCTGTAAAAAATTATGCAACTAAGCAAGTTACAAAGCCACTCTATGTCCCAAGCACATCCCATATATTGGAAAGAAAATAAACCAAATGAAATTTACTAATAAAGCAACACCCTATATAAAGAAGACACAT…
TCONS_00003724	chr24	16882527-16883067	XLOC_002188	540	1	85.2206	50.1064	0.587961	-0.766207	GGGGTAGAACAGAGAAAAGAGAAATGTCTGCATGGACTTGCAAAATTCCAACTCCCAGTGTTTATAATGAGGTGTGTGGGGTCAGGGAGTGGGTAGTGACTGAAAACTAAGTATCCAGCACTGGTAAATGATTATGAAACAATGACATATGGAAGGATGCCATGTACTCATAAAGAATGGGTAGCTACTCTTCAAGGTCTTCAAGATATTATTAAGGAGGAAAAAAGGAGAAGCTCAGAAATAAATATCATGCATACAACTACAGATACATATCTGCTTGAATATATATTATATAATTTTCTGGGAGAATAAAATTCATCTGGGAAGTGGGATAGGGAATGCTTGAAATAACTATGTCTTTCAAGTTTAAAACACACACACACACATCCCTCCTTGGCT…
TCONS_00003728	chr24	18088493-18090275	XLOC_002192	1782	1	18.6653	32.8995	1.7626	0.817707	CTAGATTGGAAAAAGTTTGAACAATTTGAGCTAGGAGAGAACTGCCATGCCAGGGTTGATCTAAAGTAACAGGTATCCAAGTTTGGGCTTGTCATTTCAGAATAAAAATACATGAGTGATTAACTAAGGGGGAATAGTTATAACATGGAGTGAGAATAGTTCCAAATGGTAGAGTTAAGGAAAAATTAGAAAGGGTAAACTTATAAGCAAGTGCAAAGATGTATGGTCTGGTGGTGGAGATATTAACATGGACATTCAAGTCTGTAAAGTGCCAAATGAAATGACTGTTGTTAAAGGTTGCAAGGCCTTGTCATAAAACCTGTGAGAAGAAAGGAAGTGCAAGATGCCACATGAGGATCTTAGTAGGAGAGTATTGGAGAAGGAAATGGCAACCCAATC…
TCONS_00003733	chr24	19807328-19807941	XLOC_002197	613	1	358.679	255.411	0.712088	-0.489873	TTTTTTTTTTCTTTTTAATGTTCTAGATGACCAAAACACTTCATTGATTTTTACTCTTTTGCCTAAATCTTTGATATCCCTTTTGATGTTCTGTGAATTCACTTAATCTCTTAAGTAAAATAGTGAACAGTCCTGGTGACATACAATCTATTGATTTTGAGGAAGACCCTGAAAAGGTAATGGAAACTAACTTTGAATACACTACTCTTAGCTATTGTTTTGCATCGTGGGCTTCATGGGAAGAACATGTTGCATTTATTTTGTCTTTATTAAAAGACTACTAGCCACAAGTTACTCTGATTATAGTAGCTATTTTATCAACCCACTTTGATCTTCTTTTAAAATATTAAATTTACATTCACAATTCAAAATAGTAAGCTGTCTTTCAGAACTAATTTT…
TCONS_00003734	chr24	19808030-19808961	XLOC_002198	931	1	29.2002	47.1903	1.6161	0.692512	CTTTGAAACAAGCTTTGAATTTAAAACTTTATTTTAGAAATAAATTTCTTATAGCGGTTTCACATACTCACACAGTGACACTTCGATGCCTCTTGGTTTGATTTTGTTGTTAGCATTGTGCCAGGGAAAGGCCTCCCCTCTCCCACTCTCCTACCTACCCGCTAGGGAAGAGATGCTGTTAATATTCCACAACATGGGTCAGTGTGTGTTTACCAATAAGAAGAGGCACTCAGCAATAAAAGACCATACGTGTGGCACTCTTCTGTATCATATTTCCATGGACTTAAAGAGAGGTACTGAGCCAAGGCACTCTCATCTTTTCTTTTTCCCTTGCACATTGACCTAAACTCTTTCATCTTTGCTTCAGTCTTCTGTTTCTACTTTTATTTCAGGCCAAAG…
TCONS_00003752	chr24	25777148-25777658	XLOC_002216	510	1	830.793	959.588	1.15503	0.207926	GCAGCCGCCGCTGGAGGAGCCGGAGGAGCCCTGAGCCCAGGGAGCTCCAGTCCGAGCTGGCACTGGAGCCAGGAGTCCAGGGACCAGAACTTTTCTCGTGGACAGCGTGGGCACCGTGCCAACCTCATCTGGTCCTCGCCCACCTTTCAGCTTCAGGTCCCGACCCTCCCTCTTGGAGGCCACCCATGCCACCCACCCCCCCGGGGAGAACAAACTTTCTTGGAGAAACCACCTCGATCGCCTGTGCTGGCTGGCCGGGAAGGAGCAGACAACCAGACAAGATGGACAGGGCATCTGTGAGCCTGTCCTCCGGGTCACGCCTCTGACCAGCTGCAGTGGAGCAGGCAGCCGAGGAGCCTCAGGCACCACCAGGGGTGGCGAGGGGCCCTGCTGGACCTT…
TCONS_00003756	chr24	25794439-25795289	XLOC_002220	850	1	69.6852	57.4161	0.823935	-0.279397	GGAGTACAAGATCCGGAAGGTGTGACGGAGAAAAAGTGTGTCTGAGCTGCTGAGAGGGCTCAGGGGAGAGATGGGCAGTCATCAAGGATCAGAAGGGAGTAAGATGAGGCCCTGAACACTGGCATGGCCCTTTACCTACTTAGCTCAGAATCTGACATTTATTGGTGTAATTAGTATAGAGATTCCCACCCCCACCCCCCACTAGACTGGAAGCTCCTGAAAGCAAGGATTGTCTGTTTAGCCCACCTTTTTATCCTGGTACACTTTTACAGTTGTTATTTAGTCACTCAGTCCGACTCTTTTGCGACCCCATAGACTGTAGCCCGCCAAGTTCCTCTGTCCATGGTATTTGCCAGGCAAGAATACTGGAGTGGGTTGCTATTCCCTTCTCCAGGAGAC…
TCONS_00003757	chr24	25795353-25796639	XLOC_002221	1286	1	46.8529	39.8463	0.850455	-0.233693	CTTCAGGCATGGCTGGATCCAGGGGCTCAAATGATGGCATGTGGCTTCTGATACTCTCCATCTCTTGACTGCTCTCTGCTATGTCGGCTTCTTCCTCTGGGAGGTTCTCCCTGGTGGAAGCCACTCCAGGCTGACATCCCACCCTCTTTCAGTGCAATAGTAAGTTCTGGCACATCAGCCTGGTGTGGATCACAGACCCATCTCAGAAACAATCACTGTGGCCAGGGGGCTGGCATATGCTAACTGATGGGAGCTGGGGTCACAAGCCTAGCCCTAGAGCCGAAGAGGTAAGCCCCACCTTCAGAACCCCTAGTGAGTAGGGAAAGGTATGTCAAGGAATGTGAGTCCCCAAAGGAAAATTGGGGTTCTGTTGGTAAAAATGAGGGGCAGGTGATACTG…
TCONS_00003758	chr24	25797781-25803755	XLOC_002222	5974	1	70.4695	40.7116	0.577719	-0.791559	CTCACTTCAGAATATATTCTCCCGAAAGGTGATGAGAGATTCAGAGATCCATGGCCTCCAGCTGCCATATGTCCTGGGCTGCCCCGCCGCCTTCTCTCTGATCCATCGTGGGTTCTGGTGGATTCATGGTTTTCCTTATCAGCTACAAATTGACTTGTGTCTCCCAGTGGCCCTGAATGTTCCCACTCCTGGCTGTGAGCAGCTTTGGTGCGCACATGCTCAGTCGCTAAGTCGTGCCTGACTCTGTGAGACCCCATGGACTGTAGCCCTCCAGGGTCCTCTCACCATGGGACTTCCCAGGCAGGAATACTGGAACACCGGTTGCCACTTACTTCTCCAGGGGATCCTCCCGACCCAGGGACTGAATCTGTGTCTCCTGCATTGGCAGCCGATGCTTTA…
TCONS_00003765	chr24	26010693-26011471	XLOC_002229	778	1	36.82	54.5522	1.48159	0.567148	GTTGCGTCGGGTCTTTGTTGCTGCACACAAGCTTTCTCTAGATGCTGAGAGCAAGGGCTGCTCTTTGTTGCAGAGCTCGAGCTTCTCATCGCAGTGGCTTGTTGCTGAGCACAGGCTTTAGGCGCACAGGCTCAGTAGTTGTGGCACACTGGCTTAGTTGCCTCGAGGCATGTGGAATCTTCCTGGACCAGGGATCAAACCCGTGCCCCCTGCTTTGCCAGGCGGGTTCCTATCCACTGTGCCACTAGAGAAGTCTCATTTCTTTTAAATTTAAAAGCTATATGACCTCAAGCAAGTAATGAAAACTCCCTGATATTCATAATAGCATATTTCATGCTTAAATAGCCTTTTTAAAACCATACTATCACATATCTTGTTAAACCTTAGTGTGCCAGTGAC…
TCONS_00003766	chr24	26012464-26014582	XLOC_002230	2118	1	25.2157	31.6866	1.25662	0.329551	CTCCATCTATTCATTCTTCCGTCTCTCCCAATCCCTGGAAACCACTGATCTTTTTAGTTAGCATAACTGTGCCTTTTACAGAATGTCACATACTTGCAATCATAGAATATGTAAAAACTTTCCTTCTTAGGAATGTATTTCGTTTCCTCCACATCTTCTCATGGCTTGAAAGTTCATTTCTTTTAGTGCTGAAAAAAACTCTTGTGTGGATGTACCACCGTTTATTTATACATTCACTTGCTGAAGGACATTTTGGTTGCTTCCAAGTTTTGGCAATTATGAATAAAACTGCTATAAATACCCGGGGCCGGTTTTTGTGTAGAGGCAAGTTTTCAGCTCCTTTGGTAAATACCAAGGAGCACGATTGGTGGATGGTATGGTAAGAACATGTTTTGTTTT…
TCONS_00003771	chr24	26573704-26574829	XLOC_002235	1125	1	17.348	40.4927	2.33414	1.22289	GGGTGGGTAATTTGGGAAGAGGAAACAGAGAAGGCGGAGGGTTATAAAACCAATGAGAGGGCGAGTGAAACCCAGCGGAGGCGGGACGAAGGTATTAACTAGTAGGAAAGCGGGAAGCCGAACCTCCTGGCCAATAAAGATGACTGAAGAGTGACAGACCGTGGAAGGAGGCGGGTGCTGTGCGAGAAGAGGCGGGCCTATGTAAAAAAGAATGGTTAAAAGGGAGCCAATGGGAAGGGAAGTGGGAGGAGGTCAGGTTGACAGAGAAAACTATTTGGGCGGTGACAGACAGTATACGCAGTCAATAGCAGCTGAGGGATTCTTTGGGTGTCCCAAGAAGGTCCGGAAGAAATGACAGCTGCGAGGGGCGGGCCAAATTTGCGATTAATTTGCCTTGTC…
TCONS_00003784	chr24	27165699-27166625	XLOC_002248	926	1	36.7488	11.8779	0.323219	-1.62942	AAACTTTGTAAATGTTTATAAAACTCTAAGATGAAAACAAAGGCATAAATATTCATGACCTTGGGTTAGAAAATGGGTTATTAGATATGGCTTTCAAAACACATGCGTGAGTGCGTGGTGCTAAGTGGCTTTAGTCATCTCTGACTCTTTATAACCCCATGGACAGTAACCTCTGTCCATGAGATTCTCCAGGCAAGAACAGTGGAGTGGGTTGCCGTGCTCTCCTCTGGGGGATCTTCCCGACCCAGGGATCAAACCCATGTCTCTGAAGTCTCCTGCATTGGCAAGTAGGTTCTTTACCACTAATGCCACATGGGAAGTCCCTCTCAAAACAATAAGCAATAAGAAAAAGAATAGACAATTTGGACATCATCAAAATAAAAAAAATGTGCTTCAAAG…
TCONS_00003796	chr24	27313099-27314136	XLOC_002260	1037	1	67.0388	10.3176	0.153905	-2.69989	GGCATTCTAGACGTGTCCAGTGGTAAGTTGAACTAGTTATATAAAGCAGCATAACAAATGATCCCAGACATAGTGGCTTAAAATAACAATAATCATTGCTGATGAAAATGCCAAATGGTGCAGTAACTTTTTTAGACAGTTTGGTGATTTCTTACAAAACCAAGCATACTCTTACTGAATGAATCCAGCAACCCTGCTCCTTGGTATTCACCCAAAGGAGTTGAAAACTTATGTCAACACAAAACCCTGCACATGGATATTTATAGTAGCTTTATTCATAATTGCCAAAATCTGAATGCAACCAAGATATTTTTTAGGAGATGGGTGGATAAACTGTACATCCAGACAATGGGATATTATTCAGGGCTAAAAGAAACGAGTTATCAAATCATGAAAAGA…
TCONS_00003797	chr24	27315070-27315457	XLOC_002261	387	1	151.974	14.9015	0.098053	-3.3503	CTCTGGCTTAGATCACATTCCCATACTTAAGCCAATCATTGATGTCAAGGGTCTGGAATACTCAAATTCTTAGTTTAGTTCACATGCTTCACCTTTGGACCTGGAGGTAAAGTTAGTTGTCCCCAAATAACACAGTCCTTCAAACAGGAATTAAAACTTACTGAGAAGAAGGAAATAGGACGCCAGGGAGGAAACCACAAGTGTTCAACACGAAATCAAATTGTGATGTCGTTTATCCAAACATTATTTACTAAGCCCCAGTCAAAGGTAATATTGGGCCCTGGGACAGAGGCATGAATTGGACACAATCCCAACCACGTGTATCTTCAGAACTTGGAATAGCATTTGGCACATACTAGACATCAAGAGGAGAAGGGGACAACACAG
TCONS_00003798	chr24	27316437-27317669	XLOC_002262	1232	1	44.0971	0.01	0.000226772	-12.1065	AACAGTCCATGGGGTCGCAAAAGAGTTGGACTTGAGTTTGTGACTGACAACAACAGCGATAAAGTGGCAGAGAGAGCTAGTTGTCTCCTAGTATCTGTCTTTCTCTTTTTCCTTTTCTAATTCAATTCCAAATTTTAGCCAAGTGAAGTCACTTAGTCGTGTCCAACTCTGCGACCCGTGGACTCTAGCCCACCAAGCTCCTCCGTCCATGGGATTCTCCAGGCAAGAATACTGGAGTGGGTTGCAATTTCCTTCTCCAAGCATGAGGCTAAATCACACAGAATGCAGACTGTATTTCCCAGCCTTCTTTGTCACTGTGTATTGCCACGTGTTTGAGTTTTGGCCAATGAAACGGGAAGGGAAACGTCATGTGCAACTTTTGGGTCATACCCTTAAAGA…
TCONS_00003799	chr24	27317968-27318393	XLOC_002263	425	1	138.791	12.4722	0.0898632	-3.47613	TTTGCCTGCAGTGCAGGAGACCTGGGTTCGATCCCTGGGTTGGGAAGATCCCCTGGAGAAGGAAATGGCAACCCCTCCAGTATCCTTGCCTGGAAAATCTCATGGACAGAGGAACCTGGTGGACTGCAGTCCATGGGGTCGCAAAGAGTTGGGCACGACTGAGCGACTAACACACATAACACACAAGCCCATGTGTGGGTGCTCTGGGGCCCGCGAGTCACTACTACTGAGTCCCTGGGCAGCAACTACTGGAGCCCATGTGCCTAGAGCCCATGCTCCACAACAAGAGAAGCCGCTGCAATAAGAAGCCCATGAATGGCAACTAGAGAAGGCCGGCACACAGCAACAGAGACCCAATGCAACCAAAACTTAAAAAAAATAATAATTAAAAAAATGTCC…
TCONS_00003806	chr24	27684973-27685670	XLOC_002270	697	1	69.4234	17.2643	0.248681	-2.00763	GTGGCCTTCTGCATGGGCTCTCAAAGGGAAGGGTATCAGTTTGTTGTGTCCTGAGAATAAGCCAGAGGGAGAACGGCAGCAAGGAGGGGGGTAGTGATGGCAAAGGGAAGAACATGTGAAAGACAAGGAGGCAGAATGATGGCTGATGAGTTGGGAGCTGCCCAACGGCCCAAGCCAGCTGGCAGGCAGTGCACGGGCAGTTAGTATGGGCAGGCTAAGAGGTTTTTGGTTTTTTTTTTGACTTTGCTGGGTCTTCATTGCTTCACACAGACTTTCTTTAGTTGCGGCAATCTAAGACTACTGTTCGTTGCGGTAGATGGACTTCTCGTTGCCATGGCTTCTCTTGTTGCAGAGCACAGGCTCAAGAGCTCAGGCTCAGTAGTTGCGGTGCACGGGATT…
TCONS_00003807	chr24	27706382-27707534	XLOC_002271	1152	1	19.6702	45.4083	2.30848	1.20694	GCCTCTGCCCTTTGAGCTGATGCCTGGGGAATGGTTATAAAAAATGAGAACACATTACACATGCTATTTAAACCATGCTTTTCTCCCTTGTGTCATTAAATATGCTTTCATCATCCTCTTGGAGAAGGCAATGGCACCCCACTCCAGTACTCTTGCCTGGAAAATCCCATGGACGGAGGAGCCTGGTAGGCTGCAGTCCATGGGGTCCGCAAAGAGTCAGACCCGACTGAGCGACTTCACTTTCACGCACTGGAGAAGGAAAAGGCAACCCACTCCAGTGTTCTTGCCTGGAGAATCCCAGGGATGGCAGAGCCTGGTGGGTTCTTGTCTATGGGGTCGCACAGAGTCGGACACGACTGAAGCGACTTAGCAGCAGGAGCAGCAGCAGCATCCTCTAAA…
TCONS_00003811	chr24	27896855-27902412	XLOC_002275	5557	1	58.846	101.836	1.73055	0.791231	GGACTATAAAGAAAGCTGAGCGCCTAAGAATTGATGCTTTTGAACTGTGGTGTTGGAGAAGACTCTTGAGAGTCCCTTGGACTGCAAGGAGATCTAACCAGTCCATCTTAAAGGAGATCAGTCCTGAGTGTTCATTGGAAGGACTGATGTTGAAGCTGAAACTCTAGTACTTTGGCCACCTGATGTGGAGAGCTGACTCATTTGAAAAGACCCTGATGCTGGGAAAGATTGAAAGCAGGAGGAGAAGGGGATGACAGAGGATGAGATGGTTGTATGGCATCACCAACCCAGTGAACATGAGTTTGGGTAATCTCCAGCAGTTGGTGATGGACAGGAAGGCCTGGAAGCTGTGGTCCATGGGGTCACAAAGAGTCGGACACAACTGAGCAACTGAGCTGA…
TCONS_00003817	chr24	28124092-28124987	XLOC_002281	895	1	88.2476	70.2764	0.796355	-0.328517	AACGTCAGTTGGTCAAACCAAAGGACTTTGAAGCTTCCCTTACGTTTGACTTTGGGCACCTTTTCTCCCAGGAGCTCTGCTCAGTCGTTGGGATGGTGCAAGTTTTAGGAGATAGGACTGCATGGTGCAATGCTAGCTGCAATTTAGTAAGAATGAAAAACTTAACAGCAACTCAGTTTGCAAAGATTGAAACACAACGAGAGAGACGCAACAACACAGCGAGACCCATCCCACCATCCCAAGGTGGGGGAATTCTTTGGGTAATGCTCTAAATCGAAGAAATAAAGGGGTCGTCAGCATCCTTATTCAACTTCTGGTGAGCTCACCAGGCTGTCAAGGGCTTATCATGTGGAAGGCAGTCAACTGTGCTCTGCAATTTTCTGTCTTTCTCCCCGGGAT…
TCONS_00003822	chr24	32504588-32505182	XLOC_002286	594	1	93.9044	115.668	1.23176	0.300725	GGTTCTCATCAGCCACCTACTCCACACATAGTGCATATGAGCATATGTGTCAATCCCAATCTCCCAATTCATCCCACCCGCTCCTCCTCCTTCCCCGAATCCACACGTTTGTTCTCGACATCTGTGTCTTTATTTAAGTCATTAATAATTTCAGGTTTCTGTTGTAGCAGTCAAATTTATATCCTATCCAAATACAAAATCAGAAGCTGGTTCTTTGCAGGGGAGGTGGAGAGTGATCAAGTAAAGTCACTACTAGTTAGCCTGTGCCAGAAGATGGAGGACGAGGAGGTGTGAAGAGGAGGAAAAGGGTACAAATAATCAAAATAAGTAATGAAAAAGAAGATATTCATTCCAACAGTAACTACATTAGTAAACACATTTAATTCATCCAGAAGTTGA…
TCONS_00003823	chr24	32505290-32505928	XLOC_002287	638	1	102.786	156.385	1.52146	0.605458	GGTTGCTGGCCAGGTGGGATTTATCTCATGAATAATAAGTAAATCTATTAATGTAATACACCACATTATAGGATTAAAAGGAAAAGACAGCATATGATCATCTCAATACCTGCAGGAAAAGCATTTGACAAAATTCTGTACTCACTTATACCATTAAAAAGATCTTCAAAAGCAATCTCAAAATAGAATATAATGTCACTGATGGGATAAAGAGTAATTGTTCAAAACTCACTGCATATATTATATTTAAGGGTAAAACTTTAAAGGCAACTCAATTAGACTCAAAACAATAAAGGGGCTTCCCAGGTGGCACCGGTGGTAAAGAATCTGCCTGCCAATTCAGGAGACAAAAGAGACATGGGTCAGGAAGATTCCCTGGAGGAGGGCATGGCAACCCAC…
TCONS_00003824	chr24	32506253-32506977	XLOC_002288	724	1	96.3185	87.403	0.907437	-0.14013	TGCCGATTCTACCTAAATTTATGTATTAAACAGAATTTCAAAAATATCCAAAACTGTCTTTGGGAACTTGACAATATGCTTCCGAAATTTATAGAGATGAGCAAAGGGCCAAGAATAGCACCAGACAGATTTATTAGATAGCAAGATTGATTACATAATTAAGATAGTGTCATAGACGCAAGGATAGACAACTATACCAATAAAATAGGGAGCCCATAAGTCTATATAAATCAGTGGGAAAGGATGGATTCTTCAATAAATGGTGTTGCTGCTGCTGCTGCTAAGTCACTCCAGTCGTGTCCGACTCTGTGCGACCCCATAGACAGCAGCCCACCAGGCTCCCCCGTCCCTAGGATTCTCCAGGCAAGAACACTGGAGTGGGTTGCCATTTCCTTCTCC…
TCONS_00003829	chr24	33123635-33124372	XLOC_002293	737	1	14.8456	122.645	8.26137	3.04638	CACGACTGAGCGACTTTCCCTTTCACAGAGCTTACAAGTGGCAGGACCTTGACTCCATCACATCATTGCTAATGTGAGAGGCAGTGGTTTAAATCCCAGCTCTACCGATATTTACCTGGAGGAGTTACTCAATTTTTCTAAGCTTTATTTGGAAAACTGTGTCAATACTAAAAAAGACACTGAATTACTGAGAAATTACATATGCTGCTGCGTACACAGCTTGACACACAGTGTGTATGTGCAGAATAACAGCGACCACCATCGCGGCCATCTACAACCTGAGATTTACAATGCTTTACAGGTAATTTTAAAATGAGTGGGGCCATTATACATTTGCCCAACCCACAGAGCGGAACGCACCCCGTCAGGAGGGAACCCCCCTGCACACTGTCAGGCAGG…
TCONS_00003830	chr24	33125393-33126702	XLOC_002294	1309	1	26.567	54.6362	2.05654	1.04022	TGAGGATCAAAGAATGGTAAATCTGGCAGGGGTACATTTAATGAACCAAGAAAACAGGAGAGAGAAAGACTTGCTAAAAGGGCATGTGAGAACTTCTGTGGGGTGCTGGACAGAGGACTGAAGAGACAGGGTGGACCGACCTCTGACTGAGCGCGGTCAGAGCCTCATGAGCCTTGATAAGGATCGTGACTAGCAAGAACGCAGGATGGTCAGACGCCAGCTCTGGCTTTGGGAAGAGGAAGCCTGAAGAACCCCACTTCAGGCAAGCAGTACTTTAAGAGCAGGAGCTGTGGAAAGAGCCAACTCAGACCCATGAACCCTCTCGTTTCACCCTAGCCTCACACAACTGCCCGCGGTTTAACACTATAGATTTTTTTCAAGAAATTAGAGAGTCAGTCC…
TCONS_00003831	chr24	33129236-33129895	XLOC_002295	659	1	17.3235	74.6764	4.3107	2.10792	GTGGTCTGGTGTTTCCACCTCTTTCAGAATTTTCCACAGTTTATTGTGATCCACACAGTCAAAGGCTTTGGCATAGTCAAGAAAGCAGAAATAGATGTTTTTCTGGAACTCTCTTGCTTTTTCCATGATCCAGCAGATGTTGGCAATTTGACCTTTGGTTCCTCTGCCTTTTCTAAAACCAGCTTGAACATCAGGGAGTTCATGGTTCACGTATTGCTGAAGCCTGGCTTGGAGAATTTTGAGCATGACTTTACTAGCATGTGAGATGAGTGCAATTGTGCGGTAGTTTGAGCATTCGTTTGCATTTCCTTTCTTTGGGACTGGAATGAAAACTGACCTTTTCCAGTCCTGTGGCCACTGCTGAGTTTTCCAAATTTGCTGGCATATTGAGTGTAGCAC…
TCONS_00003833	chr24	33132302-33133025	XLOC_002297	723	1	10.1579	54.7297	5.3879	2.42972	GGTCCATTGGTTACGACTCTGCACATTCACTGCAGAGGGCCCAGGGTTAACTCCTGGCCAGGGAACTACCATCCCACAGGCTGTAGGGCTTGGCCAAAAAAAATTAGGGGTCTCCCTCCAAAACTGCAACTGATTATTCCAATTATAGAAGAATAGCATGTGGAACAAGGGGGGATCACCAGCTCCATCTACCCTGTGCTGGAGTACAATGGAGGTGCCATGTTTTCAACAGAGTATCAGTATACTTGAACACATCCCGAGGGTCCTTTCAAGAACATTAAAAAAAACTATGATATGCTTGGCAAACTTAAAAAATCCAAGGATATTCAATGATTCACAAACACAACTTAGACATTACAGCTATGAAGTCCCATCAAAATCAGCTGGTCACTTGTGCCC…
TCONS_00003837	chr24	33453682-33454409	XLOC_002301	727	1	20.1639	76.0488	3.77153	1.91515	GTGGTCATATACCAATAAGCATAATTAAATTTATGATTCTATTTGGTTACACAGATAATTAGGGTATTCTTTTAGGCAATGGAGAGTCTAGGTATGAGCCCTGGGGTTCTTCCATCCTGCGGGGGGCCCCTGGTTTTCCAGTTGGTATGTCGTTTCTATAGATACTGGGCATAGAGCTTAAAGTCCACAGTCCGGCCCAAGATGGAGTCCTGCTTTCAAGATGAAGCCTGTTCTGTCTGTTCCCTCCTTCAGGGTAAGGACCTGAAAGGAGGTGTGTAGTGTAGTCTTTGGGGGTGCCTGGTTGGTCTGCACCACGTGCCTTATAGGCGCTTAGTTCCTCAACAGAAATTGACTCAGGATCCTCAGCAGTGAGAACGCAGAGTCCTAACCACTGGACCA…
TCONS_00003845	chr24	34260401-34260769	XLOC_002309	368	1	673.359	0.01	1.48509e-05	-16.0391	ACCACTCGCACTGGTGGTCCTGAAGAGGAAAAGTTAAAATTTTACATCACCTCCTGTTCCTTCTGCCTCTGTAACTCAGCTGGCTTTTTGCAAAGTCTGGATCACGTAGGTCACGTAGTCTCCAGAACGTGGGGACTTTACTAGGAGCTACACCTTATCTCACTCACCCTTGTCCTGCTCTTCGCAATTGCTCAGCCCCTGCAAACCTGCTTCATCATGCCTGTCCGTGTAAAGGTCAGGCATCCCCCTCCCTTAAACCAGCCTATTAGCAGCTAGTGTTGCCCGCTACAGTCTGTCTATAAAAACTCTGTAACCCCTTTGTTCGGGGCTCAGAGCTTGGAGTGGTAACTCCTCTGGGCCCGCCGGCA
TCONS_00003846	chr24	34260846-34261504	XLOC_002310	658	1	63.6558	0.01	0.000157095	-12.6361	GCACGCCAGCCCCTTGAGCCGCTGGACTGGTGGGTGGCTCAGCCTGGCTAGAGCGAAGGAACCCCGAGACCAACAGGAGGCACGCCACTTGACGGTATTCCGGGTTCTCTTTCGGACCAGTGTTCTGACCGACTCTCTGGACAGCCAAGCCCTGACAGGACTCCGGGGAAGGAAGGCATTGTGACTGATAACCTCCTTGGAGCTCCCAGGAAGGCAGCAACAGTTAAGGAAACCTGGGGACTCTGGAGAAGGGAGGCATTGTGATAGCCTCTGAATGATTATGAGTGTGTGATTGCTGATTGAACAGAGAGAGAAATTTTGCTTCTTGGAAACTGCAAAACCAATTCTTTTTGCATATGCAATTAAAAATAACTAGCTTGTTAAAAGGCCTGCCTAGGA…
TCONS_00003847	chr24	34263078-34264722	XLOC_002311	1644	1	31.5874	0.01	0.000316582	-11.6251	CTCTAAGATTGTTTCTAAAGCTTAACTCAGTAACCAGTCTTTGGATAAAGGTCAGATGCTCCATGATGTACAACCAGGAGATTAACACTTGGCTATAATCATGTAACTGAGTCAGATGACCTGGGGTATACTGGGCTATACCCAATGAAAGTTCTTGACTTAAATTCTTGCTTGTGACCTTACTAATAACTGCCAGCTATATTATTTTCTATGTAGCTTGTTTCAGAAGATTATTTCTTACGTTACCAAATGTGTGACTGAGCCTGTGATAAATGCAGATATGCAGTTCCATGTGAGATCAATAACTGTAATAATGTAACTCTAGATGTGGGAAGAAGCAACAGGAGGAAATATTTTCCTGGACCAAGAGGCTAGTAAGACAGGTATGGTCCAGAGACT…
TCONS_00003869	chr24	35518889-35521632	XLOC_002333	2743	1	79.3274	86.5796	1.09142	0.126208	CAGCGGGGCGGGGGGGAGATATAAAGTACACAATTAAAGGAATGAAAGAGTTTACAACATAGCTTCTTCAGGCCAGTGGCAGCTAAGAAATATTTGCTGGGCCGACACCAAGGGTACGGAGGCCCCAATTCCATTTTCCATCCCATTTCTCTTGGCTGCTAACCCAACCAGCTAGAAACTTCCTCCAAAGAGAAGTCAGATTGCCTTCCAAAACCTCCCCAAACTACTTCCCAATTGCCTTTACGGCCCTTCTCTGCCTGGTCGATTCCTCACCTAGGCTTTGGGTGAGGTCAGCCAGACCCTGCTGAGCCTTCTCCACTCTCCCAGTCACTCTATTCCCATCTGCATTCGTTTAAATGAACTACATTCATGAACCGGTTGGGCTGGTTTGGTCAAGTC…
TCONS_00003879	chr24	36683657-36684575	XLOC_002343	918	1	40.8689	52.0383	1.2733	0.34857	GAGGAAGAGAAGTGAGTAAATTGAGAGGCTGTAGTTTAAGGCTGCCTTATACAGAAGTCAAGCTGGCTGTTTGTGACTGGTCATCCTTTTCGATTTTTTTAACCTTGAGGCATTCACAGCCTCAGGTTTGGGTTTGCTCATATAGGCTGCCAAGGCATTAGAATTACCTCTAACTGCCTCCTTGTTTAACTAGTTTAAGAGCATGAAGGATAAAAATCTCTATCCCAAATATCCTAGGATAGCTTTCACCTTGAGCACTGAGTGTGGCAGGAATGTGCCCACCCTTCCACTACTCAAGCTGAAAATAGCAAGCTGAGCAAGCTAGTCTGATTGACAGCTGAGTGCCACCCAGAGGAACAGTATCCCCTGTGGTACCATGGAAGGCAAGGGATGTTCTAA…
TCONS_00003880	chr24	36686785-36687995	XLOC_002344	1210	1	50.3497	22.8379	0.453586	-1.14055	CCTGAAATTAACAGCACTTCCCTTTACTCTCAAGGGGGGCTTGAAACAAACAAGATGAACTTGTAATACCCTGTCACATGAGAGCAAAGAAGCCATCAAAGGTGATTAGGGTTATATAGAATCAGAAGCCAATGTGAAGAGGCTCCCACTGGTCAGAACTGAAATTATTTGAGCATCAACAACTGTGATGGATTGGTTTAAATTCAAGAATGCATTTTTTATTAAAAAATAATAACTGACCACTTTCATGGTGATCAGTTTAGAAGAAAAGCCACTAGATCATTATTGTAAAGACGGGTAAATAAGGGAAGGAAGAATCCAGTATTTCCTTTCCTCTGTGAACTGTTATGAGTGCACAGATACAGCTGTGAGGCATCCCAGCTAATAAATGAAGATTCT…
TCONS_00003884	chr24	36874901-36875529	XLOC_002348	628	1	18.5543	66.655	3.59243	1.84496	GCCTGCCTCGCGCGTAATACGTGGGCCTTCTCGGGCTCTGGGCGAGCTAGGCTTGCCTCTGGCGACCTAGCTGGATGCTCTCGAGCCTGGCCGACCTAGCTTTGACTGCCCTTTTCGAGCGGCTAGACGTGGGCCTTTGAGCCAGCCGCATAACCTCCCTGTGTTTTTGCAAGTATAGGCGTATGATTGTATCTACCTCATAATACTGATGGCGAGTCTTGAAGTAGGTGATCCACGTGGAGGGCGCTGTATGGTGCTGATAGTCGCTAAGTGTCCAGTAAGCATTATCTATTGTTGCTCCTAAGACTTTGCCAGTTCCTTGGTCAAGAAAGTAAAGAATCCATGGCTTCCCCGGTACGTTTGTACACCGTCCTCCACCCTCTTACCCCTGAGTCAAGA…
TCONS_00003887	chr24	37784547-37797152	XLOC_002351	728	1	55.3474	10.8438	0.195922	-2.35165	GTGCTGTGCTTAGTCACTCAGTCGTGGCTGACTCTTTCCGACCCCACGGACTGCAGCCCGCCAGGCTCCTCTGTCCATGGGGATTCTCCAAGCAAGAATACTGGAATCGGTTGCCATGCCCTCCTCCAGGGGATCTTCCCGACCCAGAGATCGTCATTGTTATGCCCAGAGTCCGAGTCCCCAAAACTGAGAGAATAAGACGTCCACAGCAATGCAAAAGCATAAAGGGGTTTATTACTAGCTCGAGCCAGGGCCCAGGTTTCATCCAGCACAGTGGAATCCGACAAGGGCCCGAGCTCTGAATCACATATTCTTTTATACAGATGGTTCTTTGTTTCTGTAATAGCATGGCTGATTGGTTAAACCGTATGCACGCGCGGGACTTTTAAACCTCGCATC…
TCONS_00003888	chr24	37784547-37797152	XLOC_002352	929	1	40.2592	7.88639	0.19589	-2.35188	GCAGGGTCGGGGCAGGGGAGGGAAGGGAGTTAGTGTGTAACAGGGATCGTCTCAGCTGTATTGACACAAGTGTTAAGGGAATGGATGGTAGGGATGACTGCACAGCGTGAATGAACTTCACGCGACCGAATGGTACACATGAAAGTGGTTAGGATGGCCAATTTTATGGCACACGTATTTTAACACAATGCAGAAAAAGTTTTAATTAAAATACAGAAACACTACTGAACTTCAAGAAAAAAACTGAGCACAAGATTTCCTTTCATCAGTTTGGGGGGAAATCTGGAGATCTGCCAACCTGAGGGTCAGTCAGCAGCTTTGGGGTCAACATCATTGAGGGTCCCCAAGAGCCCAGGAGACAAGACCCCCTCCACTGACAGGGAGGGAACAAACCAGGGA…
TCONS_00003891	chr24	38069176-38070032	XLOC_002355	856	1	40.621	4.37672	0.107745	-3.2143	CTGAGAGAGAGAACAGGTAAACAGGGTCTCTATGTAACAGCGTGGATCGCCTCTAACTGGAGCTGCAGAACGCTGCATGCAGCACAATGACATTTTTGATAGTTTTTAAACCAAAAAACAGATGCACGCATTGCTTGTGGGCACACACACATACGTGTTCAAGCGTGAGAACCATTCCGGGGGGGCCCACATCACATTCATCATGGTTGCCTCGAGGAAGTACAAAAGGCAGGCAGGGAGCCACAACTGCTCGACAAAATCGAGTTCCACTCACTCAGCTCATGAACAAGTATTTCCTGGTGGCCTGTTACACACAGTGGCCCAGGTCTTGGAGACACAGTGGCGGATAAAGGCAGACCACAGTCCTGCCTTCACAGAACTCACCTTCTGAGAAAGACG…
TCONS_00003898	chr24	38365777-38366374	XLOC_002362	597	1	6.65781	78.9328	11.8557	3.56751	GGGCGGCAGAGGATGAGATGGTTAGATAGCATCACCAATTCAGTGGACATGCATTTGAGCAAATTCAGGGAGATAGTGGAGGACAGAGGAGCCTGGTGGGCTACAGACCATGGGGTGACAGAGTCGGACATGACTTAGTGACTGAACAACAGAATTACTTATTAAAAATAAATTGGGGGTGCTCAAAACCTGACACTCAGGGTGGTGATGAAGCATTCTGGAGAACTCTCAATTCCAGGGATGAGTCCAGAATTATTGCACAGTGTGTTCCCGAACACCTTTGCAGCTTTTCATCTTCTCATGGCCCTGCCCTGCTCCTGTTTCTGTCATACTGCTGTGCGTTTTTCATGTCTCTTTGACTCTGCATATGCAGTGGTACTACATTAATAAAGGTCTGCT…
TCONS_00003919	chr24	40596673-40597385	XLOC_002383	712	1	280.061	413.568	1.47671	0.562383	GGGCCCTCCCGCCCTTGGTTTTCCTCCTGCTCTGTTTTCAGGCCCTTCTAACCAGTCCAGGCCCAGGGCCTCCACATCCCGCACCTGCGGTCCTCGCCCGGCCGCAGGCCCTGCAGCTTCTCGGGCGGTGGTCCCCGACCGCGTGGATGAGAAGGCGAGGGCTCCGCGGGTAGAAGGGCTTCCAGGCCGGTCCCTCCCTGGTGGGGCTCCGCGGGCAGGCGCACGTTCCCAGTCCCGAGGTCCCCTGGCCTGATCGGATGTCCCCTCCACGTCCACCCCATCTCACTATGCAATCCCACTCCAAGCGCCAATCCCTCCCCGTCCCAGGACCCCTGCCCAGCGGGGTGCGGGTGCGTGGGTGGTGGTCCCAAAGACGAGCAGGGACTGGGGCCTCTTGTG…
TCONS_00003923	chr24	40687019-40687947	XLOC_002387	928	1	36.649	11.8457	0.32322	-1.62941	CGCCAGGAAAAGACACGATCGCAGTCACAAAAAAGACAAATACTGTTATTTCCACTAACATGAGGTTCCTAAAGGGCTCAGATTCACAGAGACAGAAAGCAGAAGAGCCCGTGCCAGAGGCTGGGGAGGGGTGGCGAGTCAGTGCTCAGTGGGTACAGAGTCTGAGTCTGGGTGAGGACATGAGTTCTCAGGACGGATGGCGGTGACGGCTGCACGGGAGCGGGAGCGTGCTCATGCCACTGACTGCGCCCTGAAACGTGGCCAAGCGTGAGCGTGCTCACGCCACTGAGCTGCGCCCTGAAACGTGGCCAAGGTGGTACTTTCATGCTATGCATATTTTACCGCAAAGAAAACACTGGAGGAAGAAAAGTGAATTAGAGCTGTAACGATCGACTTGGG…
TCONS_00003929	chr24	41466640-41467282	XLOC_002393	642	1	59.925	19.3744	0.323311	-1.62901	CTGCGATGTCTGGTGGGGCAGTGGATAGGGCCCCATGGGCTCCTGGGCTGCGGGAAGCAGGGGACGTGCCGGCAGGGGCCCTGCCCTGCTGGAGACCCGCGGGAGGCAGTCACGCGGAGCAAATCAGCTCAGAACTTTTTTCAAGAGCTCAGGTGCTTACACGGCCAGCTTGCTTGACCCAAGAGGGGTCTGCGTGTCTCAGCGGCCAGCCCGAGCCGCCGTGTCCTGGCAGCTCATACACACAGAACTTGGAAACCCTGCCCACAAAGTAGACAGCTCTGTGCGCGTCCTGTCGGTGTCCGCGGCGAGGACACGGCTGGCTTCACTGCAGCTCATGCGCTGAAGGTGCCGGTTTCCTTTGCTTTCAGCCAGTCTTTGCTTTTTGTCCCCGGTGTTCTT…
TCONS_00003930	chr24	41477138-41478151	XLOC_002394	1013	1	45.9985	21.2385	0.461722	-1.1149	GTGGTGAACAAAAAAAACCCTGACAGTGTGGTTTGATGGGGGGAGAGACGCGTGTTTGAATAGTGACCCGGAAGCCACCCTGCACCAGCAACCTGAGTCCCGGCAGAGGTGCAAAAGCAAGTCAGGAGGGGGAAGGAGGCTCGGTGCGGTCTGCACGGGAGCGGCGCTGCAGCGGCAGGACATGCAGAGGAGAAGATGCTCGGACGCCTGGGGCCCTCACCCCGCCGGGAGACGGACGGTTGTGTTTCTTCCTTTCCCGTCTGTGTGCCTTTGATTTCACTTCCTTGCTTTACTGCACAGGCTAGGACTTGTAGAGCTGTGTCGATAGCGCCAGTGAGGACGGGTCCCCTCACCCTGTTCCCAGGCTGCTGGGGGAGCGGGCCAGTCTGCGTGTTATTT…
TCONS_00003937	chr24	41615033-41616434	XLOC_002401	1401	1	40.166	48.0748	1.1969	0.259306	AAAAGACGCTTGCTCCTTGGAAGAAAAGCTATGACCAACCTAGACAGAATATTAAAAAGCAGAGACATTACTTTGCCAACAAAGGTCCATCTAGTCAAAGCTATGGTTTTTCCAGAAGTCACGTATGGATGTGAGAGTTGGGTCATAAGGAAAGCTGAGCACCAAAGAATTGACATGTTTGAACTGTGGTGTTGGAAAAGACACTTGAGAGTCCCTTGGACTGCAAGGAGGTCCAACCAGTCCATCCTAAAGGAAATCAGTTCTGAGTATTCACTGGAAGGACTGATGCTGAAGCTGAAACTCCAATGCTTTGGCCACCTGATGCGAAGAAGTGATTCCTCTGATGCTGGGAAAGATTGAAGGCAGGAGGAGAAGGGGACGACAGAGGATGAGAGGGTT…
TCONS_00003950	chr24	42015849-42016064	XLOC_002414	215	1	1143.72	123.84	0.108278	-3.20718	TGCTGTCCCCTGCGCTCGGCCACTGCCTGCCTTGGCGGAGGGCCGCCCCCGGCTGCTGGCCCTGCCTCCTCCCTTGCGCCTGCACAGTTGGGAGTGTCTGGCAGCTTAGGTCGCCCAGAGGCCCCCGCGGAGCACAGGTGCCGCTGGCCCCGGGCCCCCGCTGGCTCCCCTCGCGCTGTGTGGCCTTCTCCCGTGACCGTCTGCCCCCACCCCCA
TCONS_00003951	chr24	42016964-42017225	XLOC_002415	261	1	971.381	167.977	0.172926	-2.53177	TGGCGTTCTGCCTGCGGCGGTCGCCAAGCGTCCCCTTGGCAGCCCAGCAGCCTGTGGGGCCAGATAGTGACCCCCTGCCCGCACTGTGAGCTCAGCTTCACACGCTGTCAGCCGCCTGCCCTCCCCGTGGGCCTGGGGTTGCCGTGGTCCAGCCGCCTCCTGATGGCAGCCCAGCCAGGAGAGCCCCCTCGGGAATGTGGACCATCTGCCCCCACCTGAAGCTGGGTCCCCTGCCGCCTCCTGTGACCGTCTCTCGTGCCC
TCONS_00003952	chr24	42018487-42019217	XLOC_002416	730	1	90.232	54.0176	0.598652	-0.74021	GGCTGATCCTGCCCAGACGGGCCTGCTCGCGTGCATGACGCCCCTCGTGCTCCAGCAGGCCCTGCTCCCCACGCGGGCAGCTCTGGCCTGGGCGCCAGTCGCAGGCTTCTGTTGCTCAGACCACCGACAGCGGGCAACACGCCGGCTTTCCACGTCGCGCCGCAGCCCAGGTGGAGGGGGACCGCCTCCCCTGTTGGGGTCCTTGTCCAGGTGTCCCCCCGCCCACCGCTCCCGATCCACTGAGAGGACAGCCGTGACCCTCTGACTACAGGCATTGCGGTGACGCCAGGAGAGCCCTCGTCTTCTGGGACCTCAGGCACCAGGAAACCGGAGGAAGAGAAATGCTGTCTGGTTGGGTCCCCATCGTAACCCACAGGGCACGCAGCCGGGGTCACCCTT…
TCONS_00004408	chr23	716486-717751	XLOC_002607	1265	1	25.1419	67.7103	2.69313	1.42928	GGGGTTTGATTTGTCTTGCCCCCTCCCTCACAGGATGGCTTTGAGGAGCAAATGACAGAGTACATTTAAAAACCACTTGGGAAAGTGTCTGAATTGCATACAGAGTCCATGCACTGTTTCTTTTTATTGTTTTTTCCTTTATCTTGGCCACACTGTGAGGCTTGTGGGGCCCTAGTTCCCTGATCAGGGATTGAACCCACGCCCCCTGAGGTGGAATTGCAGGGCCTTAGCCACTGGACAGCCAGGGAATTTCCATGTACGCTTATTACCAAAATTAAATAGAGTGCATAGAAGTTAGTGAGAAATTTGGATTAGAGGGTATACGTCAAAATTTTTTTACCTTATTCTTTTCAAGTATATGTAGTTACAGGGCTGATTGCTAATAGTATATTTTCAAGT…
TCONS_00004409	chr23	718080-720499	XLOC_002608	2419	1	33.9236	86.1264	2.53883	1.34417	GTCTGGTGAAGAGCAGAGCCCTGAAGGATTACAGGGAGAAACACTTGGCGCCCACGCCAGGCTGATGCACGGTGTGTATACACCCCCATACTCTGCAGGACGCTAGGGAGTATCCTCAGAGGGCTTTGCTCTGAGAGTGGGAAAAATTAGCCACAGACCATGTGTTGCCCTGGTTCCATCAAACATTTATAAGCTGGGAAGACCCAAAAGGATCAAATCTTTCCAAGGGACTTAACTGCTCCCCAGAGCAAGCATTCGTAAGAAACAGAACATGATCCATGCTCAGTGACGCAAAAACTCATGTTTGATCTCTGACCCTGGAGAGAGCCGGTAGAAGATGTAACCCAGATGAGATCAAAATTGATCAACGAAAATCAACTAAAAATTACACCCATCATG…
TCONS_00004410	chr23	720590-721837	XLOC_002609	1247	1	35.799	79.884	2.23146	1.15799	CCTGGGGTGGGCAGTCTGTGTAACAGGGTGGAGGCTGCAGGGATCAGGGGACACGTTCGGACAGAGAGGGGTCTCCCGTGGTGACTTCTGCCCGGGTTGCACTGGGTACAAGGAGAAACTGGATGTCTATCAGGTTTTTTCACATCAGCTCAGGCTGGGGCAAGGCTGGAGCTGTGGGAAGCCCGAGGGGAGGAGGGGGAAGTCAGCAGACACCCCCATTAGGCTGCCCCCAGTGTCCCATCAGTGGCTCCCAGGCTGCACCTGCCCAGGTTCCTGAAGGGCCAAGGTCACCTAGGACAGTGAGGGAGCGTCTGGGAGGTAACCTGGCCCCTGGGTCTACACGCCTGAGCAAAGCACGGTAGCTGGCTGCCGGAAACAAGTGGTGGGATCTTTCCCTCT…
TCONS_00004411	chr23	724312-725314	XLOC_002610	1002	1	36.6323	25.1147	0.685589	-0.544584	AGCCTGTGAAAAGTCGTCCCCTGAGAATGAGTCCTGAGCCAGCAGGACACAGCTGCCCCAGACCCGGGGCTGTGACCGCAGGGCCAGTACTTGGGCCGAGACCAGGGGCCTGCGTCAGGTTCTGATGGCTGACCCGGGGCAGGGAGCCATCCGTGCTCACGCAGGTTTGCAAAACCAACAGATAAACCACGGCCGTGGAAGCACCACCTGAAGTCCCTGCCCCATGGGCCCCTCGCAGCAGCCTCGTGGTCAGTCGGCTCAGGGCAGTTCGGGAAGGAGGGCTAACTGCCCGGCCTGAGCCTCCCTTTGTTCGGGGCTCTTCCTTCACCTCTGTTCCCTTGTCCGGGTCCACCATCGCCTGTGATTTTTGGCAGCCAGGGAGGAAGTGAGCGGAGCTGG…
TCONS_00004412	chr23	725491-726380	XLOC_002611	889	1	46.4384	20.8475	0.448928	-1.15544	GTCAGGGTCAGGATGGGCCTCAACTGCACGCAGGGTGTCTCTGCCCCAGGGCAACGTGGAACATATGAGAGAGAGCATACAGAGAGCTTACATGGGGAGTGGAGGGGGGCGCGGACGCAAGGGGCGCAGAGAGCGAACGTGCGGTGCGGGGCGGGGATGGAGCGGCATGGACCTGGTACAGCACGTACGTGCGGGGGCCAGCGGGTGCCCTGTGGCAGCACGGGCACGGAGGAGCCGTTCACACTGTCCTCACTGGTCACCAGAAGGCTTACGGGGCGCCTTCCTGACCGTCACCTCATTTTGTCCTAAAGCAACCCAAGGCCAGGGGCCTGGTGGGGCTGCCTAAACTTTTCTGAGAAAAGAAGCAGGTTTGGGGCCACGCAGGTCAGAGTCTCTCCC…
TCONS_00004413	chr23	726991-728520	XLOC_002612	1529	1	30.268	28.257	0.93356	-0.099185	TGGTGGGGGTGGGGGTGTAGTGAAGAGGCATAGCCCAGACATTCTGGGCCCAGAGAGGACGCCAGTGCAGGGCTCTGCTATGAGCGAGGAATGGTCCCATGGAGAGCCCCCAGGAGAGGCTCAGGGGCCAGGGTGGGAGCAGAGCTCCTGCCCATTGCCATCGGCTGGGGCCTCTGATGAGCTTCCTGTCAAGTCACTGGCTGGACCCGGCGCTGCCCATGACTGGCAAGGGCAGGCTGGGGTCACAGTGGGTCACTCCTCTTAGGAACAGACTCAAGAACCACCGCCCACCCCCACACACCCTCCTGCACCTTCCCTGAGCACTGCGGCCTGAGCCAGGAAGCTGCCCAAAGTAAAGGTGGAAGACTAGCAATCCACGGTGGATGACGCTTCCCACAA…
TCONS_00004414	chr23	729171-730050	XLOC_002613	879	1	47.1141	12.6906	0.269359	-1.8924	TGCTTTAGAAACTTTTTTTTTAACAGAAAGACGTTGCAGGCGACCAAGGAATCCACAGGGTCTCTGTGGTGACCATTTCCTCTGACCTGGAGGAGCTGCACGTGGGCAGTCAGCCCTGGGTCCCACACTGCGGGCAGCTGACCCTGGTGCCTTCAAAGGGGCGCTGTGGGTGCGGGTCCAATGCCAGGAGGGGCCCGCCGGCGTGGCCTCAGAAACAGCACCACACCCCTGCAGCAGTGCCTGCAATGGCGCCGACAGGCAGGCGGCTCTGAGAGCTGCTCCAGGCCTGACGGGCTCGCGCGGCTCCAGCAGGCTCTACCCGGTTTTAAGGTCTGACATCCAGGTGGCAGCTGCCCACCATCACACGTCCCTCCTGCTTATGGTCACCTCTCACTCCCA…
TCONS_00004415	chr23	730407-731403	XLOC_002614	996	1	46.9707	36.1459	0.769541	-0.377929	CCCCCTCTGCTCAGTTTCCACATTCCTGAGGTCCCGCGTGGATCCCTGTCCTGTCAGAACAGTGCCCGTGGAGGTCTCAGGTTAACGAGGACATCGCCACGTCCCTGAGTGGGTCACAGACACCAGCACTGTCGCTGGCCTCTCGCTGGACGTGGCCGCAGTGACATGCGGGACAGCGGCCTGTTCACGCGGGCGGCAGGCTCTGCCCTCCTGCTGCAGGGGCCCCGGCGGGCACAGGGTGGGAAGGGCCAGGAGAAGCAGGTGTCAGAAGCTTCCGGTTGTCTTCACACAGCTGTCACCCTGGTTTCTCAGGCCTGGGTTTAGGCTCAGAGAGTAAGAATCTAGCTTAGCAACATTAACCTTACCACACAGTTTACTCCTTGCCTTCAAATCAAGTTA…
TCONS_00004416	chr23	731620-732604	XLOC_002615	984	1	34.0586	51.3711	1.50832	0.592938	ACGGAAGCAGAAATGTCTCAGCCAAATCTATTCTTAAGGAACTAACTTCTAGGAAGTCTCCGGATCATGTTTGCTGTGCTTGTCTGCAAACCTAGTGATTCTTGGGTAAGGAAGCCCTTGCTGGTGGCTGTGCGTCCTCGCAGATGTAAGGACGTTCACTGCTGTGATTCCGTCACCAATGGGATGGGTGTGTCCCCGTTTGTACCGGACACAGGCAGGCACACTCGGCTGTCATTAAGGGCATCTCTGTGGACTTGACCTAAGCCGTGATTCAACATGGTTAAGGCCACTGTTCAGAGAGCAGAGGCGCCAGGAGAGTGCGTGCCCCGTGCAGGAAGCGTGAGGTGTGGCTGCGTGTGGGTGTTCAGTTTCCTGAGAAGAGGCGACCTCGTGGCAAGT…
TCONS_00004418	chr23	805925-807420	XLOC_002617	1495	1	41.4101	2.23033	0.0538596	-4.21465	CAACCAAGATGTCCTTGGGTAAGTGAATGGATAAACTGTGATCCAATCCAGACGAGATATTATTCAGCACTAGAGCCATCAAGTCAGGAAGAGGCCTGGAGGAGACCCAAGTTGAGTGTCACTGAGTGAAAGGAGGCAATCTGAAAAGGCCGCACCCTCTGCATCCAGCGTCCCAACTGTAGGACACTCTGGGAAAACTAGGGACACAGTGACCAGGTCAGTGGTCGGGGGCCGGGGAGGTGGGATGAACGGGCGGGGCAGCGAAAGCGCTCTGAATGACCCCACTATGGTGGACACGTGTCGTGACACATTCATCCAAACCCACAGGATTAAACACCCAGAGGGAACATTATGTAAACTACAGACTTTGGGTGATGATGTGTCCATGTAGGCTCATCG…
TCONS_00004419	chr23	809183-810008	XLOC_002618	825	1	76.6969	9.18212	0.11972	-3.06227	CGTGGGGACGCCCGGGCCGCGCTGCCGCCTTCCCGCGCGGCCTGCTACCGGCAGGTTGATGCCCAACTGGCTACCTTTCCTTTTTGTAACCCCGCTCACTTTAGTCCCTCAAATTCCTGAAACACGCGTGCAAACGCCTGTGGGCCCACGAGTAGACTGCCAACCATCCCTGAATGACCCCACAGCTCCCCCAGGCCGAGCGAGAAGAGGGGGAGCCCGCGGGGGGTGACACCCAAGACCGGGGCGCAGAGCAGCGTGTGCGCACAAAGTCCGTGTAGAGCTAGGCCCGCCTGAGACCAGCCCGCCCCCGGCCCAACTGGACTTTCTCCCAGCCGTTCTGACTTCCCCAGGGTCTTGGCGCCCCGTGAAAGCAACATCTGGAAAAGCCCGAGAAAGGTG…
TCONS_00004420	chr23	810116-811048	XLOC_002619	932	1	102.063	11.7816	0.115435	-3.11485	GTTCTGTCCTGGAGAAAGTGGGTTTATCCTTCCCGGTGGGCCGAGTCCCCCAGGGTCAGGATTTAGGTCTGCTTTGTCCCAAGGAGGAGCTGACCCCTCACCAAGGTCGCCCGAGAGGGGGCCCTTTTCTAACTGGTCCCCTCACCAGCACCCCCAGTGCCTTGCGACTTGTAAATGGTTTGGAGCTATTTGCCAATTCAGCAGACACTCCTGTCTTGATGGAAATGTTTAGCTTGGCGCTTCCTCCCAGCGGCTGTGGGGGGGGTCGGGGCCGGCGGGTGTGCTCGGGGCCCAGGCCTCCAGCCCTTCGAGCGATGCGGCCACGGGGCCTTTCTAATCTGGATTAGGAGACGACGCGGAGCGAGGCGGCGGGAGAACAGGGCGGGCTTTGTTCTGTCC…
TCONS_00004421	chr23	811132-812500	XLOC_002620	1368	1	135.349	4.94239	0.0365159	-4.77533	GGGAAACTTTGATGTAAAGTGTCCAAAGATGTAAAATCAAAATCTCGACAACTTTTAAAACTTTGCTGACAGTAACAGCTCATCCTGTAAGCATTATCTACTGCTTACATTTAAACATTTTCTAAATTGGCATGAAATGGTAAGAAACATAAGGTGTATGTTAATATATATCTTCCCTTGATTAAAACCACATAGAAATAACATAAAACATTGAGGCCCTGACCCTCATGTGACGTTCTTACATTGAGTTTAGGGTCCTGAGCGCATGTTTGCTGACGATAAGGAAGTTCTCCAGAGCAGGCAGTCTTTGAAAATTGCAGCTGTGATGCAAGCGGGGCCCTCATATTTATCAGAATCGTACAGCAGGCAGTAGCATTTAGTTTCTAGCACTTCCCAGAA…
TCONS_00004427	chr23	2247553-2248265	XLOC_002626	712	1	20.7452	83.8313	4.041	2.01471	AAATATCTGAGGGATGTCATATGGGGAGAAAGTACATGTATATAATACATACCAAAAGCTCCTCTCTGGGAAGCTGCTGGAGGTTAGTGGCAAAATGAGGACTGTGGGTTCAGAGTGGAGTTCAGGGTTTGGGACTCCTGCACGGCAGAAGGGAGGGTTGTTGGGACTCTGGGACTTCCTGGCGTGTCCAGGCCCTCCCCAGAGGACCAGCAGCAAGGCTGGACTACAAGCCTCCCCGCGGTGAAGGCATTTGTGGACAGACGCAGGCTCTCGGCAGGAGGATCAGAAAGTGACCTGAATACATCCCTTTTGTTCTGAGATGATGCCTTTCTTGTTCTTTTCTTGTACTTTCCCAAATTCCCTTTCTTCCTTTTGTGTAGGCTGCTGCTGCTGCTGCTG…
TCONS_00004436	chr23	2604905-2607546	XLOC_002635	2641	1	80.4274	92.5589	1.15084	0.202685	ATTGTATTCCGCAGAGATACATGTTTTCTTTTCCCATCGCCATGACACTGTGTGTGGTGGCGGGGTTTCTGAGACGTTCAGGTTTTTGCACATAGTGATCTTATGCATTATCACAAGTTACTGCTGCCTTGAATGAAAATGTTCTGTGAAATTTTTTGCAAAAGCTTTACTAGGTTTTTTTTTTTTAATTGTGAAATTTTGTAAAGGCAGGAAACGGATTAAAACGAGCATGCTAAATATATTTTTCAAAAAAGCAATAATTTTACATGTACAGAAATTATCCTAACCTTTAAAACTGGTGAGAGCGACAGTTTACTTAATACAGTAATGGATTAGTGCAGTTTTTGTAGAAATGGGCTTCTGATACAAAGAGTTGTTTAAATACACACACACACACAA…
TCONS_00004437	chr23	3439013-3439473	XLOC_002636	460	1	130.744	162.657	1.24409	0.315088	TGCGGGCGCTGCCCTGCGCCTTCCTCCGCGAGCCGAGAGTCTCGGAGCGCAACTTTCTCTCCCCCTCGCTCCAGGCGGTGCGGGGGTCGCGGCGAGTGCTTTTAGTGCGCGGGTCGCAGCTTGCTCATTGTGCGCCGGCGAGGCCGATCTGGGCAGTCCTTTTCCTCCCCGCACTTAGTCTAAGAGGAAGAAAGCAAACAAGACAGAGGAGTGAAGCCCCCGTACATACATGCGCCGGGGGGAGATGTCAGGCGCTGCTCCACCTTCCAAACAGTCACAGATCAAACAGTGGCACCCGCCGCCGGAGCGCCACTTGGTGCCCCGCGCTCCCCGCGGGGCTGTGCCGCCAGGATCGCCGCTTCTTCGGAGGCGAAATCTAATGCAAACACATTTTGATCA…
TCONS_00004438	chr23	3439663-3439912	XLOC_002637	249	1	657.332	660.114	1.00423	0.00609298	AAAAGCCAACAACAACAACCCAGAGAGTGTGCGCGAAGGGGTGAAGAGCAGACGTCCACTGGGTGGGCGAGACGAGCGTGGACGGTCCCCCCAAACTCCTGGGAGAGAGGAGATGCACTCTCGCTCGCTCCTCTTTTCAGTGAAATATAACACACATTCGGATCGCAGAGCTTTCAGACAGTCTCAACTGATAGACAGACACATCGAGCTGCTTTTCCGGCTTCAGTTTTTACTCCTCCTCCTCTCGCC
TCONS_00004439	chr23	3443420-3444589	XLOC_002638	1169	1	55.2231	80.3127	1.45433	0.540356	CCCGCCCGCGCTGCCGTGGAGGAGTTCCTGCCCGCAGGACCAGCCTGCCCGCCTGCGGGGCAGCAGCTCCGCAGGGTGTGCGCCCCTTCCCCGCGCTGGGTCACCAGGGCCGGTCCCCGAACTAGGTGGTCGGTCGGAGTTCTGGAGCACCGGCTGCCATGTTGGATGCTCTCAACTTGGGTAGCTGTAAGATCCACGCCTCCAGCTTCCATCCACAGATGCCAAGAATCCCTTTAATATAAATAGGATATTTATAGTCACCGCTTGACCTCTAACTTCTACCTTGAAATCCGTCACAGAAGAAGGGGGCGCGTTTTCTGCTTGTGGGGATGGGGCGGACCTCTGCCTGTCCCTCTCCTTACTCTGCTGGAAAATATGCCCCTACCCCCCAAACTGTGG…
TCONS_00004444	chr23	4189056-4191176	XLOC_002643	2120	1	89.5629	33.1611	0.370255	-1.43341	GTCCACTTTACATAACTATAGGTTAGATTCAAGATATTAATGACCATGACATTTAGCCTAAAAGCTTGATGGTTTTTATCTGGATTGCTCCTAAGCAAAACTGGGAGCTTCCGCGGGCAGCCCATCACACACAGTGGCTTCTTGGAAAAAACGAACAGCTGGTCTTCATTGTCTGCGCCTCTTTGGTTCCTTGAGAAATCAAACACAGGCCTTCAGTCTCCTCTGTAAGCAGGAAGCTGCCGGCCCCATAGAGCACATGTTTGTTTTGTAGCGTTTCCTCCTCTCTGAGACAATGCTGACAACTTTGCTTAAGTAGATGAACATCCCCATGTCTATGTTTGCACGTGGCAGGAACAGTCGGTGAATGTGAATAACGAGTTCTCATCACTGAGGCTCCCC…
TCONS_00004447	chr23	6660458-6660601	XLOC_002646	143	1	13076	116258	8.89095	3.15234	GGGCTCCCTTTTCTCCACACCCTCTCCAGCATTTATTGCTTGTAGACTTTTGGATTGCAGCCATTCTGCCTGGTGTGAAATGGTACCTCATTGTGGTCTTGATTTGCATTTCTCTGATAATGAGTGATGTTGAGCATCTTTTC
TCONS_00004453	chr23	20106076-20108623	XLOC_002652	2547	1	25.2058	39.4886	1.56665	0.64768	TCTTGGGCTCCAAAATCACTGCTGATGGCAACTGCAGCTATGAAATTAAAAGATGCTTACTCCTTGGAAGGAAAGTTATGAAAAACTTAGGAAATTATAAAGCAGAGATATTACTTTGCTGACAAAGGTCCATATAGTCAAAGCTATGGTTTTTCCAGTAGTCATGCACGGATGTGAGAGTTGGACCATAAAGAAGGCTGAGTGCCAAAGAATTGATGCTTTTGAACTGTGGTGCTGGAGAAGACTCTTGAGAGTCCCTTGGACTCCAATGAGGGCAAACCAGTCAATCCTAGAGGAAATCAACCCTGAATGTTCATTAGGACTGATGCTGAAGCTGGAGCTACAATACTTTGGCTACCTGATATGAAGAGCTGACTCATTGGAAAAGACCCTGATGCT…
TCONS_00004454	chr23	20108928-20110194	XLOC_002653	1266	1	47.7252	37.8825	0.793763	-0.33322	GTGTGGTTAATAAATTGCCTCAGATTAATCAGCTAGGAAGCAGTTTAACTGAGACTTGGATGAGATCTAATTAGTTCCATGTTCTGTGCTTAGTCGCTCAGTCGTGTCCCACTCTTTGTGACTCCAGGCTCCTCTGTCCATGGGGATTCTCCAGGCAAGAATACTGGAGTGGGTTGCCATGCCCTTCTCCAGGGGATCTTTCCCACCCAGGGATCGAACCCAGGTCTCCTGCATTACAGGTGGATTCTTTTACCATCTGAGCCACCAGGGAAGCCCAGTTAGTTCCATAACCTGTGTTGTTACTCTCTTCCTTAGTGGGGTCAACAGCATGTGACACAATGAGGGACCCAGGGGAGCCACTCAACTGACTGAGACCACCAGTGAAGACAAGCTTGGGTT…
TCONS_00004461	chr23	22028994-22029449	XLOC_002660	455	1	0.01	154.699	15469.9	13.9172	AAGCTGCCCTCTCAAACCTCAGACATACTGTAGTAATCCTTACCTCTTGCATTATAAAGTTTTCCTCTCTGAATTTTTTGAATTAGCATGTAAATATCCTTTTATAAAACCATCACAAAATCCTTCAGACCAAGATGACTAAATCTAACCTGCTTGAGCATGTACAATATTAGACAAAGCAAAGAATCAGAAGCAAAGAATAGGAGAGAGGAGATCCCTGAAATGGGAAATTTGAGGCAAATTTGGGGCTTCCCTGGTGGCTCAGATGGTAAAGAATCTCCAATGCAGGAGACCTGGGTTCGACCCCTGAGAAGGCAATGCAACCCACTCCAATATTGCCTGGAGAATTCCATGGGCAGTCCATCAGATCCCAAAGAGCGGGACACGACTAAGCAACTA…
TCONS_00004462	chr23	22030042-22030759	XLOC_002661	717	1	66.7803	44.2842	0.663133	-0.592631	GTGAAGTCCCTCAGTCTTGTTCGACTCTTAGCGACCCATGGACTGCAGCTAAATGTTCTATTATGAATCATCTGGCCTTAAATGTCAATAGTGCTGAGGTTGAGAAACTCTGGGTCCAAAATGTAGTCTTACCTCCATAGGAGAAAAATGAACCCTAGACAACACTGCCTGAAAGATACTTAATAGCAAGACCTAATAGGATAAAACTGTTTAAGTAATTTAAACACATCCAAGAACAAAGCTCAAGAATATATATATATTAAAAATACTTAGCACCCAATAGCATACAATACACAATGACTGGCATCCAAAAAAAAATTGGGTAATTCATGTCATGCAAAGAAGCAGGAAAACGCAACCATAATAAGAAAAACCGCTCAAATTGATCCAGAAGCGACA…
TCONS_00004463	chr23	22030938-22033410	XLOC_002662	2472	1	29.585	52.2591	1.76641	0.820816	GGAGCCTGGTGGGCTGCCGTCTATGGGGTCCCATAGAGTCGGACACGACTGAAGCGACTTAGCAGCAGCAGCAGCAGCACAGTATCAAGCAGCGTAGTATGTACAACGGTAATTAGAGTTCCCAAAGGTGAGGGGAGAAAGGAACAAAGAAATATTTCAACAAATTATTTCTGGCACACAGGTTTTACAGGTAAATTTTTAGCCATTACATATATTAATAAAAGAAAAAAGTCTCCATTTAATTACTTCAGTTCCACTTTAAGAAACCACAATAAGAATAAATTAAGCCCAAAGTAAAGAGAAGAAAAGAAAGACTAGATTGGAAATCAATAGAATAGAAAACAAAAATAAGAAATCAATTTCTATACTCTCTTTAAACCAAAAGTAACTTTTTAAAAA…
TCONS_00004465	chr23	22040433-22041476	XLOC_002664	1043	1	63.3965	68.2992	1.07733	0.107465	CTTTCTGATGACTTAGTAGCTAGCTCAGTTCAGGCGCTCAGTCATGTCTGACTCTTTGTGACCCCACAGCTTAGTAGCTAAGTTGTGACCCATTGGAAAAGACTTGATGCTGGGAACGATTGATGGTAGGAGGAGAAGGGGTTGACAGAGGATGAGATGGCTGGATGGCATCACCAGCTCAATGAACATGAGTTTGAGCAAACCCCAGGAGATACTGAAGGACAGGGAAGCCTGGCGTGCTGCAGTTAGCAACTGAACAACAAGACCTTTTTACCATAGCAGGTATGTATGATTCCTATGCTCTCTTCTGTATCTCCTATAACTTTTTTTTCTTCCATGTTTCAGCCTTGGTGTTTTCTACTTATGTATCTCTCACTAACTTCCATTTCAGTGTATCCA…
TCONS_00004487	chr23	33887070-33887398	XLOC_002686	328	1	26220.5	34082.9	1.29986	0.378353	TTCGGCGCTACCCAGAGAGGGGTCCATACGGCGTTGTCTTGAATTCCCATCGTAACTTAAAGGGAAGCTTTCACAATGTCCGGAGCCCTTGATGTCCTGCAAATGAAGGAGGAGGATGTCCTCAAATTCCTTGCAGCAGGAACCCACTTAGGTGGCACCAACCTTGACTTCCAAATGGAACAGTACATCTACAAAAGGAAAAGTGATGGCATCTACATCATAAACCTGAAGAGGACCTGGGAGAAGCTGCTGTTGGCCGCTCGGGCCATTGTCGCCATTGAGAACCCGGCGGACGTCAGTGTCATCTCCTCCAGGAACACTGGCCAGG
TCONS_00004493	chr23	34933819-34934480	XLOC_002692	661	1	28.7495	61.9649	2.15534	1.10791	CTGCTAGCTAGAGGGTCAGTCTGAAAATGAGACTCCGCTGTCTTCTTGGAGTTAGCTGAGGTTTTTTATGTTACAAATGGCTTCCCTGGTGCTGCAGAGGTTAAAGCATCTGCCTGCAATTCGGGAGACCTGGGTTCGATCCCTGGGACAGGAAGATCCCCTGGAGAAGGAAATGGCAACCCACTCCAGTATTCTTGCCTGGAGAATCCCATGGACAGAGGAGTCTGGTGGGCTACAGTCTATGGGGTCGCAAAGAGTCGGACACGACTTAGCGACTTCACTTTCACTTTGTATGTTACAAGTATTTAGATTGGCCATGAGAAAGAAAAGAATAAGGAAATGAGAATGCAACCAGCGGGGCAATACAGCTGTTCCATTAATTTTTAGAGGCTGATGTCT…
TCONS_00004494	chr23	34934679-34935166	XLOC_002693	487	1	18.2754	98.5145	5.39055	2.43043	TGGCCAACACAAATACAGTGAATAGACAACTGAGAAGCAGAGGCTCTGGAACTTCCCTGGTGATCCAGTCGTTAAGACTCCATGCTCCCATAGCAAGGGTCAGGGAACTAGACCTCCCATGCAGCAGCAAAAAGATCCCACATGCTGCAACGAAGACCCAGCATGGCCAAATAAATATCTTTTTCAAAAAACAAAAGCCAATTTTGGGGGAATGGAAACTTGTAAATATGGTTTGTGTAGGTGTGTATGTCAGAACTTAATTTATTACAGATAAAGTGGTTTACACACAAAAAAAATTCCACCAATTGTCTTGACAATCTAAAGGTGAAGGTAAATGTATTAATGTCAGATATTTTATCAGTAGTAGATAACCAGCTTTAACCAGGTTGGCAGTCTACT…
TCONS_00004499	chr23	35314963-35315382	XLOC_002698	419	1	118.712	0.01	8.42375e-05	-13.5352	GTTCTTGCCTGGAGAATCCCAGGGATGGGGGAGCCTGGTGGGCTGCTGTCTATGGGGTCACACAGAGTTGGACATGCCTGAAGTGACTTAGCAGCAGCAGCAAGCGGAAGAATATAAGTGCCTCAAAAGCAGTGGGCCAGGAAGCTCACAACTGGGACTCAATGGAGAGCTGCTGGGTGGGACGGGAAATGTGGACAGGAGGCTCTTGGAAAAAATGAAAAAGAGAGTTTGTGACCAACCATGTGTATCTGTTATTATCTCCTTGATCTGGCCTTTCCTCTTTCACTAAGGTCATGTATACATCATCTCAGGGGTTCCATAAATACAAACTATTGTGGAACCCACCCTTGGAATGACCTTGCAACATCAGACATTTACATGCTGGAGCTTGTGAGTGTG…
TCONS_00004500	chr23	35316834-35317348	XLOC_002699	514	1	125.584	0.01	7.9628e-05	-13.6164	TATGTGTTCACGATTCTGATGTGTGGGCAGTGTGTGAAGGGATTAGCTTGTCTCTGTTCCCTGTGGCATCAGCACGGGCATTACAAATGGCTAGGGACTGCTGGAATGGCTTGATGTGGGTCAGAAGTCTGGAGTCTCTATTCTCTATGGATTCCTCAGTCATCTTCCATCTGATGTCTTCTTGTGGTTAGTTAGCTCGGGTTTCTTCACACCATGGTGATCTCAGTTTAGCTGGACTTCCCAGAGCACCGAACCGTTAGTTGCCAGGCAAACTCACAAAGTTTAAGCTTGATATTGGCACAGTGCCATTTTTGCTGCACTTTGCTGGTCAAAGCAGGTCACAAGGCCCCAGCCCAGATTCAGTGTGGGAGGGGCCTCCAGGAGGGGGTGAATACTGGG…
TCONS_00004501	chr23	35456715-35456932	XLOC_002700	217	1	2849.58	4460.54	1.56533	0.646469	GGCGCGCACCTGTGCGGCGCAGCAGCCGCGCGCGCCCCCTTTCCCGCCGCCCTGGCCGCTCTGATCTCTCCACCCGCAGGCCCCGCCTCGCTTCCTCCCCGCAATCGCCCGGTGGCTCGGCAGGAGGGCGGCGTGCTGCTGCGTCATCGCCAGGGGCCGGTTTGAATGAGTTTCTTGTCGCACCGTGTCTGCCGCAACCACCGCCACCGCCGCGCC
TCONS_00004508	chr23	37741565-37742085	XLOC_002707	520	1	336.99	620.221	1.84047	0.880077	CCCTGCGCATGCGCAGAACCGCTCGGCGGCTCGGGCGGGGAGCTCGAGGGTGGGGCGCTCGGGGTGGGGCGAAGGCCAGTCACGTGGGCCGCGAAGCCCTCTCCGCGATTTCCCTACAAGGACTTGGGTCGCCGAGCCCCGCCCCCGGCCGGGCCCTGGAATGTGCGGAGGGGCAAATCCGCAAGATAGACTCAACCATTTGCAAACAGGAAGGGGAGGGTGAAACAGTTTACACTGTAAGAAGAGGTGTGAAAAAGACGGAAACTCAGTCATCAGACCTGGAGAATCACTATTTTTCTACTGTGTTCTAAGCTGCCCGTTCGACACGTCCTTCCCGTGCACTCGGTCAAAATTGCGCCTTCTGAGCACACCGGCAACCCCCCTGCCCCGTCGCCCTGC…
TCONS_00004513	chr23	40461960-40462788	XLOC_002712	828	1	55.131	22.847	0.414413	-1.27086	GTAAGAATGTATTAGAGACAGAGAGATAATTGTCACAAAGAAGAAAGCCGTGACCCTTTCTCAAACCACCCCAGCTTCTGCTAGTCCCAACAGTTCAGATATCCTAGCATAATTTTCTCAGACTCATGGAAGCAGCAAAATACTATCGTCACATGGAATGTACGTATATAACGTGTGATCTGCTCTAAATCCTGGGGTACAGATTTAGCCGTGGTGCTTTTTTCTCTTCCATTAACAGCTGCAACAGTCAAGAATCCCATTATAAAAAACATCCAAGGTTTCCACCTTTGTCCAGGAGTGCCAGGGGCTTCGTCAGGCAAAAGGGGCCAGATGTCTCTCAAAGGCCAAGTGGGGCAGGAATGGCCTGGCATTGTCTTGCATGTCCAGCTGCTCCCCCTC…
TCONS_00004514	chr23	40482589-40483334	XLOC_002713	745	1	0.01	57.8076	5780.76	12.497	GTAATATTCCATTGTATACGTGTACCACATCTCTCCATTCACTCCTGAATGGACGTTTAGATCGCTTCCACGTCTTGGCTGTTGTAAATAGTAGCTCCTAGTAATTGTCCTGCAAGTCGTCATACGGACAACATGTGGACATCATTCCTACATATAGAAGAAATAGATCTTGGTATAAAGAGGCAAACAGTGCACTGATGTCCTATCATGAAACTTTCAGTGGGAACAACCTTTGAATGACTTCTTCCTGGGGCATTCCGAGTGCCCCAAGGATCAGAGTAGTGTGCTCACTGCTCAGACTTAGGGGCAGCCCCTTATTTCCTTGTCTTTTGCCTGAGTCCTGACCCTGTCCACAAGACTAACCAGATGTCTGTCCACACCTCCCTCGGCCTTCTTCCT…
TCONS_00004515	chr23	40497941-40498754	XLOC_002714	813	1	21.7162	56.1573	2.58596	1.3707	GCTCTTTCGAACTGTGGTAGTGTGGTGCAGAAGACTCTTGAGAGTTCCTTGGACTGCAAGGAGATCAAATCAGTCAATCCTAAAAGAAATTAACCCTAAATATTCATTGGAAGGACTGATACTGAAGCTGAAGCTCTAATACTCTGGCCACCTGATGTGAAGAGACGACTTATTGGAAAAGACCCTGATTTGGGGAAAGACCGAGGGCAGGAGGAGAAGAGGGTGAAAGGATGAAATGGTTAGACAGCATCACTGGCTCAATGAACATGAATCTGAGCAAACTCCGGGAGATAGTGGAGGACAGGGAGCCTGGCGTGCTGCAGTCCATGGGATCACCGAGAGTGGGACACTGCGACTAAACAACAACAACTTGTTCTTTACTTTCTAATGTAAACAATT…
TCONS_00004516	chr23	40498930-40499844	XLOC_002715	914	1	22.4156	48.3014	2.15481	1.10756	CTCATATCTCTGTAGGACTCCCCACAGGCGAGTTCTCCTGGGCTGAGCAGCAGAATTCAATGGAATGCAGGTCAGAAGTCATCCTCGTTGGCAGATGCACGCAGGGCAGCAGTCCCTGTGGCCGTCTCAGCCCTTGGTATCATGTCTGGCTTGAGCCAACACGATCTGTCATTCAGTTTCAAGAGCATCTGACACACCTTTTCACGCCGAGAGCTAATTGCTCTATTTTCCAACCTGGAACTGTCCCTCTTGTGGTATTTTTCCAATCGCAGTGATCTATCTGTCTAGCCAGCAAGCACTGCCAAGCCAGAGCTATTCTGGAGGGTGGCTGGGGTGGCGAGCAGGAGAATTATTCAGCCACACAGTAAACAAAGGGAAATTCTCTCTGAATCAGAAGTT…
TCONS_00004517	chr23	40500321-40501123	XLOC_002716	802	1	17.6861	47.6417	2.69374	1.42961	CAAAGACACCAGTCACATTGTTAATGTGTTAGGGACCACCCTAATACCTCACTTTACCTTGATCACCCCTTCAAAAGCCCCATCTCCAAACACAGTCACATTATATGGTACCAGGAGTTAGGACTATAAGCTGTGAATTTGTGGGGAGTGAGTGAAGTCGCTCAGTCGTGTCTGACTCTTTGCGACCCCGTGGACTGTAGCCCTCCATCCATGGGGTTTCCCAGGCAAGAATACTGGAGTGGGTTGCCATTTCCTTCTCCAGGGGATCTTCCTGACCCAGGGATTGAACCCAGGTCTCCCTCATTGCAGGCAGACGCTTAAACCTCTGAGCCACCAGGGGAGGAGAGGGACACAATTCAGTCCATAACAGGGATACTAGGGGCTTGAATGAAGATGGTT…
TCONS_00004518	chr23	40501235-40501996	XLOC_002717	761	1	47.3993	76.6119	1.61631	0.692703	GTTAAGGAACTCAAGTTTCATGTTTGAGAATCAAAAAGGGTGTTGGGGTCCCAGCTCTGAGCTTTCCCTTCTCCGAAATGCTGTTTTTCTAGAAGAGGAAGTCCCTCTCCCTGAGCTTCACCTGAGATATGAATGTACAGAGAGAGAGAGTGAAGTCACTCAGTCATGCCTGACTCTTTGCCACCCCATGGACTGTAGACTACCAGGCTCCTCCCTCCATGGGATTCTGTGGGTTGCCATTTCCTTCTCCAGGGGATCTTCCCGACCCAGGGATCGAACCTTGGTCTCCTGCATTCCAGGCAGACACTTTAACCTCTGAGCCACCAGGGAAGTCCTACGAATGTACAAGCATCCTGCAAACTAGAAAATCCTCTGAACTCAAGGGCTGTTAGTCATTGT…
TCONS_00004519	chr23	40502916-40503665	XLOC_002718	749	1	19.368	57.3925	2.96326	1.56719	CAGCTGGATCTTGAGAAAGAAAGAAGGTCTAGACCGTGGTAAAGGATGTTCTGTGCTCCACTAAATGGGAAAAGCAAAGTGGTCTGCTGTGAAAACTCATCAGAGACCTCACTGGAGATGGCCACGTGCTGACTCCTCCCCTCCAGCCTCCGTCAGGGAACCTTGGACTCACTGAGTCTCCTCTGCCTCCATCACATTGCTTCTCTCTCTCTGTGATCTTCTGGCCAGTGAATCTAAACGGGGTTCTTCTCCTCAATTTTTAGCCATGCGTCTTGGTTGACTGGAGTTCTCTTTATGCCCCAACTATCAAGATTTAGGGCAGGGGGATAAAGGGGTAGCAGAGGATGAGATGGTTGGATGGCATCACTGACTCAATGAACATGAGTTGGAACAAACTCC…
TCONS_00004528	chr23	42286233-42287399	XLOC_002727	1166	1	58.1628	92.4948	1.59027	0.669276	CTAGGTAACAGGTCAGGCCTTGGGTCCTGGTGATGTGGTCCTAGAGCCCAGGCTCTGGCCCACTGAGGTCCACCTCGTGGAGGGGGTGCCTCGTGTCCTGTCCTAGTCAGCGCCGTCTCTGGTGGTGTCCTTCTGTGGTGCCTGTGGCTGACTGCACAAACAATGCAGCCCTCCCTTTGTGCCCGAGGATGGATGGGTTCCAAGATTCCCCCAGGAAACCGTGACCCAGGGGTGTCCGACAGTCAGTTGTATGAAATGACTGAGTCCTGTCAGCTCTTTTGTATCCGTGATGCGCAGCCCACACATGCAGAGGGCAGACTGGAACCTTGGAACCTCGTGGTCCTGAATTTTCTAAGACCTTTTTTGTTGCCTTTATTTCCCGTAGAATTGAAAAGAAAT…
TCONS_00004537	chr23	43856100-43857630	XLOC_002736	1530	1	84.687	69.5037	0.820713	-0.285051	TATTTGACTAACACTTTATGGGTTATTGCATTCAATAGCCTGACATACCTGTAAAGCCTTCTCCAGTATGGTGTGTGGTTTTTTTTTCCCCCACTTTCCGTATCAGAGTCAATCACTAAGGTTTTTTGTCTTTTTGTTGGTATAATAATTACATCATGTAAGTCAGAACTATATTCTGAAGAACTGTTATATTCTGAGACACCAGTATATATGTCTCTTGAATAATCAAGCAAAGTATCTGCATCAAATTCACCAAGAAATTCTTCACTGAAAATTTAGCCACATGTCATTTTTGAAAATTTTCCTGGTAATAAACTTGCATTTTTAGTACAAGGTTGAAACAAAAAACTGATGGAGCAAAATGTGAATGATAATGACAATCATAAGTTGTATGATGAA…
TCONS_00004538	chr23	45496527-45526962	XLOC_002737	784	1	109.341	34.3632	0.314276	-1.6699	CACCCTCTTTTCCTTCTGCCTTCAATCCTTCCCAGCATCAGGGTTTTTTCCAGTGAGTTGGCTGTTCACATCAAGTGGCCAAAATACTGGAGCTTCAGGTTTAGCATTAGTCCTTCCAATGAGTATTCAGGATTGATTTCCTTTAAGATCAGCTGGTTCGATCTCCTTGCTGGTCAAGGGATTCTCAAAAGTCTTCTCCAGCACCACATTTTGAATGCATCAGTTCTTTAGCATTCTGCCTTCTTTACGGTCCAGCTCTCATATCTGTACATGACTACTGGAAAAGCCATAGCTTTGACTCGACAGACTTGGTCAGCAAAGTGATGTCTCTGCTTTGCAATACACTGCCTAGGTTTGTCATAGCTTCCTTCCAAGAAGCAATCGTCTTCTAATTTCATG…
TCONS_00004540	chr23	45801088-45802263	XLOC_002739	1175	1	24.6988	38.433	1.55607	0.637905	CTTCCCACCTTACTTTGGCCCATTCAAGAGGAGTCTAAAAGCAATGGAAATGAAGGCTAAGGAAGAACTCCCCAGCATTCCGATATAAAGTGATTTCTGGACCTGATGCTCAGGTCACTCTGCCCTCCCTGCAGCTTGGTTCCCTCTCTGAGGCTCTCCCACCCCCACCCAGGAGCTCAGGTTGTGGGAGCCTTTGCACAGTTTCATGTACTTTCTCCGACCCAGGTCACAAACACATTACAGACCTCGGAGCTCTCCCCAACTTTCTTGGGATCATCTGTCTATTCCAATTCTTAAACCTCCAAGTCTTAAGTTCTCTTTGAAACTAGAGCCCTCACCCATTGTGGTAAAATGTCCACCCATTTTCTAATTACACATTTTTCTTTTTGTGATTTCCAG…
TCONS_00004542	chr23	46065867-46066696	XLOC_002741	829	1	42.342	13.6867	0.323242	-1.62931	CTGTCAAATTGTTCCACAAGAATTATAAAGGAAAGGGAGGCTTCCCCAGAAGGAATCAGGGACCTTTCCCTTGAAATAGGATAAATGGATGGTGAGTGGCAAAAATAACAAATGCCCACTAAAATCACTTTTCCTTTCACACTTTAAAAAATCAGTCTGCATTCCTCTTCCTCCTCTGCCAACTCGCCTTAGTTTTCTTTCTTGAAGCACTGCTGCTTTTCTCTGCTCTCCTCACAAAGCCATGTTTCCCCATCAGAATTAAGTCCCAAATGCCCCTTTGTGGCCGTTGAGACCTTCCCTACCCTGACCTTTCCCACTTCACTCCCTGGCTTCCTCCCCTGTCCCCACCCTAGGCCAGCCAGGCTTTTCTGCCACCCCAGCTGTGCTGCTCCTTTGCAG…
TCONS_00004548	chr23	47025468-47026601	XLOC_002747	1133	1	37.2678	15.4417	0.414344	-1.2711	AGCCCTCATCAAGTATTTTAAAATAAACCTCTGGTTCTATCCGTCTTTCAGAATGAATCTGCAAGGGGAGAGGTGGTTAAGGAGGAGAGTGCAGAGGCAATAAAAGATATTATGAGCTCTGGTTAATCAAGATTCCACTGCAAAATCCTTTCTTTTATAACAGTCTTCATCAGTTCAGTTGCTCAGTCCTGTCCAACTCTTATGTTATTCTATTTCTGATCTTTATTGTGACCTTGAAATGGAGCATTACATCAATAACAGCACCAACTATAAACCTGCCTGAGAGGGGAAGAAGCAACTTGTTAGGCAAAAGACTAGATTGTTCCAAGTGACTCTATTTAGACGTGTGACAGTTAAAGGATTCTTTAAAATACACTGCATCACTAAAGGTAAGAATAT…
TCONS_00004572	chr23	50643638-50644969	XLOC_002771	1331	1	184.747	48.4779	0.262402	-1.93015	ATTTAATCCATTAGTCTTAAGCATTTTAAGTACTGAATGTAAACAATAGATTTGGTTTTGAATTTGATAAATTACACCAAAACTTCCAGCTCACTAACATCTTTTGATTTGGTAATCTTCAAAAATTACCACAAGAGGGCTTCCTTGTGGCTCAGCTGTTAAAGAATCTGCCCTCTATGCGGGAGACCTGGGTTTGATCCCTGGGTTGGGAAGATCCCCTGGAGAAGGGAATAGCTACCCACTCCCAGTATTCTGGCCTGGAGAATTCCCTGGACTGTATAGCTCATGGGGTTGCAAAGAGTCGGACACAACCGAGTGACTCATTTTCACTCACATTTTCAGCTGCCAATCTTCAAAAAACCACCAACCGCTATCACTGTTTCAGTAGCACTTAAACAC…
TCONS_00004573	chr23	50645947-50647529	XLOC_002772	1582	1	17.4685	39.724	2.27404	1.18526	CCCGTGACTGTCCTCACGGCAGTGAGTGATGGATATCTCCCAGGACATTGACAAGGCGACTCTGACCACAATGGATTAAGACAAAAACAAGGTCACTCCAATATCACGTCTTGTTCAGTCACTCAGTTGTGTACAACTCTTTGTGACCCCATGAACTGCAGCATGTCAAGCCTCCCTGTCCATCACTAACTCCCAGAGTTACCCAAACTCATGTCCATTGAGTCGGCGATGCCATCCAACTGTCTCATTCTCTGTTGTCCCCTTCTCCTCTTGCCCTCAGTCTCTCCCAGCATCAGGGTCTTCTTCAATGAGACAGTTCTTCGCATCAGGTGGCCAAAGTATTGGAGGTTCACCTTCAGCACCAGTCCTTCCAATGAATATTCAGGGTTGATTTCCTTT…
TCONS_00004574	chr23	50647630-50648738	XLOC_002773	1108	1	14.7248	47.5895	3.23193	1.6924	TGTTCACAGTAGTATTGAGAAATCTCCATATTGCTTTCCACAGTGGCTGCATCAATTTACAGTTGCCAAGATATGTAAGCAACCTACATGTCCATCAACAGATGAACACACAGAGAAGATGCGGTATATACATGGTGGAATATTTGTTGTCGTTTAGTGTCTGATTCTTGTGACCCCATGGACTGCAGCCTGCCAGGCTCTTATGTCCATAGGATTTCCCAGGTAAGTATACTGGAATGGGTTGTGATTTCCTTCTCCAAGAGATCTTCCTGACCCCAGGTTCGAACCTGCATCTGCTGTATCGGCCAGCGGTTTCTTTACCACTGAGCTACCAGGGAAGTGCCACTGAACCATAAAAAGAGACGAAATTTTGTGTTTGCAACATGGATAGACTTGGAG…
TCONS_00004600	chr23	57950385-57951074	XLOC_002797	689	1	146.506	1771.76	12.0934	3.59615	AAACAATCCTCTTTGCAATGCAGGAGACACTGGTTCGATCCCTGGTCCAGGAAGATCCCACATTCCATGGAGCAACTAAGCTTGTGAACCCCAGCAACTGAGCCCACGTCCTACAACTACTGAAGCCCGAGTGCCCTGGAACCCACCGTCCACAACAAGAGCAGCCACCGCAGCGAGAGGCCCAGAAACCACACCTAGAGAAAGCCTGCATGCAGCAACGAAGACCCAGCACAGCCAAAAAATAAACACAAATAAATACGTAAACCTTTTTTTTTTAAAGAATGAAGCAATTCTGTATGTACTAATATGGAATAATCTCCAAAATACATTGTTGAATAAGATAAAGTATAAACGAGAGTGTTATTCTATCACTTGCATAGTGAAAAAAGGAAGAATAAG…
TCONS_00004602	chr23	58600154-58600815	XLOC_002799	661	1	34.4994	92.9474	2.69417	1.42984	CCCCCGATATTTCTACATACATCTCACTGTTTAAAAGGTAATAAAACTCCTCATTAAAAAAACCAAAGATGAAGCTCATTGCTCATAGAGTCTATGCATGATTTTTTTTTTTTTTTGGCATTCATCCATCCACACACTTTAAATACGGCATTCCACAAGCAGGCAAACATTAAATACATTCCAGATGGGAATCAACATCTGCTGAGTTCATCTCTGGGAACCCACGGTGGGGAGGGCTCCTGCTGTGAAGGTTAGGTTCCGGAGAGACTGAAGCGGGCAGGAGGGATCCTAGGAAAGGAGCTCTGAGGAGGCGTCTGTGATCAGCTGTAGCGTTGGGGTGGACAGCAGCTAGGAACTTGGTGCAGGAAAGAAACAGTGGAGTCAAGGGTTGGTGAAAAA…
TCONS_00004603	chr23	58601854-58603329	XLOC_002800	1475	1	14.7194	38.5067	2.61605	1.38739	GCCAGCCCCCTCTGTCCATGGGGATTCTCCAGGCAAGAATACTGCAGCGGGTTGCCATGCCCTCCTCCAGGGGATCTTCCCAACCCAGGGGTCAAACCTGGGTCTCCTACATGCAGGCAGATTCTTTACCATCTGAGCCACCAGGGAAGCCCAGGAAAACTGGAGTGGGGAGCCTATCCCTTCTCCAGGGGCACTTCCTGACCCAGGAATTGAACTGGGGTCTCCTGCACCGCAGGCGGATCTTTTACCAGCTGAGCCACCAGGGAAGCCCTTAATTCACCTGCTTCTGTGATGCAGAGGTGCCCCTGCCCGAGGTTCTCGTTTACCCCTCACCATCTCCCCACTCCCCTGCCAACAACTGAAGCCAAGCAACCTCCTTCCAGCCCTGAGCTCCGCTGT…
TCONS_00004604	chr23	59332061-59332182	XLOC_002801	121	1	2531510	0.01	3.95021e-09	-27.9154	TGCTGGGAAAGATTGAAGGTGGAAGGAGAAGGGGATGACAGAGGATGAGATGGTTGGATGGCATCACCGACTCAATGGACATGAGTTTGGGTAAACTCTGGGAGTTGGTGATGGACAGGGA
TCONS_00004611	chr23	61547253-61548322	XLOC_002808	1069	1	9.22765	36.4509	3.95018	1.98192	CCAGCTTCGTTGCCCCGGGGCACATGGGCGCTTCCCGGACCAGGGATCGAACCCATGTCTCCTGCATGGGTCTTCTCCGCCAGGGAAGCCCCTCCCCGTGTCTTCAGGGGGCCTTCCTTCTGGGTGTCTATATCCTTATCTCTTCTTAGGAGGACACTTGTTGGATTGAATCAGGGCCCACCCTCATCACCGCATTTTAATTTAATTACCCCTTTCCAAATACAATCTCCTGAGGTGCTGGGGGCTAAGACTTCAACAGACGAATTTGGGAGGCAACACAGTTCAGCCTGTGACAGCTCGGCCAGAGGAGCAAATTTCTCCTGGGAGTGAAAGATTTAGCTCCGAGTCGCAGCCAAATCCCTGACCTCTTCCAAAGACAATGGCTAACGGTATCTCTTC…
TCONS_00004612	chr23	61555085-61555849	XLOC_002809	764	1	14.1453	81.2908	5.74684	2.52277	CCAGAAATATACACCGGCGGCTACGATCCTCGGGGGACATGGAGTGGGACGTAACTGAGCAACTCACGCTTTCACTTTACACGCAGGAGTGGGAGCTGGGCCGTGTGGCAGTGCTTCTTTCAGCTTTCTGAGGAGCGTCCACACTGATTCCCACAGCGGCTGTACCAGCCTGCGCCCCCACCAGCAGTGCCCGGGGCTCTCTCGTCTCCACACCCTCCCACCAGCGCTTGTTGTCTGCGGTCTTTCTGATGATGGCCATTCTCACTGTGGTTTCCATTTGCGTTTCTCTGATGACTAGCAGTATTGAGCGTCTTTTCACGTGCCTGTTGGCCAGAGAATCTGCTTTCCTAACAAGACCCCCTGAGGGATGTAGGTGTTTGGGCCCATATTTGAGTAGCA…
TCONS_00005012	chr22	21180548-21189480	XLOC_002989	474	2	9.55849	171.157	17.9063	4.16239	CTGGGAGGCCCTGAGCCTGCCCCGTTAGCCCCGGCACCCGGCCTGGCTACCTCGGCCGGACGCCGATCACCAGACGGGCCGTGGCCCTAGTCGGCCCGGAAAGCAGAGGCCGGAAAAGAGTGTGCAAGATTGCGAGAGGAGGTAAGGCTGTCGCTTCGGCTCCGGCCGGGGAAGAGGTGCCTAGAGCCATCAACAACTACCCTCGCTCCACCTCTCGGCTGGGTAAGGCTGTATCCTCGGACGTGTCCTGTGTCGCCTCACCCAGGGCTGCAGAACCTCCTCGGACCTACCGCGGGCCACCCCGAGGGCTGCAGATTCCTTCCGCCAGGCGCGTCGCCCAAGGCCGTGGGTGAGGGTACGGGATCGGCGCCCTCGCCTCGGCTCTTCCAACTGCTGCCG…
TCONS_00005151	chr22	236085-237336	XLOC_003046	1251	1	38.2113	2.74422	0.071817	-3.79953	GAGATACACAGCCTACTTTCCTGAGACTTCAGCCTCAGGTTAATTATTAATAGTACAACTTCAAGCCAAGGGGAAAAAAAGGAAGGGGGGGGAGCGGGTGGCAAGAGACATTTTAAATATAAAGCAGAAACTATGAGATCTCTGTCTTCCTGGGTATATATGTGAGTCTCAGTATGTGTTTGTCTTTGGATAATATTGCTGAGGTTAATTTGTAAATGTTGTTGCTGTTCAGTCACTCAGTCATGTTCGACTCTTTGCAAAGTCATGGAATACAGCATGCCAGGTTTCCCCATCCTTCACCATCTCCTGGACCTACAGTCACTCAGTCATGTTCGACTCTTTGCAAAGTCATGGAATACAGCATGCCAGGTTTCCCCATCCTTCACCATCTCCTGGACC…
TCONS_00005152	chr22	239907-240640	XLOC_003047	733	1	54.8362	10.7436	0.195922	-2.35165	GGGGTCGCAAAGAGTCGGACACGACTGAAGTGACTTAGCAGCAGTAGCAGTAGCAGGCACATGGAAAGTGATGAAAATGAGACTGTAAAGAAGGGGATGAATTAGGAGGCTATTGCCATAACCTAGGAAAGGGGTTAAGATCCTGAGATAAGATTCTGCCATGGCTCACACTTCAAAGGCATTTCTAAGTAAAATCAGCAGGCTTTCATTAATACGCGGAAGCCAAGAATTATTCTGAGGATGCTAGTATGACAGACTAATCTAATTCCAGTTCTGTACTCTGCTAAGTAAGTAGCCCTAAACAAACACTTTTATTACATCATTTTGCTGGTTAAAAACTTACAATGATTTCTTGTGCATGTGTGCTAAGTAAGTCAGTCATGTCTGACTCTTTGTGAC…
TCONS_00005155	chr22	287398-288139	XLOC_003050	741	1	147.375	37.0547	0.251431	-1.99176	GGCTGTGGTGAGTCTTTGTTGCTGTGAGTGGACTTTCTCCAGTGGCAGTGAGTAGGGGCTACTCTTCATTGTGGTGCATGGGCTTCTCATTATGGTGGTTTCTTCTGTTGCGGGCACTGGCTCTAGGTGCATGGGCTTCAGTAGTTGTGGCAAATGGGCTTAGTTGCTCCAAGGCATGTGGGATCTTCCTGGACTAGACAGATTCTTAATCACTGGGCCACCAGGGAAACCCTGTTTCAGTATTGTTTAAGCCAGCATACAGGGTTAACAGAAGACAGCATAAGTGTTTAAATACTTATTTTTAATTAAACATATTCTCAATTTATCCAGTGTTTAAAAAGGGGGAGGAGGAGCCAATTCATTATAGACAACCATTAGCTCAGTTTGATGGAAAGTATT…
TCONS_00005156	chr22	333892-334552	XLOC_003051	660	1	63.3839	12.4195	0.195941	-2.35151	CCCACCTATACCATTGATAAAGTTTTGAGAATTGGCACTAGTTCTTTTTCTTCCGCTAGCTATAAAAATGCATGACTCATAATTTATCATTTTAAATTCAAAATTAAGACTACAGAAGAATTCACTGGTGGTCCAGTGGTTAGGATCACAACTTCCACAACAGGGGGCACGGGCTCAATCCTTTATCAGGGCCCACATGCCATGGCCAGGAAAAAAAAAAAAAAATACAGCTTAGTCTAATTGAAGGATGTCCTTTCATCAGTAAATCTGGGAGTTCATAGATGTATTTTTCTTTAAAGCAATTCACCTTTAAAAGCATGATGCTATTGCTGACCTAGTCATACTTATTATTAAAAGGGGGGAAGAGGCATGAAAAGATTCACCATAAGAATTTTTCAG…
TCONS_00005166	chr22	8614921-8615356	XLOC_003061	435	1	110.906	71.7547	0.646987	-0.628192	AAGCAACTTCCGTTGTGGGGAAAAATGGAGGTAAAGAAGTTAAAGAGTTTGCAGTCCCATGGACTGGGGCCTGTCAGGCTCCTCTGTCCATGGAATTCTCCAGGCAAGAATAATGGAGTGGGTTGCCATTTCCTCCTCCAGGGGATCTTCCCAACCCAGGGATGGAGCCCAGGTCTCCCGCATTGCAGGCGGATTCTTTACCAGCTGAGCCACAAGGGAAGCCCAAAGAGTTTACACCATATGTCACAAAGAAAGGGCACACACACGCAGTGAGCGAGTCTGTAAACTGTTTGACTAAAAACTACATACTGAGAATAAGGAAGCCTAGCACGTAGTACAATTAAATGGCACAATAAATACACGCTAAGGAAGAGATGGAGAAAGGAAGATAAGCTTAAC…
TCONS_00005167	chr22	8837146-8838470	XLOC_003062	1324	1	28.5983	51.345	1.79539	0.844294	GTGATGTAAATTTTTCAAACTGAGGAAGTGCCAGAAGACTGCTGGCTGACTTATCTGAAGTGCTGTTTATGCAGAATGGCCAGACTTTGGACTTCTAGAAAATGCCATTCAAGGAAGCAGATGGTGTTGACATGTGTCAAGGAGTCTTTCAGTTCAGTTCAGTTGCTCAGTCGTGTCCGACTCTGCGACCCCACGGACGGCAGCACGCCAGGCTTCCCTGTCCATCACCAACTCTGGAAGCTTATTCAAACTCAGGTCCATTTAGCTGATGATGCCATCCAACCATCTCATGCTCTGCTGTCCCTTTCCCCTCCTGCCTTCAATCTTTCCCAGCATCAGAGTCTTTTCCAGTGAGTCAGTTCTTCCCATCAGGTGGCCAAAGTATTGGAGTTTCAGCTT…
TCONS_00005183	chr22	11768867-11769801	XLOC_003078	934	1	239.928	403.412	1.68139	0.749652	CTCCCAAGAAAGATCAAAATATGTGGGGCAGAGACAGCTGTGCATTTGAAGCTGAGGTTGTGTTTTTCTTGTTTATATTTGAAAACACCAGGCAAGTGAATTTTATATCATCGTAAGGACTTTCAGTCCGAGGTAAACTTACAGATATATAAATTCCTATCCCACAAGGACAATTCCAGCGGGTATCGAAACTATTCTTACAGAGAGGACAGTGACCTCTCAAGTTGAGTCTTCTAGTGACCCGCCCCCCCTCCAACGTCTTCCTGAGATGACCAGTTTGCCTAAGTTTCTGTGGAGCAGACAGGAAGTCCTATCTTGTCTCGTCTCCTATACGGTAGCTGATGGTCCAGATGCTCCTCACACGAGGGATGCAGTGGTCTCTGCCTGGCGGAGGCTGCT…
TCONS_00005185	chr22	12260411-12261470	XLOC_003080	1059	1	77.7837	36.8713	0.474023	-1.07697	GATTTGGAAGAGATCCAGTGGACATTTACCAGAGTCTTCTATTTTTTTTCTTCTTCTTTTTTAAATTGATGTAACATTGTAAAGTTTTATGTGTATAACATTGTAAATTCAATTTATGTACATTATCAGTTCAGTTCAGTCACTCAGTCGAGTCCAACTCTGTGACCCCATGGATCACAGCACACCAGGCCTCCCTGTCCATCACCAACTCCTGGAGTTCACTCAGACTCACGTCCATCGAGTCAGTGATGCCATCCAGCCATCTCATCCTCTGTCGTCCCCTTCTCCTCCTGCCCCCAATCCCTCCCAGCATCAGAGTCTTCCGATGAGTCAACTCTTCGCATGAGGTGGCCAAAGTACTGGAGTTTCAGCTTCAGCATCATTCCCTCCAATGTACAT…
TCONS_00005189	chr22	12496020-12497041	XLOC_003084	1021	1	39.0469	3.50559	0.089779	-3.47748	TGGAGCTCAAAGACAGCTTTCTCGGGGAAAAGAGCACATCTAGTGAGAGAAAGAAATCCAGCCATCCCAAGAGTTAGGAAGAGTCCGGGCCCACTTCTCCAGTGCTTGACTGGAGAAGGACAAATCCACAGCGGCTGCCAGAGCTGAGGGAATTATCTGTGAAACGACTGGGTTTGTGGCCATTCACATCTATTCCTCCATGATTTACTGTACTCACTTTGATCACCTTGAGCCTCAGCTTAAGGAACACCTCAGTTTTATTCCTCCAAGGGTTATTATGTGCCCTGATGAGTACAGAGGGCACCTAGCCAAGGTGTGGTGAGGTGGAGACACAGAGACACATTGGGAGCACATTCTGGGTTTTTGGAAGTGTTTGCTTTGTGCAAGATAAGATTTGTG…
TCONS_00005190	chr22	12499169-12499711	XLOC_003085	542	1	84.734	16.6067	0.195986	-2.35118	CTAGTTTACCATTAATTCAGAACTTTTGACCACTGTGACCACCCTTAAAGATCTACTTGACTCATTCCTACCACGCCCTACGCTTTTAAGATTGAGTAAAGTTTTCTCATCATTTAGAACTCAACTCAAATGGCATTTACCCAGCAAGGCCCTCTTGATTAACTTAAGTGGCCTCTCACCCCTCACCTCAGGGACCACCCCCAGGCCTATTTTATTTTCTTCCTAGAACTTAATCACTATCTGAAAGGATTTTCTTTGGGTGTTCTATAAGTCCTGTCCCTCTGCGCTAGAACGTAAACTACACTATGGCCGGAGTTTTCGCAGGGTTTGTTACTGCTGTAACTCTAGTACCTGGAACAGTGCCTGGCATAGTAGGCACTCAGGATTTGTTGACTAGCG…
TCONS_00005191	chr22	12502591-12503541	XLOC_003086	950	1	74.73	30.6716	0.410432	-1.28478	TGACTTTGGATGGTGATGGCAGGAAATGAAATTATCAAGAAGGCCACTAGTGAAGCATCTGTAAGTGTGAGCAGTCAGTGAAGATGTGCCTAATTAATGGAAGTTTGGATTTGGATATGTCGATTTCCATGTGCCTATGGAACTGTCCAAATGGATGGCGGCTCTTAAAAACAGAGATGGAATTGCAACCATCCTTATGAAAGGGGATGCTGAAGCTGTGAGAATGTTTCCAAGTGTGAGTGAGAAGGATAAAAGGCCAGGACGGAGCTCAGAAAAACCATGTTTGTGGGCTTGAAAGGAGATAAAAGAGGCTAACAGGATGCCAAGAGGATAAGCTGGAAGAGAAGAAGGGAAAACTAGGGTAAAGAAAGGTGAGGAAGGAGAAATTGGAGGGGCCAA…
TCONS_00005192	chr22	12504514-12505580	XLOC_003087	1066	1	33.9508	36.576	1.07732	0.107452	CAGATTAGTGTTGCCCTCCAGGGCAGAAGGAGCAAAAAAGTATCCACTGAACAAAGTCTTAGGATGCTTCCTCCTAAGGAAGGAAGCTTGCTTATTGCTTCTAGAGCAGCTGTGTTTGTGAGCACAGAAACCCAAAGGAGGGCTGTGGAGTCATGTCCACAGTCTCTGCACTTCTAACCAAAAGGCAGGTGATGGCATCTCTGAGGAGGACCCGTGGAAAGCACCCCTTCTTTCCTACCAATTAAAAAATAGATGAGAAGCAGCAGATCGCCAAAAAATTTGCTTCATTATTGATGAAAACTAGGCTGGAGGACACAGCTCAGTGGGAAGCCCAAAATGGTCTTATAAACTGCGTATACCCTAGACTAGGCTAGACTTTGGAACAGCCTACTAGATGGA…
TCONS_00005193	chr22	12507328-12508274	XLOC_003088	946	1	28.6195	42.3972	1.48141	0.566971	GGCTCCCCCGTCCCTGGGATTCTCAGGAGGTTGGGAATAGAAACTAGGAGGAAATGGCCAATTTATTCCCCAGAATTCCAGAAGTGCTCTGGAATTAGAGGCTCTGATGCAGGGCAGGGGACTGGAAATAAGGGCTTGATTGAAAATCTAAAAGGAACGAGACTCTCAGTTCACTTCTCCCACCCCATATAGCAAGAGAAAGTCCTGAATATTTTGTCTGGAGAAATCAAGGAGAAAATTAGCAGCTCTGGATTTAAGGATAACAGGTAAGGGTGAAATGCTCAACTGAAAATGGAGTAATTTAATAAAATTGTGCATACCAAATGGTGAGACCTGGTATGACCTTTTAACTCATTCCCAATCCTAGGGTAATCAGGTAATCACCAACCTGGGCAGGAT…
TCONS_00005194	chr22	12508469-12509223	XLOC_003089	754	1	28.7936	56.8819	1.9755	0.982221	GGAAAAGTAAAAGAGAAGAAATTACCAAAAACATATTACAAGCTATTTTCCCAGACCTGGAAGACATACATTTGTAGATTTAAAGAGTCCACAAGATAGCCCAGTGAATGAATGAAAAAAGATCCACACAGTGAGTGTGTATAAGACATAACATTGAAGATTTTTAGGATACTGATGAAAATGGGAATAAGCTAAATCCTGTCTGGGGTGGGGGGAACAGATAACATACAAAAAAATTGGGAATTGGAATGGCAGCTAAGAAACAATGGATTCATTCTTTCAGAATTCTGAGGAAAATTATTTTCAGTCTAGAATTTCAAAGAAACTATCAAGTGGAAGATACAATATGGACATTTTGTGCATGTGAAATGTCTCCAAAGTTTATTTTCTGTGCATCTT…
TCONS_00005195	chr22	12538208-12539550	XLOC_003090	1342	1	30.4967	12.6353	0.414317	-1.27119	GCTGACTGCATTTTATTTTCATTTGCCGTCTTATCAGCCTTTTCAGAACATCGTTTTGGTTCCAACAAATTGGGATGCTTCATTCTGTTTCCAGGGCCGTGTTTGAACACTGCTCGAGTGTCAGTCCCTGGCTGTTTACACTCACATATGCATAGACTGGTGATATCCAAACACAGAAATGCCGGCTTAGTTGGTGTGATCAGCTGGGGAAATAGGTTGTCCAGTTGAGGAATACTCTGGATTTTATGTGCGCCTTTATTTTTACCCCAGAAATCTTGAGATGATGTCCCAAGTGTTCATGACAGCGTGCCGCGTTCGTTTCACCGACTGTATTCTGTGAGATTGTCATACATTCCGCCAGCATGTATTGAGCATCTGCTCAGCTCACAGACATGTGCT…
TCONS_00005196	chr22	12541146-12541751	XLOC_003091	605	1	65.2895	42.2203	0.646663	-0.628914	CTGAGTTGTAGTCCCCTCTGGTGGAAACATCCCTGGAGAGAATTTCCCCTCCCCTGAAACGTGCCATTCAGGGGCCACTGCTCCAGTCTCTGCACCTCTCGTCACATGACCATCTTCCCTCTGTGCACCTGTGTCTTCATGTGATGCTCTCCCTGTCTGTCTGTCTCCTTTTCTTATAAGGACACACTAGTCCTAGTAAATTAAAAGCCCCACTACTCTAGTATGACCTCATTGTACTTGGTGATACCTTCAAAGACCTTTTCTGACTGGAAAATGTCAGTTTTCATTCCAATCCCAAAGAAAGGCAATGCCAAAGAATGTTCAAACTACTGCACAATTGCATTCATCTCACATGCTAGCAAAGTAATGCTCATTTCTCCAAGCCAGGCTTAAATAGTA…
TCONS_00005198	chr22	12859688-12860436	XLOC_003093	748	1	77.6111	52.2688	0.673471	-0.570313	CTGGGTAGGTAAGGCACAAGCTGGGAATCTGGAAGAAAATGCTAGGAGCCATAGAAACTGCAGATATGCTTTATTCTCTAGTGCCTGGTGCGGCAGCCAGGGGTGTTCCAGGAGGACTTCCATAGGTGTACGTGAACAAAGGTGGCAGTTCCCCAAGCTGTTGCATACCGATGCATGTATGCATTGCTATAGAGGATCTCAGTTGTTATATAACCATGCAAAGCCATCGTTTACAGGAAGTGGGGCAAGAGAGCCTGACTATCGCCATCCTAGCTAATCACTAGCTCTCTACAGTTGCTGTTTCCTTCTCCAGGGGATCTTCCCAACCCAGGAATCAAACGCATGGCTCCTGCTTGCAGGCGGATTCTTTACCACTAAGCTACCTGGGAAGCCCTAGAC…
TCONS_00005199	chr22	12860514-12862281	XLOC_003094	1767	1	73.6592	35.0579	0.475947	-1.07113	CCTGTTCCTAATTATTCTGTGGTCGTAGTCCATACATTCATTCTTCCCTTCAATTGCCAAGTATTTATTGAGTACTTCCTATGTTCTAGGAACTGTGCTCAGAGATAAAATTAACATACTAAACTACAGCTAAAATTTTCACCATCACCCACTTCTTTGGGGATATTTTCATCCCCAAAATGAAGAGGAGGGGTGGGAAAGAGTCATCCAGCCTGGGACAGTTACTCCTCGATTTCCCACCAGCTCTGATCAGCTCCTTCCCTGCCTTCTGCCCACAACCTCTATCTGACTGTCTGCCATATTGGGTTGGGAAACAAGAAAGGGATAGAAAAGAGGAGAGAAAAAGGGAAAGATGTTGCCCATATCCTTGGCCTTCCTTGGAAAGGAACAGTTGGAATT…
TCONS_00005200	chr22	12862425-12863061	XLOC_003095	636	1	133.615	52.3632	0.391896	-1.35146	GGGGAGCTACTTCTGAATCTCCTTAAATTTCATGGTCACCAGAGACATAATTCTTGGTGTGGTTGGAGAAGGAAAGGGTGGGGTTTACTGTGTTGTCATCTGCCTGCTTTCACATCTCACAAGTCTCCCCACCACCTGTCCCAGCATTCCCATGAACACCTGCTTCAGGAGATTCTTCCCTGAAAAACTTTATCTGGTCTCGCCTGTTTGGGAAATGCTACGCCTGGGTAGTTGGCAACGTGCATCCACATACTAAATGCTGCTGCACTGAGGAGTCCTGGAATCAAGAAAACCTCACTGACTTTAAGTCTAATTCCCAGTCTTACTTTGCGATGGTGTCAGGTAGGACACAGCTGCAAGGGACAGAAAAGCTTACGCAAAGCTGGGATAAACAATCGG…
TCONS_00005202	chr22	13127488-13128880	XLOC_003097	1392	1	56.2044	29.0612	0.517063	-0.951589	GGAAAATATAAAAACCAGTAGGAAAGATGACACTGAAAAAAGGCAGAGTAGATTTGAAAGACTAAGTCTTTTGGAACTAAAAAATGTGTGATTAGTGAAAGAGCTTGGTGGACAGATTAAACCACAAATTGGGCATATGTGAAGAGAGAACTGGTAAACTAGAAGATAAATCAAGAAAGTACCCAGTTATAACAGAGGAGGGGATGGGAATAAGAAAAAGCTAAGAAGCATGGAGAACAGGATGAGAAGATCCAACATCAAGAATAGGGGAGAGAAGAGGTTTGAAGTTTTTTTTTTTCAGAATTTATAAAAGATATAGATCTTCAAATGAAAAGACATAACATATTTAAAGTGGTGAATAAAAACAAGTACGCTTCTAGACATATAGTACAATTGCAA…
TCONS_00005203	chr22	13128953-13131252	XLOC_003098	2299	1	39.697	20.689	0.521173	-0.940166	AAAATATAGAAGACTTCCTGATTGGGAATAACAAAGAGCTTCTAACTGAGCTTCAAAAAAGATGTCATCCTAAAAGGAAAGATAATAAGTTTGACTATATTAAAATTAAGAACATCCTTGTTATCAAATGATTTCTGTAAAGAAAGTAAAGAGGCAAGTCACAAAGTGGGAGAAAAATATTTGCAATACATTTAAAGGGCAAAGGATTCATATCCAGAATATATTAAACTACAGAAAAAGTGAGTTAAAAACAGGCATTTCTCAAAATGGAAGACCCTAGTGGCTACTGAGCAGTCAAAAAAATGCTTAGACGTATTGGTAATCAGGAAAATTCAAATTAGGTAACATGTAATACCATTTTACACCTGCTGAAATTGACAAAAATTAAAAATTTGACAG…
TCONS_00005210	chr22	15992270-15992974	XLOC_003105	704	1	57.9402	0.01	0.000172592	-12.5003	TGGGCAGTAGTCCTCAGTAAGACTCTGAATAAAGCTTAAGCTCACAGCTCTCAAGTTGTGTACTTCTAAGTTGGCACAGGGTTTGGCTGGAGAAAACAAAAGAATGCTTTCAAAATAGCAATCCTAGCGGAGGATGGGCAGAATTGAGAAGCCAGAGTGCAAGACAATTAGAAGAGATCTGGGACATATGAGAACAAGGAAAGACATGATACCTAGAACCAAAACAGAAATCCAAGATGCCTTGTTTTAAGGAAGGTGCAGGTTGTGTGTTCTAGTAAAAGTAGCCAGTAGCTACATGTGCCTATTGAGCATCTGAAATGTGGCAAGTGGCATAGATTAAAATAACACTTTGGATATATGGTACTAAATACCATGTATTATTTATCTAGGCTGTTGTGG…
TCONS_00005216	chr22	16267219-16268548	XLOC_003111	1329	1	23.7271	17.8917	0.754062	-0.407245	GTCACAGAAGGTCAGATCACCCATCCCATCCACTCCCCTAGTCTTTTTTCAGCTCAGTTCAATTGTCACTTCTTTGTGAACCTTTACTGGTCTCCCAGTCTGGGTTAACTCTCTCCAGTGTATCTAGACTGTAAGGGTAAAGTTCTAATCATAGTAAGGCAATGAAGAAGTCTGTCTTACAGTCTGTCTTCCCCATAACCACATAAAGCCCATGGAGTCAAGGGCCAGGTCTGTTTCTGCTCCCCAGTGTCTCCCTGATACTCTGTCCTGTGTCTGGAATACACTGGGCACTCAAATACTTGAGAAATGAATCATACCAGTCTATGTTCAGCTGGCTGTGCACATGAACAGATAAGTCACAAGGTCTTGCCTCACGGTTACCTGAAAAGCATACAACTC…
TCONS_00005222	chr22	16661273-16661596	XLOC_003117	323	1	61.6246	310.36	5.0363	2.33236	GGGGTGGTTGGAAAAACCAGTACTATTTTTAAAACATTAGGTTTCAGTATAAATACAGCTCACAACTGCTAGCTTTGGGGGGCTGTGGGTGGGGGGAGTTGTGTGGGTTTTGTTTTGTTTAATTTATTGATTAGTCTTTAAAGCAGGTTTTTTTGGTTTTTGAGATTACCGGACCACCATTAAATGTGTACTGTGAAGAAATTAATGATATGTATAAAGGGCTTTACCAAAGTCCACTAAACACTACTCAAATATAGACTGCAAACCAAAATGTATCTGTTATGACATTAATTGCAAATAGCAAGTATGGTGCTAAAGTCCAC
TCONS_00005231	chr22	18131626-18132435	XLOC_003126	809	1	26.2283	70.6518	2.69372	1.4296	GGGAAAATGAAAACAATGTCTAATGTTGGTGGAATCCAGACTATAGCTTGAGGAGCTTTCAGGACGTAGGATTCAGGGGCATGAGAAACAAGGTTTTCATCTGGGGTCAGTGAAGAAGGAAGGGTACCTTCTTGTCCCCTTGAGGTGCATGTGAGGGCCTCAGAGCAGGCCAGCAGTGGACAGCTTTAGAGTGCAGGTGCCACTGGGAAATGGGGAATGGAGCCGTGGAGGGCTTTACGAGGAGTGGATGGCGCCTTCCAGCTCTCTGGGGTCTGCAGCGTAGACGGCACCGAAGGTGGCATAGCCTAGAAGGCAGGTTGTCTGTTGTAGAACTGGACGCCTGGCTTTAAAGATGCCTTCCGGTTTGTTCTCGGGGACCCAGTGAGGGGACGGGAGCCA…
TCONS_00005237	chr22	19903237-19904548	XLOC_003132	1311	1	344.754	644.074	1.86821	0.901659	AACCAGTCTGTTGTTTCACATCCAGTTCTAACTGTTGCTTCCTGACCTGCATACAGATTTCTCAAGAGGCAGGTTAGGTGGTCTGTTATTCCCATCTCTTTCAGAATTTTCCACAGTTTATTGTGATCCACACAATAAAAGGCTTTGGCATAGTCAATAAAGCAGAAATAGATGTTTTTCTGGAACTCTCTTAGGGAAATATAAATTAAAATCCCAGCGAGCTGCCACTTCACACCCACTGGAATGACTGTATCCCCCACAAGACTGACCATATCAAGTGTTGGCAAGGGTGTGGAGCAAGTACAACTTTCAGTGCTACAGGCAGGATTGTAAAATGGTAGAGCTGCTTTGTAAAATAATCTGGGAATTTCTCAAGTGTTAAACATAGAGTTGCTATGG…
TCONS_00005238	chr22	19905157-19905762	XLOC_003133	605	1	13.0579	84.4405	6.46662	2.69301	ATATGAAATTATGTTGTTATCAAGATATTTTGTTTGCTTAACCCTTTTCCTTACTGAAGCTGCCACTGAAAGATAATGCTAATGGGATTGTAAATCATGCGGCACCCCCTGGGGCTTATGGGAGAGGGCACATTGACCCAGGCTAACCAGTTAGAATGCCTCATTCCTTTGTCCACATTGTTTAGTCCAGAGTTGGGACTAACCACAAAGAGGGCCAAACAGAATCCAACCAAGGACTTTTTTGTGGCGCTCTCAGAAAGAGATGCTCTCTTTTCACTAGAATCACTAGCTGTAAGACCTATGTAAGCACAGATTTTTGAGGCCATCTTTGCCAGCAGGTGAACAGAGGCTACTTAAAAATGAAAGCAACAAAAAGTAAATGTCCAGATAACCTTGTTT…
TCONS_00005239	chr22	19906171-19907638	XLOC_003134	1467	1	27.5075	38.7483	1.40864	0.494308	CCATTGAGATGCCAGGGGACATTTGCTAGTAGCTTCTGTTTCTAGGACACTTGCTGAAAATGACTCTTTTGCTATTTGTTATGTGTGAATATGAGTCTTGAAACAGTTGCAGCTGTCCTAAGACCTGTTTGAGAATGAAACTGATGCCAAAAGAGAGCAAAGTCAAAAGAATGTGAGAGAAAGGGAGCGCAACCACTGGAATAAATCAGTCTTGAGGACTGCATTATCTCTGGGCTTTCAGTTATGTGAACCAGTAAATATTTTCATTCAAGCCACTTTAAGTTGGGTGTACTCTTTATGAGGATCCTAATGTAATTGGGCTTCCAGGTAACGCAGTGGTAAAGAATCCATGTGCCAGTGCAGGAGACTTGAGAGACTCAGGTTTGATCCCTGGGTTGG…
TCONS_00005241	chr22	20588010-20590253	XLOC_003136	2243	1	343.348	366.984	1.06884	0.0960456	GGTAGCCTTCCCGCCCCAGGAATCAAACCAGGGTCTCCTGCATTGCAGGAGGATTCTTTACCAACTGAGCTATCAGGGAAGCCTCCCTAGTAAGTGCCCAGTAAATATAAATTCCCTTTTCTTTCTCTTCAGTTCAGTTCAGTCGCTCAGTCATGTCCAGCTCTTTGCAACTCCATGGACTGCAGCAGCCCAGGCTTCCTTGTCCATCACTAACTCCCAGAGTTGGCTAAAACTCATGTTCATCGAGTCGGTGATGCCATCCAATCATCTCTCCCCTTCTCCTCCTGCCTTCAATCTTTCCCAGCATCAGAGTCTTTCCCAATGAGTCAGTTCTTAGCATCAGGTGGCCAAAGTATTGGAGCTTCAGCTTCAGCATCAGTCCTTCCAGTGAATATTCAG…
TCONS_00005242	chr22	20590444-20602977	XLOC_003137	12533	1	85.7138	108.323	1.26378	0.33774	TAGTCAGATAAATGAAGTACTTAAGGAAATAAAATATATTAACCTTACATAACTCCTTTGTTTTATAAACAATAAGGTTTGCAAGCTGAACTTAACAGCTTAAGCAAGAACTAGGATTTTGAATATGAACTTTGAAAATTGATTATGACTCTTAATTTCTGGATAATTATTTTCTACACACAAAAGTATCCCTAAACACAAAAGTATCAGACACCTCCCAGGGAAACTGCATGTAGCATTAGTATTATAACAGACCCACCCACTCAGCCTATCCATGTACCACTCATTCTTCAAGCACTGGCAGCAGTTTAAGATGGCCACCGTGGGTCAAATCATAGCTACAGATATGGGTTCTCAAAGTTTTTGGAGTTGGTTGGCAACATTTAGGATAAACTTGAA…
TCONS_00005243	chr22	20603112-20603452	XLOC_003138	340	1	54.5694	314.028	5.75465	2.52473	GAGGCTAGCAAAGCCTAGGTATGGCTGTGTTTGTCTTTAAATGTATATTTGAGAACCTGTATCTACACACAATGGGAGCATCCGTTATGGTGTATAAGCCCGTGTAAGTGTGGCTGTGTATGACCGTGTCTGGCCATAGACTGTAAGCCCCACAGGGGCAAGACCAAGTATCCTCTCTGTAGCTCCATCACCTAAGAAAGGGCCTGGCACATAGTAGGTGCTCAATAAATATTCATTCAAGAACAAATGAATGAACAAAGTCATTCTGGAAGATCAGATAGCTTAGGAAGGACCTGATCGTCATGGGTAGAGACCATGAGCAGCCCAGTCTCTGCGCAGG
TCONS_00005244	chr22	20603584-20605491	XLOC_003139	1907	1	66.0741	67.7812	1.02584	0.0368003	GAGTTTCAAGAGTTATTTCAGACTGTTCTGTGGTGAAAAAGAGAAATGAGCTATCCATTTTAAAAATATGGGACAGGTGAGGGAGAGAAGGGCAGAAGTGGACAGAAATTCAAGATGGATGGATGGACAGAGACAGATAGACACACTGAGTAAACACATGAAGTCATTAATAGATTTATTTATAGACAGACCAAAAGACAAATAGAGACACGGATAAACAGGGGTACAGATAGACACACACACTGACATGGATAGTCAGGGAGTCTCCAGGAGTGACTGACAGGTCAACAGACAGGCAGACCAATCGATACCCAGCTAGATGGACAGGTGATTGCCCAGAGAAGATGGATATGTAGCCTGCATAGAGAATGGGCCTCCCCAATGGCCATGCCCCATATT…
TCONS_00005245	chr22	20605918-20607103	XLOC_003140	1185	1	16.3001	55.6057	3.41137	1.77035	ATTTGGTGTTAGCAATTCAAGGATATGAGGTCTGCGGGTGCTGGTGCTTTGGGTGTCCCCGTTACCTTGACTGAGAGCAGTTGGAATATGAATAGCTTGTTTTCAGAGTGGTTAGAGTGTGTGACATGGGATTGCAGCCTCCCTGCCATACATCCCACCCTCTGCCTTCTGAAATCAATGCTGGCCTCACCGTATGATTTGGGGGTTTCCGGGAGTTGAGGGTCAGGTGAGTACTGGAGGACAGCAAGAATCACCAAATTAATGCCTTGCCTGAGGTCAGGAAGTCCAGGGCCACCTGGAGATGAATTATCTGGTTAAGAAGCCATGACCAGGTAGATCAGTGGAGACAGAGGGTTTTGCCACTTATTGCCCTGCATTTAAAGACCTGTACTGTTGGGG…
TCONS_00005246	chr22	20607208-20608019	XLOC_003141	811	1	34.8581	84.5082	2.42435	1.2776	GGCCTTTAAGGATTTTAGGACAGTGTGTGGCATAATTAAAATTCGCACTTTAGAATAATCTTGACATGCCGCTTACTAGCTATGTTCCTAAAAAGTGACCTAACCTCTCTGCCTCAATTCCCTCCTCTGTAGAATGGGGCAATGGTAGTGCCTGCCTCTTGGAGTTATTGTGCGAATGCAGTGAGATAGTATGGATAGAACTGGGATGCGGCAACCCTTGGTGAAGATTAGCTGTTATTAGCTATTATAGGCTAGATTGGGATGGGCAGAGACCCGTAGAAAGAGCAATGAGATGGCCGTGGATGGAACTGTGATGGAGCTTGGGAGTGAGACAGAAGACATCTCAGAGAAGCAGAAGAAAGAAAGAGATGCTGATGTCAGGAAAGCCAAGGGAGGAAA…
TCONS_00005247	chr22	20608101-20609905	XLOC_003142	1804	1	88.7058	91.943	1.03649	0.0517113	GGTTAATCAGCCATGTCTGGGTCCTTCTCTGTACCAGATGAATGGTACTGACTACAGGGGCAGGGAATCAGCAGCTCCTTCTGGAGAGAATGAACCATCTGAGGTTAGACCAGGAAGCAGTTTTCCTGGTTTGTAGACTGGTCAGTCAGCAGAGAAGTAGTGAAACTATGTCCTGAAGGAAGATGCGTGAGGAAAAGAGGGTTAGCTAAGTATATAGGGGGGCATGAATCAAGGGATTTAGGGAAAAATAAATACAACTGACCTTTGAGCAGAAATTCTTAGCCTTTTTAGATCCTAGGTCCCTTGCAGATGCAATGTAAGTAATGAACACTTGCCCCAAGAAGAACTGTCACACATTCATATTCAGTCTACACGTGATTTCAGGAGTTTCATACCCAC…
TCONS_00005248	chr22	20614193-20615036	XLOC_003143	843	1	41.4318	13.3924	0.32324	-1.62932	CACCAGTAGACTGTGATGTTATGCAAATATAATGTAATACCTACAGAGACAAGTTTTTTTTAAAAGCTATGCAAAGAGATACCCTCGAAAACATTACAGGAAAATAAAAGCAGAATTCGAAAAAAAAGCTCAAGTAAACCATAGAAAGGCAGGGATATGAAAACAGAAAGAAAAAGACAGAATAAACAAAAAATCCTCAGAAAATAATAAGGCAGAACCTAATATATCAATAATTACATTAGATATAAATGGTATAAATATACAAATTAAAAGATTGACAGAATGATTAAAAATCTTAACTATATGCTGTCTACAAGAAGCTCACTTCAAACACATCTCCTATATATAAAGGCAAATTGAAAGCAAAAGGATGGAAAAGATCATAAAACATTAAAACAT…
TCONS_00005249	chr22	20629296-20630391	XLOC_003144	1095	1	53.7723	6.43661	0.119701	-3.06249	CTTTTGTTAAGTAAAAATGTTAAAATGTAAAAAGGTTTAAAAATTAAGAGTAACTCTGTTTATTTAGAAATAGAATGTTTTTAACTTCCAAACCAGTAGAAAAGAAAAGAAAAAACAGAATGAAGAAAACTTTATCAATGCAATTGGAGGCATGAAAGAGGGAAAAGAGGAAAAGCAAATAAAAAGCAGGGAGAATAGAAACACAAAATGAGACAATAGAAGTAAGTCCAAATGCATTAATCACAATAAAAGTAGACATATCAAATTTGCCCATTAAAAGAGACTTTCCATGTGGATTTTTTAAACATTCAGGAATAGGCTGTTCACAAAAAAACTTGCCTAAAAAAAAGTTACAGAAAGATTGAAAATGGAGATATACAAAGATACGCTAGGCAAATA…
TCONS_00005253	chr22	21254686-21255452	XLOC_003148	766	1	51.6853	10.1259	0.195915	-2.3517	GCTAGCTTTCTGAGGAAATCTGGTCTGTTTGGGAAGGTCACTCAAATCAGAAGATGAAAGAAAGAATCCAAAGAACCTTGTCCTTAGAAGAAAAAAGAAGGCTGGGTGTTCATTTACTGGACTTCCTGGCCGAAGTAAGTGAACCTCATCACACCAGCTGGGCAGGCCCTGCTGTGGAGATGATGAAGAGGACGACGACGATGATGATGATGCAAACAGCAGCAGCTGTGTTTCTCAGGGCACTTGACATTTTCCTCCTTGTGGTAGGCCAGTTGGCAGGTAGGGAGGAGTTGAATTGTCTGTAGGTTGGGTCTGAAAGTGGACTCTGGGGTGGAGATGGCTTTGCAGGAGATTTCCTGGGGAGCCCTTGGGATTATCACTGGAGCAAGGGAGGAACTG…
TCONS_00005254	chr22	21259141-21259868	XLOC_003149	727	1	0.01	54.3205	5432.05	12.4073	CAATGACTGTGACTCCCACGGATTATTATCCCGGATTCACAGATGAGGAAACTGAAGCCAACTGATAGAAGTAACTTGCCCTAGAAGGTCACACACCTGGCACACAGTTAATGCTTAACAAATATCTATTGAGTGAATGAATGAATGAGAAGTTAATAGGTAGAAAGGACAGGTGTTAAACCTAGGCTTTCTGGCTCTGAAACCCATGGGCTTTTTATTATTTATTTCAGGCAACAAAATTTTGGGGCTCTCAGGCTCTGGTCAGTGTTAGAGAAATAATCTGAGGTTGGACTCTGAATCTATGCTTCCTTCTGACCCAGACCCTAGTCTGAACATCCATAGCCTTCCTGCAGATACACATGACACCAGATACCAGGCTTGGCCATGGCAGGAAGATTA…
TCONS_00005271	chr22	23950832-23952459	XLOC_003166	1627	1	24.4412	14.1762	0.580012	-0.785844	CGGGGGAGTCTAGGGGCGGCTATAGTCAAAGGGTCACAAAGAGTCAGACATGACTGAAGTGACTTGACATGCATGCACCCACACAGAAAGATGTTGGAAGGATACACAAGTCGCTTCCTATTCATTAACACTGGGGGAAATGGGTTGAGAAGTCAAGAGTAGGGGCTTTTATCTGTTACTTCATTTTTCTGTCAGTGGCTGGATTTTTAAATCATGACTACATTGTTTTTGTTTAAAAAAAAAAACCCAACCATGAGTTAGAAAAACAAGCTATCTTTGGATGGCAAGGAAAAATGTTAACTCTGAAAGATGTCCCTCCAGGGTAGTGGGAGGGGGTGAGGCAGCGAGGCAGGGGAGGGGGCGGGGGAGGTGAACTGAAGGCCCAAACTCTGTCACTGG…
TCONS_00005277	chr22	30120249-30120717	XLOC_003172	468	1	117.193	0.01	8.53293e-05	-13.5166	TTTTTCTCCATATTTTATAGGCAGGCTTGGCTCTGAAAGTAGCCCCCTATGTGAGTCATTTTGAATCCCTAGGTTATAACAAGTCCATGTATCAGGAGGTGGTGTCTAGCCTCCAGAGAGGGGCTACGGCTGCCCTTTCTGCCTTCGCTGGTTATCTGTCTGGCTCCAGGTCTCTTGTGCCTCTGGGCTATAAGACTGGCATCTAGTGCCAGTGTGGTGATTTTGTTTGGTTCTGTCCTCTCTTCTGGTATCACTTTTTGTAATAAAACTTTTGTTTGATCTTATGGAGTGTTGTTTTATTTGCTACAGCTAAAATCATCAAAGGGTTTCCCTTGTGACTCAGCTGATAAAGAATCCACCTGCAAGGTGGGAGACCTGAGTTCAATCCCTGGGTTGGGA…
TCONS_00005278	chr22	30129926-30134516	XLOC_003173	4590	1	100.62	8.59014	0.0853721	-3.55009	CTGCCCTATCCCAACTTCCAGAAGTAATTAGTTATTAATTAGTTGTATAATTTTCTAGAAATGTTTTATATTCTTTGGTTTTATACAAATTTAATTAAACCGCACTACTGCTGAGGAAATTGGATTTTCTCCTTAGGGATACATCTTGGAAATTTTTTCCTAATAGTGCATACAGACCTAGCCTGTGCTTTTTCAGGGCTGCCTTGTATTCCTTTCCACGCAGGGACCATCCTTTATGTAACCAGGGCCCCTTTGCTTAGCATTGTGATTGTTTCTGGTTTTTGCTGTTACAAACAGTGCCATAGTAAACTTCCTTGCACATGGAACTTTGGTTGTTGCTACAAACAAACCTACCTATAGGATAAATTCCTAGAAGGATAACTACTGAGTCAGTTTCTT…
TCONS_00005319	chr22	31544486-31545207	XLOC_003214	721	1	56.0794	21.9747	0.39185	-1.35163	CAGCAAATTTGGAAAACTCAGCAGTGGCCACAGGACTGGAAAAGGTCAGTTTTCATTCCAATCCCAAAGAAAAGCAATGCCAAAGAATGCTCAAACTACCGCACAATTGCACTCATCTCACATGCTAGTAAAGTAATGCTCAAAATTCTCCAAGCCAGGCTTCAGCAATACATGAAACATGAACTTCCAGATGTTCAAGCTGGTTTTAGAAAAGGCAGAGAAACCAGAGATCAAATTGCCAACATCCACTGGATCATGGAAAAAGCAAGAGAGTTCCAGAAAAACATCTATTTCTGCTTTATTGACTATGCCAAAGCCTTTGACTGTGTGGATCACAACAAACTGTGGAAAATTCTTCAAGAGATGGGAATACCAGACCACCTGACCTGCCTCTTGAGA…
TCONS_00005333	chr22	33324346-33326371	XLOC_003228	2025	1	136.89	99.8829	0.729658	-0.454707	CAGGTTCCTATGCAATATTGCTCTTTACAGCATTGGACCTTGCTTCTATCATCAGTCACATCCACAGCTGTGTTTTGTTTTTGCTTTGGCTCCATCCCTTCATTCTTTCTGGAGTTATTTCTCCACTGATCTCCAGTAGCGTGTTGGGCACCTACTGACCTGGGGAGTTCCTCTTTCAGTATCCTATCATTTTGCCTTTTCTTACTGTTCATGGGGCTCTTAAGGCAAGAATACTGAAGTGGTTTGCCATTCCCTTCTTCAGTGGACCACATTCTGTCAGACCTCTCCACCATGACCCGCCCGTCTTGGGTTGCCCCACGGGCAAGGCTTAGTTTCGTTGAGGTAGACAAGGCTGTGGTCCTAGTGTGATTAAATTGACTAGTTTTCTGTGAGTATGGT…
TCONS_00005345	chr22	38194494-38194960	XLOC_003240	466	1	68.8608	148.49	2.15638	1.10861	TCAGGCACCAGACGTGGGTTACCAGCCCTCTCCTAAAAATATCAAGGAACAGGGGCTGTTTCTGCTGGCTTACACCTATCACAGCTCACTTCGCCAGGTTCAAGGGAGAGACTTCATAAAAGTAAGAGAGCAGGAAGGAGAATGTGGCTGTCCCTCTACATAGAGCCCCTTCATTGACGGAGGAAGGAACTGGAGCCCAGAGTGGTGAAGTCCCTCATCCAAGGCCACTCAAGATTTTGCAGAACGACCAAGGTAAAATCCTAACCACTGGCCCAGCCAGCTCCCACCACATCACCACGGGGCTTCTTCACCAACTGTGGCTGACCCCAAGCCCCAAAGGGCACTCCTCTGAGCTTGGCCAGAGGCATGACGCGGACAAAGTCAAGACCGTTAACAGAA…
TCONS_00005356	chr22	40825467-40825931	XLOC_003251	464	1	168.461	85.475	0.507387	-0.97884	CCTAAGTGGAGGGAGTTTGTGGAGGAGGGTGGGTAACAGTGTCAGGTGCTACGGAAATGCTAGAAGATGAGGACTGTGAAGAGGCCAGAGTGTGAAGGTCATGGGCAACTTTTGAGTGTGGTTTTAATCCAGGAACATTTGGTTGCAAGAAACAGAAATTCATTTAAAAAGAGAAGGGGGGATTCGTTGAGAAGACACAGCTCTGCGTTGTAGCAACTCTTTTAACCCCTACTTCTCAGTTCCTACCTGCTTCATTCCAGTCTGAAGGTGGGCCAATCTCTGCTGGGCGCCCATTCCAAGTCCCCACTCAGGTCAGCACACACAGGCTCTGGGGGTCTCTGGCACTGAGCTAAGCCCTCCTTCTTATTGCCTCCTGGCTTGTAGCCTCCTTCATGGACT…
TCONS_00005357	chr22	40827729-40828455	XLOC_003252	726	1	222.218	228.574	1.0286	0.0406856	CATAGGTTCAAGTTAGGATCTGATGACGTTATTTTGCATCTCGTATTTCATAGCAAACAGATGAGACAACAACTCTTGAATCCTGTCAGTCACAAGATCATCCTCTTATGTGTTCCAGTTCTTTGAAGAACATTTGGTGAGGGTACTGTGTGCAGCAGCATCTGGCAGAAGCATCGCGATGTGACGTCTGTTGAGTGTACTTCCCTGTCCCCCAGCACCAGCCCCAGGCTGTCTAAGATTGAGATGCTTTTGCAAATGCCTCATTCCTTGGTGGCTTGGGCCTTCCCAGGTGGTGCTAGTGGTAAAGAAGCTACCTGCCAATGCAGGAAACAAGAGACATGGGTTCAATCCCTGAGTCAGGAAGATCCTCTGGAGAAGGGCGTGGCAACCCACTCCAGT…
TCONS_00005364	chr22	43595680-43596628	XLOC_003259	948	1	42.8158	0.01	0.000233559	-12.0639	GAGGCCGCGAGGTTGGTGTCTGGACACCAAACCTGGGATCCAGGCCGAGAGCCGGCTGCATCTACATCCCACGCCCGTGGCCCGCGGCGTTGGAGCGCGGTTTGCTGGAGGGACTCCGCGATGCGGGCTGGGAGGGCTCTTTTCCCTGCGACTCAGAAGCCCACCGACTCTCATCTCTCGCCCCCAAGATCGGCCGCGCGTCCTCCGAGGGCCCCCGGTGTGGGCTGAACGGAGCCCTTCGTCTCCATCTGTTTAAAAACCATATTGAGATGTTACGAAGTGGATTGAGATGTTGAGCTGGAAAGGCGTGGAGAGGGGTGTGAGGCCCGGCCTCTGCAGGCCGCCGGGGCAGCGGTTCCCGGAGCCGAGTCGCCGGGTTTGGCTTCCCGCGTACCCGGG…
TCONS_00005369	chr22	46710161-46711327	XLOC_003264	1166	1	96.938	0.01	0.000103159	-13.2428	GCCACTCTATATCTTTAAAATTTTCCACAATGAACAAACAGTATATGGGTTTGTATTTGTGTGTGAATGTGCAATGGCACGATATTTTAAATAAGCATGCAGAAAGTAAAATGCTCTTCAAAAAGCTCTCATTATCCTGGGCAGTGTAAAAATTACCAAGTCCTCCGTTATTTTCAGGTGTACCCTTATTAGCAGATGCTCGAGTTTTCTTGAGTCTGTCTTAGATAGAGGTGGGCACCGTATCTGATGGCCCTTGTGATATACGCTTGGTGCTAGGTAAAAGTAAGGCTAATACAAAATAGGATCAAATGCTTGTCTGGTCATGCTGGGTGTCTTAACGGTACAGCACGGGGGTCACCTTCATGCCCCAGTTAGGCTGGTGCTGCAAAGCTATTCAAA…
TCONS_00005372	chr22	49677387-49681500	XLOC_003267	4113	1	100.473	53.3639	0.531127	-0.912872	CTCTCCAGTTTCCTCACACCGGCCTGGCCCACACCAGGCGGGCCACGGTGTGTCCTGGAGCCTGGGGCGCCCTGGACACTGCCCGCCCCCAGCCTCCGCAGGTCAGCAGAAGGAAAGCCCCGAAGCTCACTCAGATCGGCTCCGTGTGGACGCCTTCACAGCCCCCTCCTTTCTCCAGGCGCAGGTCCCCTCTGCTGGGTTCTGGGGGGCCCAGTTCCGGGCCTGGCTGCCCAGACTGCCTTTACATATGGCGTCTGACACCACCTCGGACATGAAATTGGGGGGTGGGGGGGCTTTTATATCAATAACCAGTTTTCCAGCTCCAACGGGCGGCCCAGCAATTTGGTTTTGGCACTACCTGTAGTGGTCTCAGTCCCCCAAGACTATCCCCGCAGGGGA…
TCONS_00005373	chr22	49694429-49695337	XLOC_003268	908	1	52.7411	20.2943	0.384791	-1.37785	GATTATTTGCTCATGTGGGAGATCCCTGGTTTTCCACTGGCATTTTAAAAAACCAGGGTATTTCTTGCAAAATGGGAAAATCTATAGGTCGTATGTGTGAAACGTAAAGAATGATTGTAAAATAAACACTCGTGAGCCCAGGACCCCAGTCCGGAAGGGAGCGTGCCTCCCCGTGAGCCCTCTGCAGGCCCCTGCCCCAAAGGCGGCCGCCGTCCTGACGCCGTCCTGACGCTGACAGCACGCGCCTCACTTGCTCTGCGCTTGCAGCACCTCAGACACGTGAGCAACGTTGGATCTGGCTTAGTTTTGGATTTTGTGTGACACCCTGTAAAAGGTGAAGGATTCATACGGTCTGAAGAGAAGCCAGAGTACACACAAGGTGCTGGAGAAAAGAAAGAG…
TCONS_00005377	chr22	49921089-49921597	XLOC_003272	508	1	85.3108	55.1806	0.646818	-0.628567	ATCTGAGGCTCCCCTGGTGGCTGGGGGCAGAGAATCTGCCTGCCAGGGCAGGAGGCACGGGTGCAGTCCCTGGCCTGGGAAGACTCTGCATCGGAGCCGCTGGGCCCACGTGCCGCACCTGTGGGGCCTGTGCTCTCGAGCCCAGGAGCCTAGACTGCTGAGCCCGTGTACCCCAGAGCTGAGCTCCGTGACGTGAAGCCCCCGCTCACCACAGCCAAACATGCAGCAACGGAAACCCAGCACAGCCGAATAACTGAGTAAGTAAATAAAAATTATAAAACGTGCAGGTCATAAAAAAAAGAACACAAAACTTCGTGAACTAGAAAAAAGCATCAATAAAGCAAGTTTTGAAAACAATTTTTTAAAACACTATTTTTTGATGTGGACCATCTTTTTAGT…
TCONS_00005380	chr22	50329833-50330384	XLOC_003275	551	1	120.162	24.2856	0.202107	-2.30681	CCCAGAATGTGCACACGATTCTAAAGGCCAACGACGAGGAAGCAAGCAGCACGACCTGAAACTGGGGGAAGGTCTGAACAGATGCCACCGAAATGGGCTCTGGGGGCAAGACAGCACAGGGAAAGAAGCTCCACATCATGGGATGTTAGGGAAACACAAGCTAAAATGGGAAGACGAGACCTCTGAGCACCGATCAGAGGAGCTCACACGCAGACCTGCCAACACCAGGGTCTGGAGAGGAGTCAGAGCAACGGGAAGCCTGCCCCTGGTGGGAATCCAAGCGCAGCAGCTGCTGGGGGGACAGTCTGAACGTTTCTCTGAGTCTAAACACAGTCTCGTTGCATCTTCCAGCAGTCACACTCCTAGGTATTTATACACCTGATTGACACTTCTTTGTCC…
TCONS_00005381	chr22	50331043-50332093	XLOC_003276	1050	1	40.8716	13.5484	0.331487	-1.59298	CTGGTCCGCGAGCCTCTTTGGTAAGTGACGGAAGCAGCCGGTGGCTGTGAGCAGTGGCCCTTCCAGCCTCTTGACCACTTTGTAGACTTTTCACTTAAAAGCATCTGCACTTAGAGCCTAGGAACCCGTGTTCATTCTCGTAACGACTCAAGTGGGAAAAGAATGTGGAAAAATAGACACGTGTGTGTGTAGCTGAATCACTCTGAGGTTCACCCGGAACCAGCGCAGCATTGCTGATCAGCGAGTTGCTGCTGCTGTCCCCTCACCAAGTCGTGCCCAACAGCTCGTCACTCAGGGACTGCAGCTCAGCAGGCTTCCCTGTCCCTCACCCTCTCCTGGAGTTTGTCCACATTCATGTCCACTGAGTCGGTGATGCCAACCATCTCATCCTCTGTCGCC…
TCONS_00005382	chr22	50332146-50332500	XLOC_003277	354	1	166.224	17.9332	0.107886	-3.21242	TGTCCCATTGGGTGGGCTGTAATTTCTTACATTCATTTGACTGCTGACGGGCATCTGGGTTGCTTCTAGTTTGAGGTTTTATGACTAAAGCTGCCAGGAGCGTTTGTCCAGAGGTCGGTGTGTGATGTGTGAGTTCATTGCTCGCAACTAGATCCCTCAGAGTAGAACTTCTCAGTCACAAGGTAAGACTGCTTCAGGCAGGTTCAGTTCAGTCGCTCAGTCGTGTCCGACTCTTTGTGACGCCATGGACTGCAGCACGCCAGGCCTCCCTGTCCATCACCAGCTCCCAGAGTTTATTCAAACTCATGTCCATCGAGTCGGTGATGCCATCCAGCCATCTCATCCTCTGTCGTC
TCONS_00005383	chr22	50333824-50334610	XLOC_003278	786	1	54.4866	39.14	0.718342	-0.477258	CCCTGAACATTCACTGGAGGGACTGATGCTGAAGCTGAAGTTCTAATACTTGGGCCACCAACCTGAGGCAAAGAGCCAACTCATTGGAAAAGACCCTGATGCTGGGAAATAAGGGCAGGAGGAGAAGTTTCGACAGAGGGTGAGATGTTGGACGGCGTCACCAACTCAATGGACGTGAATCTGAGCAAACTCTGGGAGATGGTGGAGGACAGCTGCAGCTGATGGGGTCGCAGGGTCAGACACGACTTAGCGACTGAAGAGCAGCAAGAATAGGGTGCAGCTGTTGCTTTGACTTCCGGTGACCAACACTGCTGCCTCGGCCACCGTGCGTCTTGCTTTGTGAAGTCTCGGGTCAGCTGCTCTGCCCGTGCCGTCCTTGGGCTGCTGGCCGGTCTGTGG…
TCONS_00005384	chr22	50335559-50336242	XLOC_003279	683	1	21.9697	88.7827	4.04114	2.01476	GCCCTGAGTAATATGTCTGGATGGGTCACAGTTTATTAATCCGTTCACCCGCAGAAGGGCTTTGTGGTTGCTCCCAAGTTTGGGCAGTAATGATAAAGCTGCTATAAACATCTGTGCCCAGGTTTCTCTGTGGATGCAGGTTCTCAGCTCCTTTGGGTAAACGTCAAGGAACACAGTTGCTGGCTGATCGCACGGGAAGAAGACAGTGGCTTTTGTCAGAAACCGCCAGATTGCCTCCCAGAGTGCCGCACTGTCTGCATCCCCCCCGAGAGAGGAGAGCTCCCGCCGCTCCCCGCCCCTCTGGCCCCGGGGGTCAGTGCTCTGGGGCTCTGCCCGTCCTGACAGGCGCACAGTGGCATCGTGTGTTCATCTGCCTTCTTCGGATGGCATGTGGAGCGG…
TCONS_00005385	chr22	50336560-50336871	XLOC_003280	311	1	858.963	0.01	1.16419e-05	-16.3903	TGTGTGAGTCTGTGTGTGTGAGTCTGTGTGTATGTGTGTGTGTGAGTCTGTGTGTGAGTTTGTGTGTGTGAGTCTATGTGTGTCTCTGCGTGAGTCTGTGTGTGTGTGAGTCTGTATGTGTGTGTGAGTCTATGTGTGAGTCTGTGTGTGAGTGTGTGTGTGTGTGTGTGTGTCTGTTGTGTGTGTGAGTCTGTCTGTGAGTCTGTGTGTGTGTCTGAGTCTGTGTGTGTGAGTCTGTGTTTGTGGGTGTGTGTGAGTGTGTGTGTATGTGTGTATGAGTCTGTGTGTGTGTGAGTCTGTGGGTGTGCGTG
TCONS_00005386	chr22	50337030-50337577	XLOC_003281	547	1	7.5947	163.728	21.5582	4.43016	GTGTGTGTGAGTCTGTGTATGTGGGGGTGTGTGTGTGTGAGTCTGTGTGTGCCTGTGTGTTAGTCTGTGTGTGTGTGTGTGTTAGTCTGTGTGTGTGTGAGTCTGTGTGTGTGTTGTGTGTGTCTGTCTGTGTATGGGGGTGCGTGTGAGTCTGTGTGTATGTGTGAGTCTGTGTGTGTGAGTTTGTGTGTGAGTCTATGTGTGTCTGTGTGTGTCTGTGTGTGTGTGAGTCTGTGTGTATGTGTGTGTGTGAGTGTGTGTGTGAGTGTGTCTGTGAGTGGGTGGGTGTGAGTCTGTGTATGTGGGTGTGTGTGTGTGTGTGTGAGTGTGTGTGTGAGTCTGTTGTGTGTGTGAGTCTGTCTGTGAGTTTGTGTGTGTGTCTGAGTCTGTGTGTGTGTG…
TCONS_00005387	chr22	50341472-50343540	XLOC_003282	2068	1	83.4158	72.8078	0.87283	-0.196228	CCCGTCTTCCCGCATTTCCCAGTCACTGTGGTTTTGACCCGATTCAGCAACCGACGACGCTGGGCGCCTTTAGGGCATGTGCTGGCCATCTCTGTGCCTTCTCTAGTGGGATCTGTGTTCAAGCATTTTGCCTGCTGTCTCTTAGGGTCATTCCTGAGTTACAGGTGCTCTTTATATACTCTGGATACAAGTTCTTCGCCAGACGCATGGTTTCAGTGATTTCCTTCACCCTGCGGCTTTTCGTTTTCGCGGCTTTTGAAATCCAGTCTCACTTTTTTTGAATTGTTGCGCTTTCCCTGTTGTATGCAAAAAATCTTTGCCTAACCCAGGGTCGAGAGGTCTTACTCCTGTGTCGCTGTGGAGAGTTTTATAATTGTAGTTTCTCATTTAGGTCTTTGA…
TCONS_00005622	chr21	42925211-42934776	XLOC_003391	2160	2	10911.6	9412.06	0.862574	-0.21328	TCCAGACGCTCTGCCGGCGCTTCTTTTGGGCTTCTGCTGGGCGGGGGTGACCTGAGGCGACCCCCAGCAGTTCCCTTCGCCGCCTGAGAACACATCCACTCCCCACCCACACCTCCCCTCAAGGAACGGGAAGCCTCTAAACCCTCGGCTCCATCACAGGCTGAGAAGGGGATTTCTCTCCCCACCCTCGTCCCCGTTGGAATCCGCCTCCCCTCAAGACAAAGGGTTGTGAGCCCGCCTGGGGATGAGGCCTCGTGTGGTGGAAGCTGCACTTAGCTTCGCGGGGCTGACAGCTTTGGCCCAGGGCGGTATGTAAGTCTGGCTCGGCCCGGGACAGGGTCCAGCCAGGCCCAGCCTGGTGAAACCCAGGTCTGGGTGTGAGGGTGGTCCTAGGGAGTG…
TCONS_00005623	chr21	42925211-42934776	XLOC_003391	9565	1	2530.59	2209.8	0.873235	-0.195558	TCCAGACGCTCTGCCGGCGCTTCTTTTGGGCTTCTGCTGGGCGGGGGTGACCTGAGGCGACCCCCAGCAGTTCCCTTCGCCGCCTGAGAACACATCCACTCCCCACCCACACCTCCCCTCAAGGAACGGGAAGCCTCTAAACCCTCGGCTCCATCACAGGCTGAGAAGGGGATTTCTCTCCCCACCCTCGTCCCCGTTGGAATCCGCCTCCCCTCAAGGTGACCTTGAGATCTGCCGTCGATCTCAGGAAGCCCTTGCTTAGAGGAGTGGGGATAACTGGGGAATTCGAGACCTAGACACCCGGGAGACTGGGAGCCGCCCGGAGTCGTCTCCTTGGCCCGGGTTGGGGAGGGACTTTTTTTCCAGTGGCAGTGGAGGAATCGTCCCGTTGAGCAGTGC…
TCONS_00005782	chr21	49006047-49006852	XLOC_003453	718	2	5168.2	6569.22	1.27108	0.34606	CACCCCGTACACCGGCTCCCCTCTCCCCACTCTCTGCAGTACATGATTCCCTGCGAGAAGGTGTCCAGCCTGCCTCAGGTCACACTGAAACTGGGTGGCAAGGACTACACGCTGTCCCCGGAGGACTACACGCTCAAGGTGTCGCAGGCCGGGACGACCGTGTGCCTGAGCGGCTTCATGGGCATGGACATCCCCCCGCCCGGCGGGCCGCTCTGGATCCTGGGCGACGTCTTCATCGGGCGCTATTACACCGTGTTCGACCGCGACCAGAACCGGGTGGGCTTGGCTGAGGCTGCCCGGCTCTAGCTGGCCCCCGCCCGCTGCTGGAGTCTGGAGGAGGAGGCTGCCCCGCCACACATACCCACACACACTCACGCTCACACTGCACTCACACTCACA…
TCONS_00005807	chr21	492646-494779	XLOC_003469	635	2	60.8712	32.8009	0.538857	-0.892024	GAACGGATGAGAATATGTGCATAATTACCACCCACTCACGTATACTTCGTCGGAATGGACAGGGGTGATCAAAGGCCTTCCTCACCCTGTTGTTCTAAGGCACGTTCAGAGATCAGTCACTTCCTGTCTGAGAGGAGTGGAAGCTAAGGATGGGAATGAAAAACAGTTCACCACAGAGAAAGCTCTCATGTTTTCAAAGCAGCAAGCACAGTAACACAGTTCAGTTCACTTCAGTTGAGTCCAACTCTTTGCAACCCCATGGATTGCAGCATGCCAGGCCTCCCTGTCCATCACCAACTCCCAGAGTCCACCCAAACACATGTCCATCGAGTCCGTGATGCCATCCAGCCATCTCATCCTCTGTCTTTCCCTTCTCCTTCTGCCCTCAGTCTTTCCCAG…
TCONS_00006159	chr21	490441-491903	XLOC_003628	1462	1	29.7401	52.6306	1.76968	0.823492	GTTCTCTTTTGAGGCCAAGTGGGATTCTATTACACACATTACCTTACAACTTGCTTATTCTCCTTTCATGTTTCTTGGGCATTAGTTCATGTCTCTACCTATTCCTAAATATTCTTACTGCCTCCACAATGTAATTCATAGCATGGACACATTATAATTGTTCATTCACTTAAGAATTTTTATTTCAAGTGGTATATACAAAAATAAATATCTTGGGCAATCAATTATATCAGACTTGTTCCTTCTGCCAAGATGGCCTCCTCTTGTTAACTAAGGTGTTCAACTATCATCTATGAATCACTTCCTCTTAGGAAATTCAATTTTTTGTAAGATTAAAACTTTTTTTGAAGTATAGGTGATTTACAATGCTGTGTTAGTTTACACACACACACACATCCT…
TCONS_00006161	chr21	1160229-1160769	XLOC_003630	540	1	38.7366	116.915	3.01821	1.59369	GAAGGAACATGATCCATAAAATGGGTGTGTATTGATGAGCATAAAGATTGCTTCCAGCGCTGTAAAGTTAAATTAAGCTTCTGAATTACCAGCTGTATTGATCCTAGTACTCAGTTTTCATGTTGACATAAAACAAAGATGGGCTTCTTTTTTTAGGCTTTTATCTTCGGAATACAGTGTCTGGATTTTGCAAAGATATGTCTAATGCTTTAGGTATTGGCACATCCCAGTGATCTCTGTCAAGTTTTAGGGTGTGATAACTTGGGAATTAATATGATTTGAACTTGGATCCTATAGTAAACTGCTTGAGGAAATTGGATCTGGAAGATTACAAGTGGCAAACTTTGAAGTGAACTCCACTGAAGATCTAAGAGGCCCAACTAAAACAACTGTGGCATC…
TCONS_00006170	chr21	5719851-5720443	XLOC_003639	592	1	20.2229	94.4503	4.67046	2.22357	TGTTTTGCTGATTAGAACCTATTTCCAGATAACAGTTCTAAAATGTGTCAGTGGTGGTAAAGGGATTTTGTTTTCCAGGAGTTTATAATGGAAAAATACGTAGCAGTATAGTTTCTAGGAAATGCTAATATTGCAATTTTAAATTTAGAGTCATAGACCGAAGTCATAACTTCAACAGCCTTCTAACCACCCAGGGAAATGTTGATATTAAAACAAATGACTTTGGTTCTCTGTTCGCATGACCATAACACACTTCTTGTTCAGGAGAAGAGAGTCAGCTTTCTGTAAACTCCTGAGACAGGAAATAAATGAAATCAAGCATAATGAGATGGACATTTAGTTCTACTACCACAGAACAATGAGAACTCTTTTTCCTTCTGTCTAAATCTCCCCTCCATT…
TCONS_00006171	chr21	5721349-5722943	XLOC_003640	1594	1	38.4867	68.4037	1.77733	0.829714	CATGGACTGTAGCCCACCAGGCTCCTCTGTCCATGGGGATTCTCCAGGCAGGAACACTGAAGTGGGTGCCATGCCCTTCTCCAAGGGATCTCCCCAACCCAAGGATCAAACCCAGATGTCTGGCACTGCCGGTGGTCTTTACCATCTGAGCCACCAGGAAGCCCATATATATGTGTATGTATGTATATATATATATATGGCTCAGCTGGAGCGGATACCTTGGAATATTTAACCACTTTCTCTTTAGCCAATGGATTGGCTGCTATATATATATACTCAGCTCTCCAGCTGAGCCTTGTGTGCTAAGTTGCTTCAGTCATGTCTGACTCTTTGCGACCCCATGGACAGTAGCCCACTGTCCATGAAGATTCGCCCGTCAAGAATACTAAAGTGGATTGC…
TCONS_00006173	chr21	6848131-6849918	XLOC_003642	1787	1	8.45764	38.2624	4.524	2.1776	GGATAATTTCAGTGGGCCCAGAAATTGAACCCTCCCATGAACAGAAAAGTGCTAAATTCCTTAACGTGGGCAGTTTGGCTTTTCTCTAACAATAATCTTTTGATGTACTGACTACCGCCCTTTGTTGCAAAGCCTCTATAGAAGCCGGTCCCTCCCCTTGCCTCCCTGGAGCAGTTCTCTCACAGTCGTTCATGATGCAGCCTCTTGGGCTCGAAGTCCTAAAAATTCCCACTGAATAAAACAAAGCTCTCAACTTCTAGGTTGTGAATGTAAGTCCACACCTGATACATGGGGATCTCCCCACTCCAACACTGGTTCTCAACCAGAAGTGATTTTTGTTCCTCAAGGGACATCTGGCAACATTTGTAGACACTTGGGTTGTCACACTAGGGGGCAGTC…
TCONS_00006177	chr21	8534974-8536498	XLOC_003646	1524	1	4.05087	28.363	7.00171	2.80771	AACAGATGAGTTTAGGAAGCTCGTAGAAAGCAAAGTCAATGTACAAAAATCAACTATATTTCCACAGACTAGCAGTGAACACTAGCAATAAAATTAAGAAAACAGTGCATTCACAATACCATCACAAGAAAAAAATATGTAATTTAAGAGGTACAAATCTTGCACAATGAAAGCTATAAAACATTGAAGATAGAAACTAAACTTACGGGAAATTTTCCATGTACATGTTTAAGATTCAATATTATCAAGGTTGCAGTTCTCTCCAAATTATTTATAAATTCAACACTATACCTATCAAAATCCCTACAGGCTATTTTTTGTATAAATTGACACATTGATCCTAAAATTTATATGCAAATGCAAAGGACTTAGAATAGTAAAAACTTCTGAAAAAGGATG…
TCONS_00006178	chr21	8616265-8617711	XLOC_003647	1446	1	32.2708	13.9049	0.430882	-1.21464	TCGTCCTAACTTTCCTTCCCAGGAGTGTCTTTCAATTTTCATGTCTTGCAATCACCATCTGCAGTGATTTTGGAGCCCAAAAAATACAGTCAGGCACTGTTTCCCCATCTATTTCCCATGAAGTGATGGGACCAGATGCCATGAGCTTAGTTTTCTGAATGTTGAGCTTTAAGCCAACTTTTTCACTCTCCGCTTTCAAGAGGCTCGTTTAGTTTTTCTTCACTTTCCGCCATAAGGGTGGTGTCATCTGCATATCTGAGGTGATTGATATTTCTCCCAGCAATCTTGATTCCTGTTTGTGCTTCATCCAGCCTAGCATTTCTCATGATGTACTCTGCATAGAAGTCAAACAAGCAGGGTGACCATATACAGCCTTGACGTACTCCTTTTCCTATTTGG…
TCONS_00006179	chr21	9061904-9062367	XLOC_003648	463	1	119.352	0.01	8.37858e-05	-13.5429	GTCCATGGAATTTTCTAAGCAAGAATACTAGAGGGGGTTACCATTTCCTCCTTCAGGGGATCTCCCGGACCCAGGGGTCGAACCTGCATCTCCTGTGTCTCCTGCATTAGCAGGCGGATTCTTTACCGCTGAGATACCGTAGAAGCCCTCTGAACAACTTTACACATCAGGTAAATGAGGAAATACCCACATCAAAACAGAGAGGTGAGGCTGAGACACAGTTTCACCAGCTCCACCCTGGCCAGCACAGTACCATACAGTCAAAATTTTCTCTGAGGGACGAAGGGTTTGCATCCCACATGTAGCACCTCAACTTATAAGATTCCTGTGCAAGAGATGGCTTCACTGGTGAATTCTGCCAAACATTTAAAGAATGAATACCAACACTTCTCAAACTTC…
TCONS_00006195	chr21	12176636-12177214	XLOC_003664	578	1	104.779	143.05	1.36525	0.44917	CACAAGCAAAATACTTGATTTTAAATGTTAATATGCAGATATTAACGGTATGCTGTATCATGTCTTCTGTGTTCATGTATTCCTTTTTAATAAAATGCCTGTTAGAAGTATAAGCCGATGATGATGTGAGTGCAATTATCTGAAAACATTTTGTAGAAAGGTGCTTGTCTGAACACTTTAATCCATATTAAAAAGTGGTAGAGGGAGCAGGAATCTGACAAGATATTTTAAAATGAAGTTGCATTTCTCTTTTCAAAATGCAGACATAATTCGTACATCATGTAATTTACCCCTGTAAAGTGTACAATTTAATGTTTTTTGGTATTTTCACAAAGTTGTGCAACCATCACCATTCTTTGACTCCAGAACATTTTCATCATCTCCCAAAGAAATTCTGTA…
TCONS_00006196	chr21	12177310-12177854	XLOC_003665	544	1	45.9562	206.404	4.49132	2.16714	GGACATTTGGGTTGTTTTCACTTTTTGGCTATTATAAATAATGCTGCTATATGTGTGTGTGTGTGTGTGTGTGTGTGTGTGTGTGTGTGTATTTGTGTACAACTTTTCTGTCTGGGGATATGTTTTCATGTCTCTTAAAATTTAAGCAATTAGTCTAGTAAATCAAGTGACTTGTGTTCATTTAAGCAGAGCTTCTTAAAATCCTTAGAGAATGCAACTTATAATCTTAGATCAGTTGATCAACTAGGAGACTCTTGAATAATGGCTGACACACTACTGTGTCTATAAGAATTTTTCTATGAGGCCATCATTTACATATGATAGTCAATGTCATGAAGACTGCTTCAGTCTTGTGCAAATTGGGTTTTCATCACATGGAGAATTTCGTGGGAAAGGACG…
TCONS_00006197	chr21	16835061-16835871	XLOC_003666	810	1	13.0929	51.7275	3.95081	1.98215	CTTAGAATAGTTTTACATTGGCAGCCTTGTATCTGCAATTGCCACACGGTGAGGACCGTGACACTGAGCTCGGTGCCCAGGAGGAAGGAGTCGGCCAGGCCTCAGCAGGGTCTCGGGTTTTGGGGTTTGTTCCCCCGGTGCTCAAAGTCGAATCTATCCTCTACCCCCTCACAGTGGCCACTAACGCCCCAGCCGTGGCTTCCAGTCCCAAGCTAGGGCCCTCCTCCTGAGGGTTCCCAGAAAGAACCCAGTCTCCTTTTCCCCTTGGGATCCTCATTTAGGACTAAAAGCCCTCTACTGAAGGTTCATAATTCCCAGGTAGGTTTATATACTTGTCTGTATTTTATTGGACAGGAGGAAATTAAAGAACTCTGTAGTTCAAGGCCCTTTCATTTAACC…
TCONS_00006206	chr21	21845406-21845837	XLOC_003675	431	1	67.6557	121.592	1.79722	0.845765	CTCCCAGTTTCTTATTCTTTGCTTTCTTAACCTTTTCCTTGAGGGCAGCCACATCAATCTTAGTTTCAGTAGCAGCTTCCTTAGGTTTCTTTAGGTTAACTGGTTTTTCTTTAGGGGGAATAAAAGCTTTGTTTCTTTCCTCTTGTCTCTTACTAAGAGCTTCTGCTTGTTTAGCCTTTACTGCTTCCATTTTCTGTCTCTTCTTTTGACTTGCCTTAAAAAAGTATCCACCACTAGCCAATTCTTTATCAATCTGACTTTCTGGCTGTGGTGGTAGGAATGGTGTATACTCTTTCTTAACAGTTTTCTTCTTTGGTTCCTTGCGTTTATTCACATTTTTGTGCTTGAACTGTGGCAAAAACCTTTCCCAACTTTGTGATCTTAACTCAGAGTCTTTCG…
TCONS_00006218	chr21	25470085-25471252	XLOC_003687	1167	1	8.30045	44.7097	5.38642	2.42933	GGCCCATTGCTGTTACTTCTGGGGCTGTTTCGGTGGTTGTTTTTTCTCTTTGTCATGGATGATATTTTCCTGCTTCTTTGAATGCCTGGCAACTTTGGTTAGATGTTCAACATTGGGAATTTTACACTTGAGTGCAGGAATTTTTTGCATTCTATTCAGCAGTGTTGGGTTTCCTTCTGGGATTCAGTTACGTTCTCTGAGTCAGTCTGGTTCTCTGAGGTGTGTTTTAAGCTCTGCAGGGGCGGATCAAGAGCAGCCTTTACTCTAAGAGTAATCACCCCTATTGCTGAACTATGACCCTTCTGAACACTCTTCCTGATGCCTATGGTGTTAGGTCTCCCATTCTGTGGAATTTTCCACATCCCCAGCCTCTTTGGGAGCTCCCAGAAGTGTTTGGCC…
TCONS_00006226	chr21	27824771-27825232	XLOC_003695	461	1	160.318	32.4105	0.202164	-2.3064	GAACTTGGGGTCCTCTGCCCTTAACCCTTTGCCCCAGTACTCCTCCAGCGCGCTGAAATGTTTTCCAACTAGGGGAAACCGAAAGCTTCGCATTTGAAGCAGATTTAGACTATCTCCAACTCTTCAAAATTAAGAAAATGATGGTGTCCAAACACAAGCTCTATTACGCAAAGTCCTGGTCCCTAGCCCGCCCGCGTGCCCTGCATTCTGGCCTTCCCGAGGCTTCCGGACCTTGGTGGGGGGAAGGTAGGGAGGGTCTCCTGTCTCTGATCGCCCACTCAAGCTGCACCCCGCTTGGCTCTGGCCTTGCTTGGGGGGGCCGGGGAGGGGTAAGAGAAGTCCCGACTAGGAACGGAGATTACCCCTTGGGCCACTAGAGAAGCAGAGTTGGGAAGTGAA…
TCONS_00006228	chr21	28237375-28238170	XLOC_003697	795	1	17.8913	53.0142	2.96313	1.56712	GCACTGAGGACTCAAGGGTAAGCCAGAAAGATGGTTGCTGTCCTCTTGGATCTAACAGTACCGTGTAGGAGACTGAGAAATGATCAATTTCTTAAGAATTCTGTGTTCAAATACCTACTGTTTCCCATAGCTGGATACAACATTGGAATTCAGAGCAGCTTTGGGTAAGATAAGAGTTTCTCCCATGTGTTCAGCCTCCCATCCTCAGACTCATTCTCTGATTTCAAGTTTAAATGTTTCGTTGCACCTTCAGACCTATGAGACAAGTAGTGACCATTTGATCATTTAGATAAGCACGTAGTTCTTAACCAGGGGTTAACAGCATCATCTGAGGACTTTCCTAAGAGGCACAGGAACACCACTTGGACCTGGAATTATTTTTAAAATGTATTTTTATTT…
TCONS_00006231	chr21	31285129-31285300	XLOC_003700	171	1	34482.5	22651.7	0.656904	-0.606245	CGGATCATCTCGTCGTAGCGTAGGTTTCTTGGGGCCCAAGGTGGCATTGCCTGGACGGCTCAGACCCGGGCGCCAGGGCTTGGGCCATCGGGTCGGGGGTATGCGCCAGGGGGTTGACCTAGGAGGCGCGGAAAGGTGGCCTGGGGTGCCGCAGGGACCAGCCCGCGGCGG
TCONS_00006236	chr21	36422518-36423953	XLOC_003705	1435	1	91.1578	70.1397	0.769432	-0.378135	AGTTTCTGTAAGAATTTCTTAAGGAACTTTTAAAAATGCATTTTTCTGGGGTCTCATTTAGAGAGTCTGCATTTTCAGTTCGTGCCCCATGTGTTTCTCTGGCAAGTGTTTCTCAGAGGATTAGCTTTGGAAGACCCAGTGAAGACGAAGATACACATGGGTAGAGAAGCTAACACTGGCTAAGAAACTCTTCTGGTCTTGCCCCTACTACCAATTTGCTCTGTGATTTTGGGCAAGTCATCTGCTTCTTGGACACACTGGCCTTTCAAGCCCTCAAACTTATCCACTCTGGTTCCAGATCCTTCACCTGGAACACTTTCCTCAATCCCTGCCCTTCTCCCCACCCCTCCCATCCTTTCCAAAGTAAATCCAATCTCACCCTAAATAGCACTTCCTCTG…
TCONS_00006237	chr21	36424067-36424656	XLOC_003706	589	1	67.9187	29.2813	0.431123	-1.21383	GGGTAGCCATTAAATTCTCCAGGGGATCTTCCCAATCCAGGGATCGAACCCAGGTCTCCTCATTGCAGGCAGATTCTTTATCAACTGAGCCACCAGGGAAGCCCATGTCCCTATGGTAGGGAGCTTACAGCTGTGACAGAACTATGGAGGAAACAGGGAGTTGTTTCCAGGCTTTTGACTTTCAAAAGCCAGGTCCTCAAGAAATAGAAAGGATTCAGGGCAACTGATTTTGGAGTAACTATTAGAGGTGAGAATTAGATCTCAGTTTCCTCCTTGCTCCCCCCAGTCTCAATCTCTGCACAAAGGAGATAAAGATTACTTAAGGTTGGGAAGCAAGGAGGTGGAAGGAATGCCTACAAGATAACTGTCAGTGGGTTCTTGAGATCGGAACTCTATGCC…
TCONS_00006238	chr21	36424772-36425758	XLOC_003707	986	1	33.9729	29.2809	0.86189	-0.214424	GTGGTCCAGTGGCTAGGACACTGTGCTCCCGATGCAGGGGGTCCAGATTTGACCCCTGGTTGGGAAACTAGATCGCCCATGTTGCAATTAAAGATCCTGCATGCCACAATGAAGACAGAAGATCCCAAGTGCTACAATTAAGACCCGGTAGAACCAAATAAATTAAATATTTTTTTTTTAAAGAAAGAAGAAGAAAGGTGGACTTCTCTGGTGGCTCAGTGGTAAAGAATCTGCCTGCCAATGCAGCAGATATGGACTTGATCCCTGGTCCGGGAAGATCCCACAGGCCACGGAGCAACTAAGCCAATGTGCCACAACTACTGAACCTGTGCTTTAGAACCTGGGAACCACAACTACTGAGCCCACATGCCCAGCTGAGCCTCAGTGCCCCAGAGTCTG…
TCONS_00006239	chr21	36426778-36440316	XLOC_003708	835	1	12.5841	58.7556	4.66903	2.22312	GGAGATCCAACCAATCCATTCTGAAGGAGATCAGACCTGGGATTTCCTTGGAAGGAATGATGCTAAAGCTGAAACTCCAGTACTTTGGCCACCTCATGCAAAGAGTTGACTCATTGGAAAAGACTCTGATGCTGGGAAGGATTGGGGGCAGGAGGAGAAGGGGACGACAGAGGATGAGATGGCTGGATGGCATCACGGACTCGATGGACGTGAGTCTGAGTGAACTCCGGGAGTTGGTGATGGACAGGGAGGCCTGGCATGCTTCGATTCATGGGGTCGCAGAGTCGGACACGACTGAGTGACTGAACTGAACTAAACTGAATGGAAAACCTGATGGCATCATAAACCTATGAAGTATCAAGATTAACAAGTGTGGCTTTTTGTCTGAAATGTTATTGA…
TCONS_00006247	chr21	39794341-39795348	XLOC_003716	1007	1	39.7174	0.01	0.000251779	-11.9556	GGCGGAGATGGCAGCCACCTGGACTGGGCATGGGCTGCCCCGGGAGTGACAGGCCACTGCTCATGATACAGAGCCTTGGGGCAATCAAAGCTCAGTTGTCCCAGCTGTGCCATCCCTGGAGAGGTGTGCCCCTCTGGACAGGACGCAGCTTCTCAAAGGGCCCCGTGGTTGGTCCGAGTCTGAAGTGGAAATGATTAGCTATGGATCCGGGGGGGTACCTACACCCATCTGTGAAGGAACCGGGGCCTGGAGGGTGGAGGCGGGCCCCAGGACCAGAACTAGCCCATCATAAACAGAACAAGCGAACGCCTACCGTGCCAGGACTTAAAAGATCATATCTCTATTGCCCTCTGCTCAGGCATGTGACCTACCAGCCACTCCCAACATTATAGGCATGGG…
TCONS_00006251	chr21	41264567-41265432	XLOC_003720	865	1	0.01	51.8182	5181.82	12.3392	GGGGTGGGGAGCATGATGAAGTCAGCAAATGGCCCTTGAGTGCCTGTTGTGCCAGGCACTGAAGGGAGAACCAGCGCATGTTGGTGCAACTGTTCCCCCTCTCCACCTCAACGCTGGGGCTTAAACAGAGAACCCGTCCTTGCTTGAGGGAGCCAGATGGCTCACACAGCCCCTGCTCACAGAGAAGGCCCCGTGTTCCCAGCCAGAGACAGGAATCTCAGTCAGGTCTCCAAGTCTCAGTCTTGGCTTGGCCTGAGACACGAAAACCAGAGACAGGCAGAGGGCAGCCCTGGCAGGGAACAGTCTAGAACCTGACCCTCAAAGAGCCCCAGTCCAGCCTGCAGGCTCCCTCTGTTCATCACTTCCAGTCAACAGTTGGGAGCCCTTCTTGCACTGGTG…
TCONS_00006255	chr21	41795910-41796941	XLOC_003724	1031	1	70.7332	13.8552	0.19588	-2.35196	CGCTGTTTATGAACTTAGATTCGTTTATATACTGTCTCAGTTATCTTTTGCTGCCTCAATAAACCAGTGAAAACTTATTGCCTTAAAATAACCACCAGGCCTTTGAATCAGCAGTTTGGGCTAGGATAAGCAGGAAGGTTCATCTGCTGGTCTTGCCTGGGTCACTTCTGCGGCCACAGTCATCTGGGGCCCCACCTGGGGCTGGGGGTCCAGGATGGTGTCGTTCACGTGACTGGCAGTCAGTGCTGGCAGTCAGCAAGTTCCCTTGGTTCTGCCCCACTTGGCCTCCACTAGGCCAGACTGGGCACCTTCACAGCACACTGGTCTCAAGGCCCTGCTCCTAGAGGACACAACGGAGGCTGCAAAATGCCTCTTGAGGTCCGACTCCGAAGTCATACT…
TCONS_00006256	chr21	41797025-41798419	XLOC_003725	1394	1	33.6666	4.83548	0.143628	-2.79959	CCCCTGCACCTCCCGGGTCCCCCTAACATCTTCGCTGTGTGACCACAGTGCTACACCTCCCTTCCTCCAGGTGGTCATGCGGTCTTCATATTTTATAACCTGCCGAGTTTCACTTTACTCTCTGCTTCAGTGGCCAATATTGTATAGTTATTCTATTGAGAGGTGTGAGGGGAAGGATGGGTTACAAGGTATTACATGTCCGAAGTATGTACGTGTAAACTATAGGCCTGCCTGGCAGAGGCCTCTCCGCATGCCTCCTCTCAGGGTGGGTCTGAGGACCTGGCCAGTGATCCAGAGGGGCTCACCCTGTCTTCCTCAGGGACGGGCCTCAGAGAGCCCTGGAGCTGGAGTCCTGGAGCTGGCTGGGGGAGGGCACTGGCTGCCCCCCTCTAACTTCAG…
TCONS_00006265	chr21	42921448-42922848	XLOC_003734	1400	1	35.7327	0.01	0.000279856	-11.803	GGACCTGTAATCGAGCTTGTGGGCCTGCTGCTGACCTGGGAACTCATTTCCTTCCTTCCATCTGTCCAGAAACATCACAAATATTTACTGAGAGCCTCACAGTGGACAGCACTTTTTGTTGTTCAGTTGCTGTGTTTGACTCCTTGCAACCTCATGGTCTGCGGCCTGCCAGGCTTCGCTGTCCTTCACGATCTCCTGGAGTTTGCTCAAATTCATGTTCGTTGAGTCGGTGATGTCATCCAACCATAACATCCTTTTGCAAAGTGACCTTTACAAAACATAATTGTTAGGGACTTCCCTGTCAGTCCAGTGGTTAAGACTCTGTGCTTTCACTGCAGGGGACACAGGTTCAATCCCTGGTCAGGGAAGTAAGATCCTGCATGCTGAGTGACCAAATAA…
TCONS_00006266	chr21	42934917-42941979	XLOC_003735	7062	1	183.036	114.637	0.626308	-0.675055	TTCTGGAATTTTTCTCATTTAATGGTATTAAGATTCATCCTTTACCTTGTGTGTAATTTTGGAGTCTCTAATGTGACTATATGGACATAGTTAATGATTCCATTTTTCCCATTGTTTTTTATTCTGGTCAGTGTAATTGGATAAGTGGTAGGTGGATGCTCTCTTATACAGAATTAAAGCTTGACTGACTAGGTTGTCACACCACCCCCCGACCCCAACCAACCCCACCTTGAGTGCTGTTTCCTGCTAGACCTTTTTCTATACATTTTAATCCACATTTAATATTAAAAAATTTATGTAAGTGGGAAAATACTGTTTTATACCATATATCATTCCTGACTTGCCTTTTTCATTTGGCAGTAGGGAGATTCCCATGAGTACGTGTTGAACTGCCAGGCT…
TCONS_00006267	chr21	42942044-42946735	XLOC_003736	4691	1	170.932	96.8918	0.566844	-0.818976	CTATACCCTTATCTGATATGATTTCCTCATGTTTTCTCCCATTCTATGGGTTGCAACTCTACTTTCTTGATACTGTCTTTTGAAATAAGTTAATTTATATTTTAAAAGTTAGTTGATTTAAGGGGGGGAAATAGGACTACTGTATTCAGATGTGGCAAAAAGATGTGTGAATTAACGTTTTGGAAAGTGTCTTCTGTGAAACCACAAGTGTTTGGGGAAAAAAGTGTGAACCTTAAGTGAGAAGTGAGTGAGTGAGTAGCGCTATCCCTCCATAGTGATGTCAGCGGGCTCACTGCTAGATGCACTGGGATCATTTGTTAGTAGATAATGAGAAGGCGATGGCACCCCACTTCAGTACTCTTCCCTGGAAAATCCCATGGATGGAGGAGCCTAGTAGGC…
TCONS_00006280	chr21	43385124-43386295	XLOC_003749	1171	1	33.0662	17.8108	0.538641	-0.892605	AGTTCATCTTCTAGAAGTTCTGTCTAGATGAGCTCTCATATTCTGCTGGTCTGAATGTCTTTATCTTGGTATGGGCTGGAGACGGCTGTGCTCGCTCACAGGGCTGCGGTCACTCCCCCAGGGCCTATTCCGGAGTCGGAGTCAGCTTCACTGGGGGTCTCCACTCCTATGATCCCGGTGTTTCCCTCAATACCTGTTTTCCCGTCTGACTCCTAACGCACCAGATCCTGTCAATTCAGGCGACTCATCAAAGCCCCCTAGCCTGGTGCTCCAGGCCCCGTACCTGCCACCCCTAACACGACCCTGTCTAGTGCAGACACACCACGATACCTGCCCTTCTGCAGACCCCTACCCCTTCCCTCGTCTACACCTGCTCGGGAGACAGTAAGCGGAGCAAAC…
TCONS_00006281	chr21	43386450-43387628	XLOC_003750	1178	1	46.5113	23.5791	0.506954	-0.980073	CTCCTCAGACGTGGGAAGCAGAGACGGGCCTTGATTGAAGACAAAATCCAGGGTCCCTCAACCCCAGCAATTTCCTAGGGGGACATGTGGGCAATTACTAAGGACAAATTGCTGGCCTTTTCCTCCAACTACAAAGAGGCCCTGTACCAATGTGGCTTCTTTGCACACTGAAGGCTCTCCCACATTGAGAGCCTTTGTACTGGGTTATTGGACAAGGGACCACTGTGCCGGGTGGGGCACGGTGGGGGACACCCGGACACTCAGCCCCATCTCCCTCAGACCCCAAGGAATTGTCTCAGCCTTGGAAACTGGATTCCTCCAGCACTCAGTGGCCCCAGGCTTTTCATTCACAGATTTCCTCCTGCTGCTCAGCACACTGTAAAATCCCACACGTATCCC…
TCONS_00006282	chr21	43391564-43392641	XLOC_003751	1077	1	18.2885	36.1214	1.97509	0.981917	GGTGGCTGGATGACAAGGGAGGAAAGTGAGCTGGGTTGCATGGGGAGGCTCCGGTGGGAATGACCTGGCTGTAACGGTCGGTCCTGAAGTGCTAAGACATGTGGAGTCTGACGGGCCCCACGTCTCACGCCTAACTGCAGCAGGGTCAGGACTGTTTGGCAGTCAGTCACCTGGACTGGCCGTGGCATCGGGGAAAAAGGGCTCTGGAACACTCAGCCGACTCTGGGAGCTCTATTCCTACGTGGTTGGACTCCACAAGGAAGCTGAAAGAACAGAGGCGGAACTCAGCTGTGGAGAATGACAAAGCGGAATGGTATGCAGACCCTACCTTTATCAGAATTCCTAGCTATGACCCACAGGAGCTAAATGGCTAATAAGGGAGGAAGCAGTAGAGGTTAA…
TCONS_00006300	chr21	45222998-45223831	XLOC_003769	833	1	58.909	40.8039	0.69266	-0.529781	AAGCTCTTGTGTTTTTAAGAGTCTTTCCGGCTGAGAACCACCCAGGAGAGGGTGGCTGAGGATTGATTACGTTTACAGACGTTTTCTGGAGTCCTTAGTGGTGATGCCTCAGACTGGCTTGTTGAAGAGATGGTTAAATAAAAGCCCACCAGGAGCTCACGTCAGATTTTGTTCCTCCTGTACTTTTGAATACCGCTTATTGCGTGTGATTGGCCCCCAAATCAGTAGTAACTGGAGAGTTTCTTAGTGTACTCTTGGGTTCTTACTGAGGTTTGAAAGGTTACTGTGTATTGAGATATTTTTCAGTGAAGGTACTTTGGGAAATAACTGTTGTCCTGGGTGGATGCTTTCGAAGTTATTTTGCATTTCAGCTAAGTTTGATCAGAGAGTCTAGAATAT…
TCONS_00006303	chr21	45545385-45546173	XLOC_003772	788	1	58.8291	43.8847	0.745969	-0.422812	ACCCTGCTCTCACCCTTGCCTCTCTCTCTGCACAGCAGCTAGAAGGCAGGGAACTTCCCTGGTGGTCAAGAGGTTACGACTTCACTTTTCACTGCAGGGGGCACAGGTTCGATACCTGGTTAGGGAACTAAGATCCCATATACCGTGCAGGGTGGGCAAAAATCCCCCCAAAACCAGAAAAACTGAGGACAGACCAGGTTACTATTTAGGGTAACCCTCCAAGAGCACCCCATTTCATTCTGAGAAAAAGGCAGTCTTCACAGTGGCCAGCAGGGCAGCTGGTAGTGTGACCCCATCTCTCTGGGCCTTGCCTCATGAGTTTCCCCTTGTTCCCGCACACCTGCCATTCGGGCCTCCTGGTTATTCCTGGAAGATGCCAAGTACAATGGCCTATGCCTT…
TCONS_00006310	chr21	47568095-47568493	XLOC_003779	398	1	235.429	42.3188	0.179752	-2.47592	TGATGGACTTCACCCAGATGCCAGTTTCTCAAGGGTATAAATACCTGCTGGTCATGATAGATACATTCACAGGATGGGCTGAAGGCTTTCCCACCCGGACTGAAAAGGCTGAAGAGATGGTAAAAAAAACTGCTCCATGAAATCATTCCAAGATTCGGTCTGCCCAGGTCATTACAAAGTGACAATGGGACATCATTTACTTCCAAGGTCACCCAAGGGGTCTCTAAAGCATTGGGCATTACTTATTATCTCCATTGAGCCTGGAGGCCTCAGTCTTCAGGAAAAGTAGAAAGAGTCAACCAATTCTTAAAATCAGTGACAAAAAAGATAACCCAGGAGACCTCCCTGGGATGGAAGGAGGCTTTACCAATAGCTCTCCTCCGCACCCGCATTGCCCC
TCONS_00006315	chr21	48433747-48434220	XLOC_003784	473	1	38.3699	103.422	2.69539	1.4305	GTTGGTCATAACTTTCCTTCCAAGGAGTAGGCGTCTTTTAATTTCATGGCTGCAGTCACCATCTGCAGTGATTTTGGAGCCCCCCCCAAAATAAAGTCTGACACTGTTTCCACTGTTTCCCCATCTATTTGCCATGAAGTGACGGGACCGAACGCCATAATCTTCCTTTTCTGAATGTTGAGCTTTAAGCCAACTTTTTCACTCTTCTCTTTCACTTTCATCAAGAGGCTCTTTAGTTCTTCGCTTTCTGCCGTAAGGGTGGTGTCATCTGCGTATCTGAGGTTATTGATATTTCTCCCGGCAATCCTGATTCCAGCCTCTGCTTCTTCCAGCCCAGCATTTCTCATGATGTGCTCTGCCTATAAGTTAAAGACCCAGTTTCCCCCTCAGTCAGTCTCT…
TCONS_00006316	chr21	48434455-48435895	XLOC_003785	1440	1	36.7494	44.2439	1.20394	0.267758	CAGGAGTCAGTGTAGACCCTGAGCAGCCACCAAAACCCAGGGCTGCTGGGCAGAGCACACAGGTACTCGGCACACAGCTGTAGTCCGGCCTTCCTTGGGGGCTGGGTAAAAAAGAAAGCGAAAGTTTGTCACCAGGTCATCTCCAACTCTTCGTGACCCCACAGACTGCAGCCCACCAGGCTCCTCTGCCCGTGGGATTCTCCAGGCAAGAGTACTGGAGTGAGTAAGTGATTCCCTTCTCCAGGGGATCTTCCCAATCCAGGGGCTGAACTTGGTCTCCTGCACTGAAGACAGATTCTTTATCGTCAGAGCCTCCAGGGACGCCTTTCCTTTTGAAGACACGCTGTTTGCGGCTGCCCTGGGTCTTCACTGCTGCAAGGCCTTCTCTGGTTGCAGGGG…
TCONS_00006317	chr21	48439486-48440486	XLOC_003786	1000	1	36.7229	46.7571	1.27324	0.348505	TCGGGCCAGGCCTCTCCTCCCCAAGCCTGGCCACCTCACAACCCTCGGCCACCTCCACGGGGGCTCGGGGTCTGGTGTGGAGACGTGGGTGAGCACATGTGTGTGTGGGGGTGGGGACAGAGCCGGTGTGTATGTGGGTGAGAGAGAGCCCGTGTGTGTGTGTGTGTGTATGTTTGAGAGCCTGTGTGTGTGTGTGAGCCTGTGTGTGTGAGCCTGTATGTGAGCCCGTGTGTGTGTGTATGTGTGACAGGCCGTGTGTGTGTGAGTCCGTGTGTGACAGCCCATGTGTGTGTGTGTGTGTGAGAACCCATATGTGTGTGAGCCCGTGTGTGTGTGTGAGCCCGTGTGTGTGTGTGAGAGACCGTATTTTTGTGGGTGTATGTGTGAGAGACCATATGT…
TCONS_00006321	chr21	48606989-48607318	XLOC_003790	329	1	1571.61	40703.3	25.8991	4.69483	CCCGGGAGCCTTTTGGGGATCATTTTTTGCTCCCGGGCGCCCCGCAGGCCGGGCAACATCTGCGTGGGAGGGTGAAAGACCCAAGCTAGCAGCACGGAGGAGAAGAGGGGGGAGCCAGGCATTCATCCCGGTCAATTTTGGTTTCAGGTCGTGGCGGGGGGGGGGGAGGGGGGGGTGAGAGGGGCTCGCCCCGGGGCAGGGGCAACGGAGGCGTAGCTGGCAGCCACGGGCAGGTGAAGACAGCGCTCTGCCGGCCAGGTGAGTCCCCTTCTCCTCGCTGGGCCCTGCTCTCCTGGCCTCCCGCCGAAGG
TCONS_00006322	chr21	48607424-48607582	XLOC_003791	158	1	376326	8349030	22.1856	4.47155	GGGGGGGCGGGGGGGCCGCGGGCCGCCCCGGGTGGCAAGAGCATTTCCAGAGAGTCAGGCGGGAAGAGCAGGCAGGGCTGCCAGCACGTGCAGGGGGCACTCAGGCCCCCGGAGCGAGCAGGACAGGGCGGGGGCTCAGGACAGAGGGGGTCCCCGCC
TCONS_00006323	chr21	48625253-48626182	XLOC_003792	929	1	43.9191	94.6367	2.1548	1.10755	CTGGCATGCGCCCTGCACCGTGGGCCATTTCCCAGCCGGCCAGTGGGGGAGCAGGCACTGTGGGTCCCCGGGTCTTGGTGAGATGGTCAAGGATGGGCCTGTGATGGAGACCGGCGTGACTGGCTGCCATGCCCATGCGTGAAGAAGGCACTTGGGTTGGGACGGAGGACATCTCTGCCGTCCCCTCGGCCAAACCATGAAAAGCAACCCTCTTCCCCCATCCCCCAGCACCAACCCGGAGACCACCTTGGGCTGGAGCCCAGCACGGCCACCGCCTCATCTCGGCTGTCCAGCTTGGGACAGGTCAGTTCCCAGATATGCAGGCTGGAGCTAGTCCTTGAAGAGCCTCAGGTCCAGCCTGGCACAGGAGGGCCAAGTGAGGGCCTCTGTGGGCTCTAA…
TCONS_00006324	chr21	48682993-48683761	XLOC_003793	768	1	2280.31	3299.69	1.44704	0.533101	GGGCAGGCGGGAGCAGGTGGCCGCCTTCCGAGCACTTGGGGAGGCTCCCCCCGTACCCCTCGGGGACAGCTTGCCCGCCTCCTCAGCGCCCCGTCTTGCCCCCAGGAAGCTCAGAGCTCCGCGGGGCTTCCTGGCGTCCAGGCGGGGGGAGGGTGGGAGGTTGGGTGGTAGGAGAGGCCGGGAGAGCCGGGCCCTGCAGAGCAGAAGAGCTGCGCAGTTTTTGAGCGCTGGGTCGCTTGGGCCCCGAGGCCCTCGGGTCTGGTGACACGACGCGGCCACCACTTTCGGCACCGCGGGCTCCCGGGCGGCTGGGGGCTTACCTCACCCCCGCCTCTGCCCCCAGTGCAGTCCCCCTGCACAGCAGCCCGGCTAGTGAGCTAGAGGCCCGACACCTCGGGG…
TCONS_00006331	chr21	48987845-48988486	XLOC_003800	641	1	42.0409	103.56	2.46332	1.3006	CCTCCCCCCCGCCACACCCCAGCCCCTCCACCTGGGCTGCCCTGTGGTCTTGCTCTCAATCCGCAGAGGTCTGTTCAGCTATCCCCACCCAGGATCTCACTGCTTGCTTCTCCACCTCCACCCCAGTGAGTGTGGGGGTCCTGAATGGCCCCGGTCCTGGCCCTGCTAGGCCTCAGCCTCCGGGGTGAGGAACTGACCCCAACCTCAGCTGCCCCCACAGCTCCCCAGCTCCAGCAGGCAGCTCTGTGAGGAGCGCGTGGCCAGGGCTCCCCAAACCCGAGGGCCTGGAGCCACCTGCCCCAGGACAGGACTCCGGGGCTCAGAGACACCCACCCCAGCCCATGTCCCAGATCACCCTAGCCCCAAGGCAGACGGGTCCAAAGCAGCAAGTGATCCTCG…
TCONS_00006335	chr21	49276935-49277572	XLOC_003804	637	1	60.5978	71.8376	1.18548	0.245474	GAGCGAAAAAGTTGGCTTAAAGCTCAACATTGAGAAAACAAAGATCATGGCATCTGGTCTCATCACTTCATGGGAAATAGGTGGGGAAACAGTGGAAACACTGGCTGACTTTTTTGGGGGGCTCCAAAATCACCGCAGATGGCGATTCCAGCCATGAAATTAAAAGACACTCCTTGGAAGGAAAGTTATGACCAACCTAGACAGCATATTGAAAAGCAGAGACATTACTTTGCCAACAGAGGTCCATCTTAGTCAAGGCTGTGGTTTTCCCAGTGGTCCTGTATGGATGTGAGAGTTGGACTGTGAAGAAAGCTGAGCGCAGAAGAATTGATGCTTTTGAACTGTGGTGTTGGAGAAGACTCTTGAGAGTCCCTTGGACTGCAAGGAGATCCAACCCGT…
TCONS_00006336	chr21	49277675-49279053	XLOC_003805	1378	1	81.8895	26.9539	0.32915	-1.60318	CCCAGGTTGAGTCCCTGGGTCAGGGAAGATCTCCTGAAGAAGGAAATGGCAACCCACTCTGGCATTCTTGCCTGGAAAATCCCATGGATGGAGGAGCTGGTGGGCTACAGTCCACAGGGTCGCAAAGAGTCGGACGCGACTGAGCGACATCCCTCTCACTGGTGCGCTGCTCTCCTTTCCTGAGGTTGGTGAGTTCCGACTGGACACGAACCTCGGGAGCTGTGCCTCGGGCGGTGTTCGCTTTTGCTGTTCACTCGCCGAGTCGTGTCTAACTCTGTGACCCTGTGACTCCGTGGACTGTAGCACGCCAGACTCCTCCGTCCTCCACCGTCTCCCGGAGTTTGCGGAAGCTCGTGTCCACCGAGTCAGTGATGCCACCCAGCTGTCTGCCCTCGGCCG…
TCONS_00006337	chr21	49283530-49284251	XLOC_003806	721	1	56.0794	10.9873	0.195924	-2.35163	GCAGGGCAGAGGGCCACTCGGGGTGGGAGGTGCACGCTGCAGGCTGGCCCTGGGAGACCGGGGCTGTGGGCACAGCACCATCCAGGCAAGTGCAGGCTTCCCGCTGGGCGGCGGCAGCTCCGGGCTCAGACCCAGGCTCCAGAACGCGCTCCGCCCACCGGTGTCCGAAGCCCCTCTGGGGCTTGGTCCCTTCTGTGCCCCCGGGGGAGCTGCGTGGCCCCCAGAGGTCCGTGTCCACGCTTGCCCCCTGTGACCCGCACCCCCCAGAACTCCTGAGGTGCCCCCGCATGTGCCCGTGTGTGTGCCGTGTCTGCGCCTGGGCCCAGCGCAGGACCTCGTGGCCCCCACCCAGTGCTGGCCCTGCCGCGCCGCACCCAGAGGCCAAGCACACTGCCTTTT…
TCONS_00006339	chr21	49287111-49287482	XLOC_003808	371	1	150.478	97.3931	0.647225	-0.627661	GTGCTGCATCGCCTGCCTACAGCAAGCTCGCAGGAGGCACCTGGCCAGGAGATGTCAGGGGGCCCGCGGGCTGGCAGATGCGGAAGCCAGGGCCCTTCTGAGGCACTGCCAGTCGCCCTTTACCAGAGTGCTTGAGAAGAGGCTCCTTGAAGGGGCACAGGATTCGGTGTCGGGCAGAGGTGTGTCTAGATGTTGGCTCTGCCACGTCAAACTTGGAGATCTGGAGATTCCAGACTTGTGCTGGTCAGTCTTGCTACCTGTACCCTGCTTTATAGGCTTTTGTAGGGTTATATCAGTGGTTACTGTCCCTTCATCCAGTAATGCGCGACTCTCTGTGACCCCATGGACTGCAGCACACCAGGCTCCCCTGT
TCONS_00006354	chr21	49542896-49543766	XLOC_003823	870	1	0.01	42.8634	4286.34	12.0655	CGGCTGCTGAGGGCTCAGGCTCCCATCACCCTAACCTAAAACAGCCCAGGAGGAGTGCGGAGCCCCACGGTCCTGACAGCTCCCTGTCAGACCCTGCTTAGGGTGCAAAAGTTTGTCTCTGGGGCTCCCCATAGCCCTAACAGACGCCCACGTTTCCCGTTTCAGAGCTTCCTTTTGTTCATACGGTGGAACACACTTGTCCTCCGCACATTATCCTGATTTCTGCACATACCTGCCTGGTTTGGGGGCCCTTTCAGGACTGGGCGTGATGCTGGCTGTGGCCCCTCGGTGGCCAGTGGGTGTCCGCCACCTCACTAGCCTCCTAGGCGCGCTCCTCCGGCTGCGGCTCCCCCGCCGGGAGCACAGGGCGCCCTCCGCGGCCGTGTGACCTGGGGTACC…
TCONS_00006379	chr20	6618090-6630026	XLOC_003832	1775	2	19.4003	90.2343	4.65118	2.2176	CTTTGTAGCTTAATCAAAGCAATGAGGTTTCACACCATCACTCACTCCTCCCCCAACCCCAGCAGCTTAGCTGTTGTAGCTGTGTTGACATGATAAATCACTTTGCCCCCAAAGTCACAGCTCCATGCCCTTTAAGACAGAGAGCCTGGGATATACTTTTAGCTTTATCAGTAGAAAATGAAACACGTTCCAAGGCAGCCGTGCCCTTATACAGAAAAAAAGCTTACCTTTCAACTGACTTGGAAGCAGCCGGCAGGACGGTCACCCGTCAGGGAGGTCACCGGCCACATTCCCCGAGCAGCTGACCCTGTCAGTCTTTGGGAAATACTGTTTACTCTGTAACTAAAGTTGGATCCTGGGCACAAGTCACCAAAATGAAATTTTAAGAGTTAGGCGTAA…
TCONS_00006417	chr20	9103963-9140531	XLOC_003851	1279	2	76.9364	101.594	1.32049	0.401077	GTTAGCACCTCCTGTCGCCTTATATAGCAAGGTCTGGTCGTTAATGTTAACAGAAATCTAACAACAAGGAAGGCTGCCAGATAGCATTAATCAGGCCAGTGTTTGGAATTTCATAAATGCTCTGACTTTGGGTACAAATTGGACATTAAGAACAATACGAAACTGTGTTTGCTGACTTCCTCTCTCCTCTTCTCTCCCTCTGCCTGCTCCCCAGCCATCCAGCTTCTCTCCCTTTTCCCCTGCTTCTGAATTCCTCTGCTCAGCCGTGTGCTCGCTGCATTGGAACTTTGTTGGTTTTTGCCGCGTTTAATTTTGTTATTTCTCTGTGTCTCCGTCCACTCCAAGACCACAGGCGGAGCAGTGGTGGCCGAAGCCAGGACTCTGCAGAGGGGCAGGACG…
TCONS_00006432	chr20	9842003-9845734	XLOC_003855	989	4	0.677243	938.53	1385.81	10.4365	GGGGGATGAGCTCAAGCCATGGGAGAAGGCTCAGAGCAGCAGACTTTGTTTCTGCCTCAAGGACTTTCTAATCTGGTTAGAAGAACAGGATTAGTAAACAGATCACTAGAATATGAGACAGGCCACACGCTGTGCCCTGAGAAAGGTACAGACTGAGTATGCTGGGCTTTCAGAGGAGAGAGGAATCAGATTTGGCTGGCACTGTTCCAAACAGGCTTTATGAGCTGGAGCTTGAGAGGAACCTCTAGGCCAAGCGCTCAGGGACCTCTTTCTGCAGAAGGATGGCCTGCGGTCAGCGACGACTCAACTCTCTCGGAGGCTCCCTCGAGCGGGAGGAGCGAGCTTACGGCCTGCTCGAGGCTCCTGCCCCTGCCTATTGCTCTGGACCTCCACGTGGCC…
TCONS_00006433	chr20	9842003-9845734	XLOC_003855	2113	1	9.55058	205.154	21.4808	4.42498	GGGGAGCAGAAGACGCTGGGAGAGATGGGATGGATGCTGCAGGGCAAGGAAGTCTTCCCCATCTCTGTCCTCGGTTGACCCAGAGTTCAGAGTCTCTTCCTGTCCCCTCCCCTCAAAACCACTAGGCCCCTGAAGATTACCCCGCAGGGAAGAAACAGGTGGGGAGGTGCTTTGAAGCCTGAGACCCCGCTTTTCTGCCTTACCCACGCTCCCACCCCAAGCCACAACAAAGACCCACGAATCCTGCCACCCAGCCACAAGGCTTCTCCTTCCTCCTCTGGGCCTGCTGTCCCCTGGGGTCTGGTGGGGCCATTGTGAGGATGACAGCTGCAGGGCGGGAGCTCAGATGTCTGCCCACACCAGGACTCTTCCTGGGGGGTGGGGACCTTTCCTACACCC…
TCONS_00006717	chr20	44390079-44391700	XLOC_003979	921	2	155.403	111.621	0.718268	-0.477406	GGCTTGCTGCCGACGGCCTGGCGCTTGCTCTGTCCCCGAGGCAAGGAGAGTGGCCGCAAGGAGAGTGGCCGAGCACGTGTGTCCCGAAAGCTGGACGCGGGCAGGGTCGTCCAGCACTTGTCCCAGATCCAAGACGGCCTGGCCAAAAGCCGGAAACCCAGGATTGGAGTCTAGTTTTGACAGAGGCCTGGCGAGCTGGGCCAGGCCTGCGTTGGAGGTCACCGATGGGGGAAAGAGCGTGTCAGAGACTGGATTCTGAAGGATGCCTTAATAGAGTGCTCCAGTCCTCGCCAGGTGTCAACCAGATGCAGGCCATCGGAGATGGTCCCTCTAGCCTGATCACCTAGTTTGCTACCATGAGAAGAGACTATTTTCTACCTGCAGAACATACGGTGGCCA…
TCONS_00006727	chr20	47325987-47327649	XLOC_003986	1330	2	213.356	76.6114	0.359078	-1.47763	CATCGTTGGGAATAGCGGAAGTCTGGAATCCACGTCTATAGATGGCTGGGTGATCCACAAACATCCCCAAGATGTATTATATCCTCCAGGAGCTAAAAAGAAATGTGATAAGAAAAGGGAATGACATCCTGGGCTGAGAGAAGTGTGTGCAGGGGCCCGGCGTGGGGAGCAGGAACAGCCGGAGAACAGAGCCCCCGTAACCTCCTTCTGGAGCCCCTCTGGCCATTCCAGCGCTGCCGGTATGTCTCTGTGATTTCTAGACACCTTCCCTGGTGGGTCAGACGGTAAAGAATCCACCTGCAATGCAGGAGACGCGAGTTCGATCCCCGGGTCGGAAAGATCCCCTGGAGAAGGAAATGGCAACCCACTCTAGTATTCTTGCCTGAAGAATCCCATGGC…
TCONS_00006777	chr20	6618090-6630026	XLOC_004008	741	2	12.8568	83.8929	6.52518	2.70602	CCAAAGACAAGCCTCGGTGGTCACTGATTAAACCCGCCACCCGCCAGTCTGGAGTTCTGCCTCATTCTCCTCGCCCTCCATGCTAAGGCTGGTTTGTGAACCAACAGCCTGCTCTTTGGTGTTTCCTGGAGGCTGGATCTCAGGGCAAGTGCCCCACCCACTTGTGGGGTTTGTTCAGCCTGCCACAAGCCACCCTTTGTATAATTCTGACTTACCTTCTCTGGATCAATTGGCATTTCATTTCAGGAAGACCTTCAACCTTACTTTAAAAAATCCAACGGAAGCAAACAGAAGAGAAACTCCATTTTCCGTAGCCTTTTCCTCATCTGTCATTTATGTCCATAAGGAAGCTTAAAGACTTTTTATCAGTACACTAAAATTTAGATAATTGGCTGTATT…
TCONS_00006780	chr20	6909719-6913805	XLOC_004010	3213	2	83.064	3.84788	0.0463243	-4.43209	CTCATTGATATTTTGCATTTTGGTTTTGGCTTTCTATCATGTATTGTTATACTGAAAGCGTGTTGTCAAAGAGCCATCTCTGTTACTGCCTGGGTTTTCTCCTTCACCCGGTGATTTCTGATCTGCTGTCTGAGCCTCAGCACACTGAGATCGTGGGGACACACTGCCTGCTCGCCCCCACCCCCCATCTGACTCACACCCCTCTGGCCCCAGCTCACGTTGCCTTCAGGACGTTGCAGTCTCCTGAAGAACTCATCTGTTGGCCTCGCTGCGGAGACCATGATACACCTGAGGCAGGAAGTGGCCAAGAGATGCTGGTCTGCACAATCTGCGCAGTCTGCACATGCATGCAAAGGGCTGAAATATTTTAATGAATGAAATTTATCAAAGGCAAGAACC…
TCONS_00007145	chr20	3134117-3134762	XLOC_004180	645	1	65.4813	96.2304	1.46959	0.55541	CCCGTTACTTTATGTAACATCCACTCTCCTCCATGTGTCTAAATTACGTTCAAATTATGAAGCAAGCTGGTTTCATAATTATAAGAGGAACCAGAGATCAAATTGCCAACATCTGCTGGATCATCGAAAAAGCAAGAGAGTTCCAGAAAAACATCTATTTCTGCTTTATTGACTATGCCAAACCCTTTGACTGTGTGGATCACAATAAACTGTGGAAAATTCTGAAAGAGATGGGAATACCAGACCACCTGACCTGCTTCTTGAAAAACCTGTATCAGTTAGAACTGGACATGGGACAACAGACTGGTTCCAAATAGGAAAAGGGGTACATCAAGGCTGTATATTATCACCCTGCTTATTTAACTTATATGCAGAGTACATCATGAGAAACGCTGGGCT…
TCONS_00007151	chr20	6302279-6303452	XLOC_004186	1173	1	30.2489	65.1731	2.15456	1.10739	GAGTTTTACTTCTTTTCCAATCTGGATTCCTTTTATTTCTTTTTCTTCTCTGATTGCTGTGGCTAAAACTTCCAAAACTATGTTGAATAGTAGTGGTGAGAGTGGTCATGCTCGTCTTGTTCCTGGCTTTGGGGGAAATGCTTTCAATTTTTTGCCATTGAAGATAATGTTTGCTGTGGGTTTGTCATATATGACTTTTATTATGTTGAGGCATGTTCCTTCTATGCCTGCTTTCTGGAGAGTTTTTATCATAATGAGTGTTGACTTTTTCAAAGGCTTTCTCTGCATCTATTGAGATAATCATATGGTTTTTATCTTTCAACTTGTTAATGTGATGTATCACCTTGATTGATTTGCAAATATTGAAGAATCCTTGCATCCCTGGGATATGGCCCATTT…
TCONS_00007152	chr20	6305184-6305885	XLOC_004187	701	1	105.966	22.8381	0.215523	-2.21409	CTTCTGCCTCAGTTATTCTACTGTCAGTTCCCTCCAGAGTGCTTTTGATCTCATTTGTTGCATTATTCATTACTGATTGACTCTTCTTTATTTTTTTCTAGGTCCTTGTTAAACATTTCTTGCATCTTCTCAATCCCTGTCTCTAGTTTATTTATTTGTAACTCCATCTTGTTTTCAAGATTTTTGATCATCTGTACTATCATTATTCTGAATTCTTTTTCAGATAGACTCCCTATCTCCTCCTTTTTTGTTTGGTTTGGTGGGCATTTATCATGTTCATTTATCTGCAGAATATTTCTCTGCCTTTTCATTTTGATTAGATTGCTGTGTCTGAGGTGCCCTTCTGTCAGCTGTAAGTTCATGGTTCCTCATTATTGTGGAGACTGCTGCCTGTGGGTG…
TCONS_00007159	chr20	6630088-6630613	XLOC_004194	525	1	0.01	122.182	12218.2	13.5767	GAGACTTAGAGGGTAAGTAACTTCTCAAGTTCACACAGAAAAGAGCAGAGCCACGCTCCCCTTTGAGCCAGAGCTCTAGGCCACTCCCTGCTGTAAGCCTCAGATTCTCTGGACCAGCCATGAATCCCAGTCCACATCGTCCTGATAAAGTTCCCTTAAAGAACAACCAAAGGGCCTGCCTCTGACAGGTACGTTCAAGGAAGCCCAAGCTCTGTCCCTCCATACTTACCTCTTTCTCAAAGAACTCTTAAAATCTTTTATCTCCTGATAAAATCAGGAGAGAAGACAGACAAGATTGTTCTGGTGACTAAGGTCATTGCTTTTTCATTAAAAATTTAACTTTTAAAACATTTTATTAACAAGTTCACACACACTGTAGAAAATCTGGAAAATACAAGA…
TCONS_00007160	chr20	6633892-6635123	XLOC_004195	1231	1	0.01	58.7379	5873.79	12.5201	CAGGCAAGAACACTGGAGTGGGTTGCCATTTCCTTCTCCAATGCATGAAAGTGAAAAGTGAAAGGGAAGTCGCTCAGTCATGCCCGACTCTTAGCGACCCCATGGACTGCAGCCTATCAGGCTTCTCTGTCCATGGGATTTTCCAGGCAAGAGTACTGGAGTGGGGTGCCATTGCCTTCTCCGAAATAATCATCAGGGAAATGCAAATCAAAACCACCATATTACCTCACACCTGTCAGAATGGCTATCATCAAAAAGGAAAACAATAAATGTTGGAGAGGATGGGGAGAAAGGGGAACCCTCATACACTGTTGGTGGGACTATAAATTGGTACAGCCACTGTGGAAAATAGTATGAAGGTTTCTCAAAAAACTAGAAATAGAACTGCCATAAGACCCA…
TCONS_00007161	chr20	6893411-6894139	XLOC_004196	728	1	55.3474	16.2658	0.293886	-1.76667	GTCCGGGAAGATCCCGCATGCCGCAGGGCAACTGAGCCTGTGTTCCTCAGGAGAAGCCCCTGCGGTGAGAAGCCCGCCCACCAGACTGGAGGAAGCCCACGCTCAGCAGCCAAGCCCCAGTGCGGCCGGAAATAAATACACACATAAAGACTTTCTAAAAGCCTTAGAAAAGCACACATTTATCATTTTTACATTTATGCATTTTACAGTGGAGGTGAGAAGTCTAAAATGGGCTAATGAGCTAACAGGGAGCTGCTGTCAGGGCTGCCTTCCTTCTGGAATCTCCAGGAGAGACTGTTTCCTCGCCTTTGCAGCTTCTGGAGGCCATCCGTTTTCCTGGGGGTGTGCTTCCTCTGTCTCCAAAGCCAGCAGAGCAGCACCTTCAAAACCTTCTCTGAC…
TCONS_00007163	chr20	6898703-6899532	XLOC_004198	829	1	46.5761	9.12446	0.195904	-2.35178	GGGTCACACAGAGTTGTACACGACTGAGCACACACACACACACATTCCACCCAGAAGAGGTATTTCTGAGCGATGAATAGGTACATCTTTAGCTCTTCAGGTATTTACACTCCAGTACGGTCGACCTTACATGCGATGTATGAGGGTTTCCTTTTCCCCACAGCGGCACTGTGTGTGTGCTTCAACACTCAGTCGTGCCTTACTCTTTCTGAGTCTTTGGACAGCGCCAGGCTCCTCCATCCATGGGATTTCCCAAGCAAGAATACTGGAGTGAGTCGCCATTTCCTCCTCCAGGCAATCTTCCTGACCCGGGGACTGAACCCACGTCTCCTCTGTCTCCTGCATTGCAGGCGGATTCTTTACCCACTGAGCCATCGGGGAAGCCCACAGTTGCATTAC…
TCONS_00007164	chr20	6904214-6905340	XLOC_004199	1126	1	34.6588	6.22297	0.179549	-2.47755	GTTTGCTAAGACTTCCTTTATGGCCGAGTATATGGTCAAATTTTTGATAATGTTCTACACATAACTTGAAAAAAATGTGTAGTCTGCAGTTGTTGAGTTCACTTTTTAATATGTATACATCAATTATGTCACATTTGTTAATCATGCTGTTTAAATCCTCACATTTATTAATTTTTGTCTGCTCATTCTATTTGTATCCTTTAGTGAAGATTAACTTGTAGAGTACTATACAGACTTATCTAATAGCCACAATTAAGGTCCTAGATAAGTCTCTTTTTTTCCCTCCCAAAGCCTAACTTTTGAAGGGATGTGATTTGCACAATTATTTTCCTGCCTGATACACTTTATAGGCATGAAGGAACAGCCTTGCTGCCTAGTGAAGACACTTAACCGGACCAA…
TCONS_00007165	chr20	6905414-6905980	XLOC_004200	566	1	100.929	7.7705	0.0769898	-3.69919	TTTGCCATACATCAACATGAATCCGCCACAGGTATACACGTGTTCCCCATCCTGAACCCCCCTCCCTCCTCCCTCCCTGTACCATCCCTCTGGGTTGTCCCAGTGCACCAGCCCCAAACTATTTACCTTATGTGGTTATTATGAAAATAAGGTGAAATCAAGCAAACAATAGTTTCAAAGTATAAAGAATAGTTATCAACCAGCAATATCATATGAAAGAGAAGACAGTAAAATTCCAAACAGTCCTTTTCTTTCTTTTAGGACTGTCCTATAAATGCATATATACCTCTGTATGTGTATGTATTCCTGTTGCTAACTTGAAGCAGAGCTGTAGAGATCTGTATGTAACAAAAGTGGGTGGGAGTTTTACAAGGAAAGCTAGAGATTTTTCTATTAACA…
TCONS_00007166	chr20	6906048-6907030	XLOC_004201	982	1	191.211	7.3573	0.0384774	-4.69985	GTGGGAGATGACAGCTTGTCTAAAGACGGGGCTGAGCAGGACAGCTGGCTTGGGGATTAGCCGCATGTGAGAGGCTGGGAATTGGAGAATAGAAGCGGTAGGATCAGAGCCTCGGTAGGATCAGCTCCCGCACAGCTGGGATCTGGGTTCTGGAATCCATCTGCTGTGGTTTCTCACTATGGTTCCCTCCGCCGGTTGGACTGCAGACTGTCTTCCTGCCCTGGCTCTTCTTATAACTGGTTGCTTTTCATGGTTGAGGGTCAGCACATTGCTGCTTCTCCCCTCCCTGCCGTTTTGGCTGCACGCAGCTGCTGGGATCTTAGTTCCCAGATGGGATCGAACCTGAGCTCCCTGCACTAGAAAAGGCAGAGTCTTGGTCACTGGATGGCCAGGAAAGTC…
TCONS_00007167	chr20	6907156-6908050	XLOC_004202	894	1	96.0579	4.1398	0.0430969	-4.53627	TGTAGGAAGCAAAGTTACTAAATATTTAGAAAATTCTAAATAGGTCTTGATTGTATAAACTGACATAATTACGATGATTGATTTGTACTTATGAAAATTTGATGGAGTTCCAACAAGACTGTTGGCTGAGAGTGTTCTAAAGTCTGTCGGGAGGCAGAGACATTTGTTAACTTCAGACTTTGAAAGTCACCTATGCGTGATCAGATTGTGACTATCGCCATCAATAGAAATGTACAGTTTTCAAACAGGTGCTCTCAAGAAGCTTGTGATCAGGCGCAGCTAACAGGGTGCGTCAGAGCACTAGAGCTGATGGCCAAGTGTCTTGTGAAAGGGCTCCTCCTCCAGCAGACCCAGGAGTTGCTTCCTGTCTGCCCTTGGTCCTGTACCAAGACTGTAGAG…
TCONS_00007168	chr20	6909015-6909573	XLOC_004203	558	1	176.799	39.7018	0.224559	-2.15483	AGGAGGAGGATGGTCAGGACTGGCAGTCAAGGTGTTACTGACCAGGGTTCTCGGCCTCATTCATCAGTAGAAATTGACTAGAAGCCAGACAGGAAATTCAGGCAAGGCCTTTACAGGGGTACTACATCGGCAGGGGGCAGGGGTGGAGAACAAGCAACATGTTCCCGCGCTTGCTTCCGGAAGAGGGACAACCTTGTTCCTTATATGCGCTGAGGGTAGGGGTGTGTCCAGGGGTCTCGCCAGAGGGGTGGCTTCAGTGGTTTGCCCACTCCTTAGGTGGCGGAGTATGCAGGGGGCATGCGCAGTACCCTGCTTTTGCTCCCTATCCCCTGTCCTCAAAAGTGGTAGTCGGAAAAAAGTGGTAGTTGGTGTTTTTGGTTTCTCTGTATCTTTGGGTCT…
TCONS_00007169	chr20	6914254-6914446	XLOC_004204	192	1	5671.27	1032.88	0.182125	-2.457	CGTGGCCTCGAGTGATATGCGCGGATGAGATTTCGTAGGGAAAACACAAAATTCCAGTTCAGGACACGCGCCATCCCCCTTGCTTCTCTAAGCACCAGGGATGCATTAAAGCTTCCATGTAAGCTTTACGTGCACCTGACCTGAAATGTCACTTCAACGCCAACACCTGAAATGGTTTCTGGGTAAAATCTG
TCONS_00007170	chr20	6914501-6914906	XLOC_004205	405	1	202.404	13.6429	0.0674043	-3.89102	GTGGCAAAATACTTTATCGTTCTTACGAGTCACCTTTTAATTTCCAGGATCCCCCTCAGATGGGCATCCGACAACTGCTCCCTTTGGTCCCTCTTCGGCGGTTCCTTCAGGTTGTTCGGGGCCCTCCCTGCCCTTTCCTGGGGGGATCACCTCTGAGCCACAGACTGAGAGGCAGCATCTCCGAAGGGCCTTCTTGGCTTCTTGCGGTCTTTGGTTGGCGGCCCTACTGGGTTTACAAAGTACCAGTAGTAATCGTTAGCAATGGAGAATTCTTCATCTTAGACCATGTGCAAGACGGACAAGTTTTCCTTTAGCCACCATTCACTTCCTCTCTTTATCACGCTAACTCAGTGCTTCCTGTTGTCCTGTCACTTCTTCAGTGAGATATTTGTTCCCTAT…
TCONS_00007171	chr20	6914982-6916810	XLOC_004206	1828	1	112.142	7.10542	0.0633609	-3.98026	CCGTGGACTGTAGCGCCCCAGGCTCCTCTGTCCTTGCGATTCTCCAGGCAAGAACACTGGAGTGGGTTGCTGTTTCCTCATACAAGCTGGTTAAACATGACGTTCGGGTGTCCGTGAGGGCGTTCCCGGGTGTCTGTGTGTTCCTGGGTGTGTGAGGGTGTACCCGGGTGTCTGCGAGGGCGTCTCCGGGTGTCTGCTAGGGTGTTTCCGGGAAAGAGAAGTGTTGGAGTTGGTGGGCGGAGTAACGCACACTGTCCTCTGCACGCGGATGGGCCCACCGTCCCAACCCGCTGAGAGCCTGAATAGAACAGAAAGGCTACCTCCCTCCTGACAGCTGGGAATGACATCCGGGTGGTGAAGAAGGGCGCCCCGGCCCGGCTACGGCTCCCCAACAGCCCG…
TCONS_00007172	chr20	6918003-6918697	XLOC_004207	694	1	69.838	0.01	0.000143189	-12.7698	GCTCAGTCGTGTCCGACTCTTTGCGACCCCGTGGACTGCAGCCCACCAGGCTCCTCCGTCCATGGGATTCTCCAGGCAAGAATACTGGAGATATATAACAAAACCATAATTCAAAAGGTGTGTTCAGAGCAGTACTATTCACAATACCCAGGGCATAAACAACCTAAATGTCCATCGACAGATGAATGGATAAAGAAAATGTGGTATATGAATACAATGGAAGACAACTCAGCCATTCTCTCTACTAGAAAGAATGAAATGATGCCATCTGCAGAAACATGGATGGATCTAGAGATTATCATACTAACTGAAGTAAATCAGAAAGAGAAGGACAAATATCATATGATATCACTTGCTGTGGAATCTAAAATGAACTTATTTACAAAACAGAAATAGACT…
TCONS_00007173	chr20	6919064-6919847	XLOC_004208	783	1	68.4538	14.752	0.215503	-2.21422	CCCGGCTAAGTCTCTTGATCTCTCTCAGACCCTTTGGCAACTTGGCACCCTCCTTTGTCCAACCTCTCCTTTGTTTTTCCAGGACTGCCCCTGGGTGGCAGGAGCGGGGGAAGGACAAATCTATTTTGCCAGGGTCTTATCTGTACAAATATTTGGGTCACTCAGCATCAGCATCTCAGCCCCACATTCGAGCTTTGGGTGCTAAGCCCGTGTGCCGGACTCCTGACGCCCAGGCACCCAGAGCCCGTGCTCCGCAACAGGAGAAGCCGCTGCAGTGAGAGGCCGGCACCAAAATGAAAAGCGGCCCCTGCTCCTCGCAACGAGAGAAGGCCTGTGCAGCGCAGAGGACCCCAGAAGGCCATAAACAAGTAAATAGACAAAATCATTTTTAAAAAGAGG…
TCONS_00007174	chr20	6920148-6920988	XLOC_004209	840	1	95.7341	4.48479	0.0468463	-4.41592	AAAGTCCGTTCTATACATCTGTGTCTCTTTTGCTGTCTCGCACACAGGGTTATCATTACCATCTTTCTAAATTCCATATATATGTGTTAGGATACTGTATTGGTGTTTTTCTTTCTGGCTTCTAACGTGGATGTCTGCGGCCCCAACACCATTTTAAAGGCCAGACTTTTACTCTGAAAACTTGAAATTGTGTCCCTAAGATACAGAGGACTTTGCTTTTTGTAGGAAACATGTAAAACGTTAAACATTGGGTTGCATCCAATATTGAAACTCTGTGTTTGGTCTCCTAGGGTGGCGCATATCCATGGACTTGGCCTACTGATCATTTTTTTTTTAAAGAATCACACCCCCAAACTTCTCCAAATTCCACATCCTTCTCATTCTCCTTGATAACATTAT…
TCONS_00007175	chr20	6921217-6922665	XLOC_004210	1448	1	96.6584	6.94138	0.0718135	-3.7996	GCCCCGTGAAAGAATTTAAGTGTTATAGGAGTACAAAGAAGGACATCTGGTAACATTTATTGAAAGTGAAAGTCGCTCAGTCGTGTGTCTGACTCTCTGTGACCCCATGGACTATACAGTCCCCGGAATTCTCCAGGCCAGAATACTGGGGTGCGTAGCCTTTCCGTTCTCCAGGGAATCTTCCCAACCCAGGGATCGAACCCAGGTCTCCCACATTGCAGGCGGATTCTTTACCAACTGAGTAACCAAGGAAGCCCAACACTCACTGAGTGCTTGCCGTGTGTCAGGCACTACTCTAAGTATTTTATGGGTATTATCTCACACAACCCTCTCATTTTACGGATGAGGAAACCAAGGCACTGATGTGCTAATAACTTGCCTAAGGATTCTGTTAATCCT…
TCONS_00007178	chr20	7387030-7388489	XLOC_004213	1459	1	758.038	850.964	1.12259	0.166828	GGGGAGCCCTTCCCCCCCCCCGACCCCAGGACCCTGAGAGGGGGTGCGGGCCCGCCTTCGGAGTGGGGGGAAGGGCGGGGAGCGTGGGGAGAGGTCTGAGCTCGCCAGGAGGGGGAGGGTGCGCACCCTGATTCGCCCCTCGAAGGCCTTGTTTTTTCCGCTCTGAGCCAGACACTGGAGAGAAGTTTGGGGAGGAGGTGGGTTTCATTTTACAGGGTATACGGGTGCTTTTGTTGGAGATTTTGCTCCCACTAAAGGGTTGCCGAGGTTTTGTCGACCAGGTAGATATTTGTATTGGTAACTGAAGGTATCAGAGGGAGGGATTGAAGAGGTGCTTGGGGTGCAAGTATTTAGAACATGGTCTCTGTTTAGTTGCCTTGGAGAGAAGCCTTTGAGTTC…
TCONS_00007181	chr20	7989758-7990077	XLOC_004216	319	1	233.046	137.192	0.588691	-0.764418	GCCACAGTGACTCCTCATTCACTCATTAATTGAACAATGTTTCTGAGCACCTAGGATATGATCTGAGACACAGCAGTGAGCAAAAGCACCCATGATGTGGGCCTTTCTGTTGCGCAGTCAGAGCCCGCTCTATTTCTGTTTCCGGCTGCTGCCAAGTTCTCTCCGTGGTCACTTTCCCGAAGCTTGGCCCCGCCTGCAAGATGCCTGCTCCCCCGCCTGTTTCCCCAACCACATCCGGGACCCTGTGACGCTGGGCCTGGTTCCTGTTTCTCCTCCAGGAAATCAGCCCTGACCAGCACCTGGCTCTTCGGTACACCGA
TCONS_00007184	chr20	8739051-8739503	XLOC_004219	452	1	41.4652	223.548	5.39122	2.43061	GCGGAAGTTTGTTGTGAGGATGGAATAGAACTTCAAGCATGCCTGACTTGGAGCGAAAACATAAAAACCATCAACTATTATTAAGGATGAGTGTGGGAAACAGGTGTGAACTTTGGTGTGGGCACATGCTGGTGTGAGAGGGCGTGACCCCGAGGGTGTGTCTCTGTGTGAACTAAGGTCGTGTCCCTGCACCTGTGTCAGTACACGGAGGGCACAGACGTTGTGTGAAGACACCTTCCCGCGTGAGTGGTGCGCAGGACTGCACATGTACGTTGGATCGCATGCTGCAAGTGCAGGCATGCGTGCGCAGCTGCGCAGACGGCTCTGCTCCTCTGAACCCGTGTTCCACACAGGACAGAGCTTGAATGCTGAGCCGAGGGCACTGGGACTCAGCTGAGC…
TCONS_00007185	chr20	9141416-9142237	XLOC_004220	821	1	47.1682	9.24051	0.195906	-2.35177	TTCCCTGGGCTCTAGCAGAGAAAGCCCGATTGGGTTGGGTCCATCTTTACCAGGAATGGATTATGTGGGCAGTCTGCACACGTGGCTCTTCTGGCTAAGAGTTTGTGGCTCTGTTTCGTGGCACTTTAATACATACAGTCTGGGGAGCTTAATTGTGGTTTGCAGGCTTTGCCAGGAACAAGTGTTTATTGGGGATAATGTTCAGGACCGAGACAGACACTGTGGCCATTTTCAGAGCTGTTCTCTAGGGGCAGCAGGGATGGGTTGGCTGCAGTCAGTTCAGTTGAGGCTGCTGTCCGCTTCCCTGGGCCCCTCTGCATCTGAGGAGCTTACATCAGTTGTGTGTGCTCGGGAGGTTGGCGCAGAAGCAGGCCGTTGCCTCTTGGCTTTGGTGAATCA…
TCONS_00007186	chr20	9145303-9147035	XLOC_004221	1732	1	19.2712	35.8547	1.86053	0.895716	GGAAACTGTACGTAGACCTGTGTCCCAGGAAGAGGGGCCCGCGCGGCTGAGACCCAGCGGTGGCGCCGCATTGTCAGCACCGCTCTGGGCACACCCTGTCGGGAGAACTGTTTGCAAGTTCACGTCAGAGAAGTAGCGTTCCTGACACATCCCTTGGGCCACTCCTGTCTCCCTCTCAGATCCCGGGTCTCAGATCCCAGCCAGACACCAGAAGCTCCCTTTGTTCCCCAAAACTTTACTGTCAAGCCTGTGGTCACTGAAGTCAGAAGGCTTCTGGCAGGAAGGCCTGGTAGTGGGCTGGTGGCCTCATGGGTGGCCCAGACAGGAGGCTGAGTGGGGGTGGGAAGGATCGGCTGCTTTGCTGAGGTATAACTTTGCACTCTCTTCTTGCAAAGCACA…
TCONS_00007187	chr20	9147561-9148092	XLOC_004222	531	1	79.5281	25.7184	0.323388	-1.62866	GGAATCTCCCTGTGACGGGGTCCTCTGAGTTGTGGGAGGAGTCTAGGGCGTTTGCGAGAGTCACTCGGCTCCCTCCCAGGGGAGAGGGGACCTTAACACCACGTGGTCTCATCGTCCCCTCTGTGCCCGAGGTCCTTCCAGATGAGCTCTGCCCTGTTCCCAGGGACGGGCCCTCCCCCTTGCAAAGGCACAGCCCCTTTATGCTCTAGATCGCTCAGGCAGGTTTAGACCATTCTTTATATTGAGCCAAATCTGTTTCCTTGTGGCTTCTGTCCCCGGGTCCAGGTTTACTTTTGGAGGCCACGCAGAGCACACTTAGGCCATGAGAAAATGGAAGATCTCTGTCACGGCCTCCTGGGTCCTGTTTTGTCTAAGCTCAACACCCTCTTTTTCTTGGCT…
TCONS_00007188	chr20	9148181-9148896	XLOC_004223	715	1	56.7224	55.5669	0.979629	-0.0296928	GCACAGAAAGAAGGTAATTGGTGGTTGGCGAGTGTGCAGCTCAAGCGGGCTGATGCAGGTCCAGTATCTGGGACTCGGCCTGGCCTCCCCTCACTGGAGTGTTGTGGAGTCAGCAGCAGCGCTCCTCACGCTGGGGTCGGGTGGATTTTTAGAAAGGTTCTCAGGACTGTCTGACATGCGGAAACATTCACCTTGGAGTGCTGAGTGAAGAAACTGAGACACAAAAATCCGTGTGCAACATGATATTTTCAAAATAGGAAGCATCTCGAAGTGCAGGGAGTAAGCCAAAAATGTATTCTACTGTTCGTTATCTCAGGAGGATTATGGCTTTGTTTCCTTTTTGAGAGTGAAATAGATTTTCTGCGTTTCCTACAAGGAATGGCTCTGAAATCAGATAAG…
TCONS_00007189	chr20	9149859-9150552	XLOC_004224	693	1	37.6801	69.6084	1.84735	0.885459	TACCCCCAGAGCAGCCTCACTGTTCACCCTGGAAGCCAGGCTGTGCCCTTGGGTTCCCGCCCAGGCTCCCCCCGCAGCTCTTCATCCCCCTCCGACGTCTCTGCCTTGGCCTCTCCTTGCCCTGCTGTCAGGCTGCCTCCCCGCCTCACCGTCTCTCCAGCCAGGGCTCGGGGAGCTGACAACTCTGGGGCAGGGGCGTTTCTGTGCCCCTGTGTGTAGCAGGGCCCGAGAGGGAGAGTTTCCTCACCTGGCTCATTGGACGGATGTGGACCTAAGGCTTTGGAAGGAATCCGTGCAGTTCAGTTCAGTCGCTCAGTCCTGTCCAACTCTTTGCGACGCCATGGACTGCAGCACGCCAGGCCTCCCTGTCCACCACCAACTCCTGGAGCTTACTCCTTT…
TCONS_00007190	chr20	9150721-9151666	XLOC_004225	945	1	53.7329	30.8753	0.574607	-0.799353	GTGCATGTGCAGGAGTGCAGCGGGCAGAGCAGTAGGGCCCATGTGTCCCTGGCAGACATCAGCTATGACTCAGGTGTCCCTGAGGCCCGTCTCAACTCCCAGGTTCCGTGGACAGCACACCCAGGACCCCGGGGGTGTCACTTGCTCAAGGCTGCTCCTCAAGCAGAAGCCAGGTCTCCTGGGCCCAGAGCAATTCCCTCGCCTCGCACTCTGGTGCCCTACAGCCCCCTCTCCCAGGCAGATGCTGTGACTGGACCACAGGTGGAGCCAGCAGGCTCGGCCAGTGCAAGGCGCCGTCTGGGCCAGCAGACCATTCCTTCCGCACTCTGTGTCAGGGCCGGTCTACAAGAGGCTGGGGTAGAAGCTGATGGGGCTCAGGCCCTGGGGACCTCCACCCTC…
TCONS_00007191	chr20	9151807-9156161	XLOC_004226	4354	1	54.4591	50.9721	0.93597	-0.0954653	CTTGGTGTTCTGTCTCTCTAGCTGAGGACGGGGCTGGGCAGGGTGGGATGGGGGTCAAGGCTGAGCTGCTCCTGCTGCGGAGGACGGCGAGCTTTTTGTGGGGCTCCCATGAGCTGGGGACGGCGTCAGTCTGGGAAGTCCTGTGACCATGCCCCAGGGAGGCGGGGGTCGGTGAGGCCAGGCAGCAGCAAACAGGCGCACGCAGGAAGAGCTGCGGAGTGCTGGTTCCTGCCAGCAGGTCAGCGCTCAGCGCCAGGGATTCGTTACTTAGCCTGCACAGGCTGGTGGCTTTGTTCCTGTTTATAAAGTTCTGACGTCGTGAGGGATTTGAACCCAGTTCTTCTTCGGCTGCACTGGGTCATGTTGCTCCGTGCGGGCTTTTTCTAGTAGCAGTGAGGG…
TCONS_00007192	chr20	9156161-9157125	XLOC_004227	964	1	104.822	79.0529	0.754163	-0.407051	ATGTGATATTAGCTTCAGGTGTACCGCATAGTGATTTGGCGTCTGATGCACTATGAAATGACCACAGTAAGTCTAGTGACCGTCTATCACCGTGCGAAGTTATTACAGTATTATTGACCGTATTCCTTAGGCTGTACGTTATATCCCCGTGGCTTCTTTATTTTGAACTGGAGGTCTGTACCTCTTAATCCCCTTTACGCGTTCCCCTCCACCTCACGTGATTCCCCTCTGGCAACCACCTGTTTGTTCACTTTATGAGTCTCTCTCCATTTTGGTTGCTTGTTCATTTTTTAGACTCCACGTAGAAGTGAGATCATACCATACTTGTCTGTTTCAGCATAATGCACTCTGGACCCCATCCACACTGTCACCAATGCCAAGATATCATCCTTTTTTTAA…
TCONS_00007194	chr20	9349892-9351163	XLOC_004229	1271	1	37.5032	37.7069	1.00543	0.00781485	TTGTCACCTCTCCTCCTGGAGGATAGCAGTAGTGCTTGAGGTATTCAAGCACTTGGCACCAAGCCTAGCCTAAGGGAGCCCTTAAGTATATGCTGAGAAGCTCTTATGGGTCTTAACTCCACCCTGGATGCTAGGGAGTCAGCAGATAATGAATGCAGGGCTCACACTTTGCATTATCTTTGGACCCCTGAGCTCTTGGGGTCCCTGTCCTCGTAGATCTCCTATGGCCCCCTCAGTTCTTTGGCTCTTGACTCTGGTATCTCCTTAATGAAGATTAGCACTACTGTGTACCACGCTTTGTATGTGTAAATTAAGTTTTCCCTTCACAAACCCAAGATGTGATTCTTCCTTTGTCTACCACTATCTCCCATACTTTGTTTGTTTTGGTTTAGTTTTAAA…
TCONS_00007195	chr20	9351246-9352020	XLOC_004230	774	1	46.3412	29.9603	0.646515	-0.629243	CAAACCTCATTGGTTTGTCCAAAGAGCTGCACTCTTCTGATAATAGATCACTAAGGTCACAGTCCTTTAGGTAGCCAGGAGAGGGTTCTTGGAAGTCCTTCTGAATCCATCTAGCCATGTCTCCTTGACACAGTCTCTTCTGTTTATGAAGCTCCTTGTTGTAAATGCTCTCAAAGAGTAGAACACTTTGATTGTCAGCCTTGAGGTAGCCCCATTGTTTTCCAAACTCTGGGAGGACTTTCCAGTTCTCTGCCACCAGGAGACCGGATGGTAAGTAGCAACATGTGACATGAAAGATCCACTTCCAAAAGTCTATTCTGTGGGTCACTGAATTCTCTGATCCCGTATAATACACGTATTGGCTGTATAGCAGTAAGTTCAGCAGAGGGCAAAACTAGA…
TCONS_00007196	chr20	9352360-9353230	XLOC_004231	870	1	23.8696	47.1498	1.97531	0.982077	GCATGTTTGAAATCCATAATAAAGAGTTCGAGAAAGAAGAAGAGGACAGCTAGGTGAACACGTGCAAGTTTAGCACTGTTCCTTGAAAGATACCTCAAAGCAGATGAGTTGCTGTTAAACTGAGTCAGTACTGCTGTCTAGTCCCAACCTATTTTTGACCTCTTCTGTTTATGAGGTATCAGGAAGCCAAAGCCAAAAATTAGCACGATGCAGAATTGTACCATCCTGGCAACAAGCACCTGTTGCCCTGGTCCTGCCTTGCTTTCCAGCCCAGACCTGGTTTCTTGTAGTAAGGGACTGGGCTGGACCTAAGAAGAAGGAGAAGCTGTGCGGGGAGTGAGGGAGAGGTCAGAGCTCAACCAGGGTCTTCCCCTTCTGGCCTGAACCCTTTAGATCACT…
TCONS_00007197	chr20	9355391-9356126	XLOC_004232	735	1	29.8006	53.5202	1.79594	0.844742	TGGCAACCCACTCCAGTATTCTTGCCTGGAGAATCCCATGGACAGAGGAGCATGGCGGGCTATAGTCCATAGGGTCCCAAAGAATCAGACGCGACTAAGCGACTAACACTTTCAACTTTGAATGAACAGGTCACTCGCAAAATGAGAGTGGGTATGTAAGCAGCATCTTGTGCAAGTAGCTCTTGTTTTCTGTCCTGTCTTTTTCTGGGATGAATGTTAGACCTCAGCGCCTGAACGTTTTCTGGTGGGGTTAAGCATTGACGGATTGTTCTCTGGAGAACCTGCAGCCCCTATAGTGCCATCAGCAATGCACACTTGCGCCTGCCTCTCCTGTGCTTGACAACATTGATGGTTGGATATTTCTTTTTTTTTTTTAATTAATAGACTATTTCTTAGAGC…
TCONS_00007198	chr20	9358991-9360171	XLOC_004233	1180	1	43.6868	35.2971	0.807958	-0.307648	GAGAAAAATGGCAATCAGACACTTGCATGTGCCTGGCAGCCAAGAAGCAACTTCTCACCATCCACAGTCAGGCACTGTTGGAAGGCGGATTCAGCCATCCGGAAGGGCTAGAGAGCAAGAGGGGACTGTTTTATTAAAGGTTTATGTTATGAGGCTTAAGGAGGAAAACTGAATATTTAGCCTGGACATGAGAACATGTAAAAGAGTGGGGATTTGTTTTCTTTGAGTCTAAAAAGCGTTATTTTGGGAAATGTGGCTGCTAGCTGTTCCCTCCTTCTATGTGGTCAGGTTGAGAAGAACCAGGATTAAGTTGCAGTGGGTGAGGTGAAAGTTAAACAACCAGTATTCAAGTGTTCTAAGAGCTGATGTTGTGTTGCAGTGGATTAGCAAAAGGAGGAA…
TCONS_00007204	chr20	9411706-9412417	XLOC_004239	711	1	124.711	22.3981	0.1796	-2.47714	GGCCTGTAAACGAATACTCACAGGAGAAAAGTGTGTTTTCTCACAATTTCCATTTCTGGAAACCACTGTTAGGAAACTTCTAGTAGCTTGACAGATGCCACTGAATACCAGGTGAGGAAATGTGCACTCCATGTTCTTTGGGCAATGGGTGACTGCTGATGGTTTTAGAGCAAGGAGTCATTATGTTAACATTGCACAAGGGTTGATTAATTGGAGATAGAATGAAGGTAGAGAGGTTAGGTAGGAGATTACTGCAGTAGTCTTAAGTGTGAGGAAATTCTTCCTCACGTATAATCTGAGTTCCTCTGGTTGCTGTTGAAATTAATTGATTTTGAGCTGCCGGCCACACAGGTTAAGTACACAGAGCCTGGGTGGAGTAACGCACACACACAGATACAC…
TCONS_00007205	chr20	9413072-9413699	XLOC_004240	627	1	173.572	46.7658	0.269432	-1.89201	CCTTATCTTATGACTGCTTTTGGCATTTCCTTCATCCAAGAATTGTGACCTCAGTGGCCCAGAGTTTCTTGGCTACCGCTCTGCTGGAAGCACAAGCCAGCTCTGCCCTCCTGCCAGCAGCGGGGGCAAGGCAAGCTGCTCTGCGTACACAGCTGTCTGCGGGCCCACTCGCCTCCCAGACAGGCCGTCCTTGAACTTGCCAGAACCCAGAGCTCACTGATCATCCCTTTTTCCAAACAAGCAGGCCAGGTGTGCCTTTACCGTTTCCCTTAATCCCATAAAGCATTCCGTGCTTGTGACCGTCATCTTGGTTTCTTTACCTCCACTTCTGTTTTCTCTGGCATAGGGTTTCTCAGCCCCGGCACTGTAGACATTTTGGGCTGGTGCCTCTTTACTGTA…
TCONS_00007206	chr20	9413816-9415351	XLOC_004241	1535	1	136.602	12.9834	0.0950455	-3.39524	GGACTGCGTCCCAGGTGTAAAACTGTATCCTGAAGCGGCTGTGTTTCTCTTGCTTTGCTTCGTGTCTTTTGATGTCTGGGCGGAAGCCACCTTGCTGTAACTCCCAGAGGTGCCATGTGGAGCAGAGTGGGTAACAAGCAGCGTTTGGACTGTCGTTAACCTGGCCCTTCCTGGCATCAGATAGCACCAGCTGATCTGGAACTTCTCTCTAGACTCAGATGGGTTCTCACAGCCCTCCTCCCAAGGCAGGTCTCATGGGAGAAAACTTACCTGCCATCCCAATCTCGAGCTTGTTCATCTGGCCAGATCATTTCTTTGCAGCTTCCCCTCCTGACTTCTCTGGTGGCTCAGACGGTAAAGCGTCTGTCTACGATGCAGAAGACCCGGGTTCAATCCCTG…
TCONS_00007218	chr20	9847629-9849513	XLOC_004253	1884	1	9.56744	82.4431	8.61705	3.10719	AGGAGCTACTCAAGAGGCCCGCCAGCCTGGTTCCCGGCCCGGGGTCTGCGCGAGCTTGGATGGCACGATCTCGGAGCACGTGGGGTCCACGTCAGGGCGCGGGCTGTCCCCAGACGTGCACCTCTCTGCTCTCTGCGGGGGCAGCTCGCACGTGCAGAGCTTCCCCATTCACCTGGAGTCACGGGCGTACAGCGTCGCATTCAGTTCTGAAGGCGCACTTCCGTGTAGTAGGCGGGTATTGATAGACCCGTTTTCCGGAGGAGGAAACTGAGACTCAGATTATGGAACTTGCCCAAACCGAAGCTCGAAGGACTCCAATGCGCTTTTCATTATAGAGTAAGCTGATTTCCCCTTGGCGTCTCCTGGGCATGCAGGTGCGGGACGCCTCCTGGGTCACAC…
TCONS_00007219	chr20	9849674-9850347	XLOC_004254	673	1	0.01	108.754	10875.4	13.4088	AAGAACTCCGCATCTTTGGAGAACTTTAAAGAGCAGGTGAACACTGCATTTGTTTAGGATGTGAGGGTCTTGGGGTCAGTTCCATAGACTGAGGAGGCTAGTAGCCCTGGGTCCCCCTCAGAAGAGGGCTGGCACTTTGTTCTGAAGGACCTCTCCTCGGATCCACCAGGGGAGTTGGAACCTAGAACAGTTCCATCAGGCAGCCATTTCCTGCCCAGAGTTCATGGAGCCTGATAGGTGGTCTCATGGCAGTGGAGGGAGGGGGCCTCCAGCGGCCTCTGTCACCTTTCAGTGCGGGGAGTCCGTGTAGTCACCCACTGGTGGGCTGCACCCCACAGACCTGTAAGCCTCAGAGATGCCCAACCTTGAGACCAAAGAAAGCCTAGGACAGCAACAAAG…
TCONS_00007237	chr20	11115923-11116926	XLOC_004272	1003	1	39.9132	7.16679	0.179559	-2.47747	TGGGCTTCCATTCTCTTTAGCTCCTAGAAAGATCAGAGGAACAAAATGATAACTGTTTACTTGGATTTTTGTCCAACAAAAAGATATGAAGGATCCTCACTCTTCTCTACACTGAGTCCCAATCCCAACTATTCATTGTGAGACAACGGGTCAAATTCAAGGGTACATACAGTCTGTGGTTTTGATATAGGACAAAGATTACGTCTTTACAAGAATAAAGCCAATGACTTTAATCTCTTTAATTAATTAATTTGGCTGTGCCGGGTCTTAAGTTTTGGCAAGCAGGGTCTTTAGCTATGGCATGTGGGATCTATTTCCCTGACCAGGAGTCAAACCCTGGCCCCTGCATTGAGAGCAGAGTCTTAGCCACTGAACCACCAGGGAAGTCCCACCAATGAC…
TCONS_00007240	chr20	12539422-12540513	XLOC_004275	1091	1	45.0096	64.6525	1.43642	0.522473	CCTTCTTCCCAAACTCTCCATCTATTAAACAATCACTCCCCATTTCCTCTGCCCGCCAGACCTTGGAAACCACCATTCTTTCAGTCTCTGTGAATTCACTCTAGGTATCTCATATAAATGGAATCACACCGTACTTATCTTTTTGTCTGACTCATCTCAGTCCAGTGTCAAGGTTCATCCATGTTGTATCATGTTTCAGAATTTCGTTCAAGTCTGAATAACATTCCATTGTGTGCCTATATCACATTTTACTTATTCATCCATCAGTGGACATTTGGGTTGTTTCCACCTCTTGTTGTTCACTCGCTCAGTCGTGTCCAGCTCCGCAGCCCCATGGACTGAAGCATGCCAGGCTTCCCTGTCCTTCACTGTCTCCTAGAGTCTGCTCAAACTCATCCA…
TCONS_00007241	chr20	12540971-12542504	XLOC_004276	1533	1	44.2606	41.1755	0.930297	-0.104237	GGGTTGCCTTTACACTCTGTTGATAGCATCCTTTAAAATTTAAGTGTTTTAAATTTTAGTGAAGTACAATTTGTTGACTTTTTTCCTTTTGCTGTCTGTGTTTCTTGGTGTCATAGCTAAGAAATTATTGCTAAATCCAAGGTCATGCAGCCTTTTCTCATGTTTTCTTCTATGAGTTTTATACTTTCAGCTTTTACATTTGGACCTTTGATCCATTTTGAGTTAATTTTTATAGATGGTGTAAGATAAAGATCCACCTACACTACACTTCCCTCTTTTGTGTGGATACCCAGTTTTACCAGCACTATTTGTTGAAAACATTTTCCTTTCCCCATTGAATGGTCTTGGTATCCTCATCAAAAATCATCTGAACATGTGTGTGAGGCTCAGTGCCCAGGA…
TCONS_00007248	chr20	15363596-15364185	XLOC_004283	589	1	74.7106	51.2422	0.685876	-0.543981	AATTATTATTTGCTTATTTGGTTGTGTTGGGCCTAGTTGTGGCACACAGGCTGTTTGTTGTGGCATGTGTACTTCTCCCTAGTTGTGGCATGCGAGCCTAGTTGCCCTGAGGCATGTGGAATCTTAGTTCCCCAAGCACGGATCAAACCCACGTTCCCGGAATTGGAAGGATTCTTAACCACTGGGACCACCAGGGAAGTCCCGCTACCTACTATTAGACTGCACGTTTATTAATGCATTCATGCTCTGTCGCTCTTCTTTCCACTAGAATGTAAGCTCCCTGAGGGTAGGAATTTTGTTTGCTTGGTTGACCACTGAGCTCCAGGGCTTGGAACAGTGCCTGACACATAGTAGGTCTCAAGCAACAGTCATAGGATAAATGAAACTCCCCTATTCCAG…
TCONS_00007259	chr20	16525332-16526160	XLOC_004294	828	1	106.021	41.1246	0.387891	-1.36628	GTTAGCCAGTGCTGGTGGCGCAGTTGCTCTGTGGGCGCCATCTTCCCCGGCGGCACGGGCAGCGCCCTTCTTGGACGGTTCGCCGGCCCGAGCGCCGGGAGGTCCGGGACGTGGGGGCCACGCTCCGCGGGCAGAAGTCTGTACGTGGGCCTTGCGTGGAGTAGCCTGGTCCCTCTCGGTGCCCCCAGACCCAAAAGAGTAGGCTGCCGGCTCAGAGCGGGGAGGGGTTGGGGACCGCGGTGTCTTGTTCCTTTTACCACTTGCCTTTAAGGGAAAAGAGTTGGGCCTTGCAGCCGAGGGGTCTCTCCCTAAACCCGCATCCCACCCCCAACCCCAATCAAGATTGGGGATGAAGGCTTCCCCACGTCTTCCTAGGGCTTGAACCTGGAAGACTTCGCT…
TCONS_00007260	chr20	16526242-16527012	XLOC_004295	770	1	55.994	45.2514	0.808147	-0.30731	GTTTTAACTTTGTTACTGAAAAGATTATTGGGAGGAGGAGTCTGTAAAGCTCTGATCTTTCTAGGCGTCTAGATGGAAAGTAAATAGTTAATTTCTAGTGGATAAAAGTAACATAGTGGCACCATTAGGTATGTCCTTAACTGTGGTGGATGTTTTTAGGCCCTTTAAGACCTACCGTGTGCTGAACACTGTTGTAGGCCAGAAACTGTTTTTTAATTCCTATTTATCATACCAGCCCTGCAGTATTGGTATTTATTCTCTGCTTACCAGGGAAGGAACTAATAATGTTTGCCAAAGTAGTTGAATTGTTCAAAGTCTCAAAGTTTTAAGTGATAGAATTGACAGTGGATCCCAGAAAGCCCTGTACTTCGCTCTATCTAATTTCCAAATCTGAGCATC…
TCONS_00007261	chr20	16527292-16528682	XLOC_004296	1390	1	72.0617	58.2195	0.807912	-0.30773	AGGAAATACAGAAGTTAGAAGTGGGGTAGAAGATTTACTGAAATCAAAACCTAGAGATAAATCCTTGAAAGAATGAGTTCTTTTTTGAATTTTAAATTGAAAAGATATTTCTTGCATTTTGGGAAGTAGGATGGGGAACTTATTCTAAACATGAGACTTGGTAGGAACAGAATATGCATTAAAGACACAGAAGGTCAGGAAGAAACACCCAGAGCAGATAATGAATAGCCAGCCAGACCAAAATGAGAGAACCAAGTCAGTGAGGAAATCATTAACTTCTCTGGAGCAAAGATCACATATTTGAGTTATTTTGTGCTTTTCTTTCTTCTGAAATCACTGTCGTGTTTAGTGATTGTTAGGGGAAATGGTTGAAACTTTTGATGCAGGTGTCAGAGTTTG…
TCONS_00007262	chr20	16528758-16532527	XLOC_004297	3769	1	107.117	72.3075	0.675033	-0.56697	GGTGGGGGCGGGTAACTACTAGAGTTCTATATGGAACCCGTTGGATGTCTCACAAGTGTTTCCAAAACCTAAGTGGAAAGTCAAGCAGGCGGTGAATGTTCAAGTTGAGCTGAGGGTAGTGGACACAAATTTTGAGAGTCACCAGCATAGAGATGGTGTGTCATGGAACTGGTTGAGATCATCTGTGAGCATAGAGGACTTATGATCAAGCCTGAAACTTTCCCGTGAGTGAAGTAGGTGCAAAGGAGACCAAGAAGGCTCAGCACTAAAGCAGGAGAATGATTTTATCTGTTTCAAGAAAAGGGAGTGGCCTGCTGTGCCAAATACTACTGAGAAGTTAAACCCTGAGGAGAGAAAAATTCCACTTGGATTTGGCGGTCTTGACAAGTAGTTTTAGTG…
TCONS_00007273	chr20	17232768-17233216	XLOC_004308	448	1	189.505	181.632	0.958455	-0.0612175	GGGATTGGGGGCAGGAGGAGAAGGGGACGACAGAGGATGAGATGGCTGTATGGCATCACCAACTCGATGGATGTGGGTTTGAGTAAACTCCAGGAGTTGGTGATGGACAGGGAGGTCTGGCAATTCATGGGGTCACAAAGAGTCGGGCACGACTGAGCGACTGAACTGAACTGAACTGGCTACTCCTCAGTCTCCTCTGTAGACCCTTTTTCTTTCTGCTCATCCTCAAACATTAGTGTCTTCAGGATCCTTGCTCATTTTCATTGTATACAACCTTCCTGGGTGATAATCCACTCCCATGCTGATGACTTTCAAATACCTATTTCTGCTCCTCATGGTGTCCCTAAATTATCTCTTCACTGTCCAATGGAACAGCAAACTCAACCCATCAAAAATGGA…
TCONS_00007276	chr20	17368050-17368542	XLOC_004311	492	1	8105	2324.94	0.286853	-1.80162	CGGACCTGGGGGTCACCGGCCAGGGGTCTCCGCACTGGAATTTGATATTCATTTATCCAGGGTTTACCCTCCTCCTTTTTTTCTGAAACATTTTTTTTTAACCGTATTCTTTTCCGTTTTAATTTATTTTTGCTTCCCATTCCCCACTAAATCGGGCCGACCGTTTGGGGAGATTGCTCTTTTACTCCCCCCCAAAATCACTTCGGATTCTGGAAACGGGCAGAGAAGAAAGAGGGTAGCAAGAGCTCCAAAGAGAAGTGAAGGAAGAGAGAGAGACCGGGTCAGAGAGCGCGCGCTGACGAGCGAGACACGAGAGGGACAGGGGCAAAGTGAGTGACCTGTTTTTTGGGGGTGACCGCCAGAGCGCAGCGTGAGCCCTCCCCCTCGGGATCCCGCGTC…
TCONS_00007281	chr20	17738293-17739437	XLOC_004316	1144	1	28.3364	3.05266	0.107729	-3.21452	TGCTGGCATAAAATAAGAATTAAATAGATATTTGATAAATGCATTCTTTTCCTACTACTTTTATTCTCACTTGAGGATACATTTTTGCCCATCTCTCAGAAGTTGGTAGGGATGGAGTGAGGATACTAATATGTTACAGAGTGAAAGACTGAGGCACAGGTTACATAGTAACAGAGCTAGTCTCCATCTTTATCTCCTCCCAACAGACCACACTGCCTTCCTATGATCCCAAGTCCTAAATTAAATCTTCCCTAGTAACTCTTTAAGAAAAAAAAATTTTAATTTATAGCTTCCTGCCCCCCCCCAACATGCACACACTTCTTGATGATAAAATAACCTTCAGTGAGCTAGAAATAAAATCCTCCATCACTCTCCCTACACCTTTCCAGCTAAAGCCTC…
TCONS_00007290	chr20	20525965-20526345	XLOC_004325	380	1	243.595	278.207	1.14209	0.191674	GCGGCTGCTTCTGCCCAGCGCCGCATCCACCGCCGCCTCCCGAGCCGGGAGCCCATCTACCTCCAACACCCCATGTGCACTGCGGCAGCCGGACGGCCGGACACAGGAGGGAGGCGGCGAGCGAGGCTCCGGGGGCGCTTAGCACCTGCCCAGCTGCGCGGCTGTCCGGACGGGGAGAAGCAGCCGCTGCTGCAACCCGCACCTCCCTGTGCTCTCCTCCGACAGCGGCTGCGGAGAACAAGGGAGGAGGGCTGGGCGCGAGAGAACGAAGGAACAACTTCCCATAGCGAAGCCTCCGGCCGCTGCCAACCACCGTCCTCCGCTGCCCTGACCGGCCGGCGAGGGACTGAGTCTTGTGGCCGCCGAGCGCAGGGAAACAC
TCONS_00007291	chr20	24345165-24359829	XLOC_004326	919	1	74.2049	31.9804	0.430974	-1.21433	CTCAGTCATGTCCGACTCTTTGCAACCCCGTGGACTGTAGCCCACCAGGCTCCTCTGTCCATGGGATTCTCCAGGCAAGAATACTGGAGTGGGTTGCCATTTCCTTCTCCAGGGGATCTTCCCAACCCAAGGATCGAACTCAGGTCTCCTGCATTGCAGGCAGATGCTTTAACCTCTGAGCCACACTTCTAAAAGAGACCCCTCCACAAACAACCATCTCTCAGTCAGTGCCTTGTGTCCTTCATCAGCAAAATAGGAATATTTAATAAAAGTTGCTTGTTACAGTGCTGAGAACACTTACATAGGAAGAGTAGCAGTGGTGATAGCTTTATCTCCTCCACCCTTATTGAGCAAAAGGCCTTCACCGAGTGGTGTGGGGAATCAAAACCAAAGCTATCA…
TCONS_00007296	chr20	25015212-25015520	XLOC_004331	308	1	3269.27	1176.33	0.359814	-1.47468	GGGCGATCTGGTTGCGACATCTGTCACCCCATTGATCGCCAGGGTTGATTCGGCTGATCTGGCTGGCTAGGCGGGTGTCCCCTTCCTCCCTCACCGCTCCATGTGCGTCCCTCCCGAAGCTGCGCGCTCGGTCGAAGAGGACGACCATCCCCGATAGAGGAGGACCGGTCTTCGGTCAAGGGTATACGAGTAGCTGCGCTCCCCTGCTAGAACCTCCAAACAAGCTCTCAAGGTCCATTTGTAGGAGAACGTAGGGTAGTCAAGCTTCCAAGACTCCAGACACATCCAAATGAGGCGCTGCACGTGGC
TCONS_00007315	chr20	29016895-29017165	XLOC_004350	270	1	481.666	148.684	0.308687	-1.69578	CTCGTTGGATGTCCGGGCAGAACTCCAGGCACGGCTCGCAGGCGCGGGCCCACCGCCGCCCAACACGGGGAGTTTGACCTGCTCCGTGTCCGGCCTGGGCCGGGTCCCCCCCTCCTTAGACAACCTGGTACCCCCGGGCTCCCCCGGGAGCCCCATGTTGGTGCCGGGCCCAGTGCGGACGCCCGCTCTACACAGCGCCGGAGTCCCGAACCCCCGGGCACCCACGATCCGCCGGCCTCAGCCTCCCAAGAAGCTGGGATTACAGGCGCG
TCONS_00007332	chr20	32003502-32003772	XLOC_004367	270	1	1445	2044.41	1.41482	0.500615	CTGGGAGGCGTCGGGGCCGCCGCTGTCGCTTCCGCAGCCATCGGTGGGGGGGAAACCAGGCTGTGCCACCGCGGACGCTCATCCTCCGCTTCGGCTTCTCCCCCCTCCGGTCTCCTCGACCTTCTTTCCGAGAGCCGGAACTCGATCCGTGCCGAGAAGAAAGACTCCAGAGCAGATGCTTGAACTGAAATAACTTTTTATTTTGGGGGGTTTTCTTCGCTGACAGACCCCCTTTAGCGCAGGGCTCCCCCAGCCCTTCCTCTCTTCCCC
TCONS_00007343	chr20	38662175-38663088	XLOC_004378	913	1	74.8222	52.3991	0.700315	-0.513924	CAAACCCCCTCTCATGTTGTTGTAACGTCTGCCGGCTTTCCTAAGGTCTTATCCCGAAGGCTTGGTGGACTGAGTTTCTTCTCACAGACCAAGAGGCATCCCCACAGTGCTCTCAACATTTAGTTGCCTCTGTCTCTTCTCGCGTCCCCTTTCTAATTCCTCCTTTCTCCTTCCCTTCCTGTCTCACAGGAACTGCCTTTATACCACAGAGCCATTCTCTGTACACTCTAACTCATAACAAAATGCTCAGACTTCCTGGGTTTGAATACGTAAAGGAAGGCTCTTGGAATTAAAACAACTCTTTCCTCATTCAGTGAAACTTGGCTCTCAAGGTTACTTACATACCTGGGTGAGGTCTGAAAGCCAAGCTGTGTTCAGGATACTACCCACCACTCTGTG…
TCONS_00007344	chr20	38663601-38665384	XLOC_004379	1783	1	57.6565	54.798	0.950422	-0.07336	GTCTACACTCACTGGTCATACCCTTGCTCCGGGGACCCTGTGCTGTGTTTAACTATCTGAACCGTGCTTAACTGGATCTCCAAAACTCATGCTCTTTCATGAAGAGAGCAGTGGAATAGCTTCAAAATTCTGAGAGAAAGTCAATCTGTGCTTCAGTTTCTGGTTTGTTAATAACTTCAAAAACAAGGGCAAATAATAACATTTTAGGCCAAGACACAGAATTTACCACCTATAGACAATCCCACTGAAAGTCGATTAGAGGAAGTACTTCAAGAAGAAGAAAATTAAACCGGACGGAAGGAATAAAAGCCAAGAAATCGATGAGCAAAGAAACTGGCTGATATATGGTTAAATCTAAAGAAGCATCAACAAGGAATTCCCTGGTCGTCCAGTGGTTAG…
TCONS_00007345	chr20	38779969-38780451	XLOC_004380	482	1	158.017	70.1491	0.443934	-1.17158	TTTTGAACTGTGGTGTTGCAGACTCTTGAGAGTCCCTTGGACTGCAAGGAGATCCAACCAGTCCATCCTAAAGGAGATCAGTCCTGGGTGTTCATTGGAAGGACTTATGTTGAAGCTGAAACTCCAATACTTTGGCCACCTGGAGCAAAGAGCTGACTCATTGAAAAAGACCCTGATGCTGGGAAAGATTGAGGGCAGGAGGAGAAGGGGATGACAGAGGATGAGATGGTTGGATGGCATCACTGACTCAATGGACATGAGTTTGGGTAAACTCTGGGAGTTGGTGATGAACAGGGAGGCCTGGTGTGCTGCGGTTCATGGGGTCGCAAAGACTCGGACATGACTGAGCGACTGAACTGAACTGAACTGATACATATATTAATTCATTTACTCCCAAAA…
TCONS_00007346	chr20	38780514-38780888	XLOC_004381	374	1	236.806	47.8948	0.202253	-2.30576	CTAACCCATACTAAATTGACTCATTGGAGAAGACCCTGATGCTGGGAAAGATTGAGGGCAGGAGGAGAAGGAGGGGTGGCAGAGGATGAGATGGTTGCATGGCATCACTGACCCAATGGACATGAGTTTGAGCAAACTGTGGGAGATAGTGAAGGACAGGGAAGCCTGGCGGGCTGCAGTCTATGTGGTTGCAAAGAGTTGGACACAACTTAGAGACTGAACAGTAACAACAATACTAAATTGTCTCTCATCCAATATATATTTACATACTTTTATGCACAAATATTGGGTTTCCCAGGTAGCACAGTGGTAAAGAATCCACCTGGCAATGCAGGAGACACGAGACTTGAGTTCAAACCCTAGGGTGGGAAGAT
TCONS_00007347	chr20	38964332-38964908	XLOC_004382	576	1	70.2161	0.01	0.000142417	-12.7776	ACCCTATCTGTATCTGTGCCCTTACAATTTGTCTTCTCTCCTCTGACCACAGGAGACTGCCTACACTCCCGCCTCAACTCTTGAATGCTAGCTCACCCCCTCTGCAAGTCAGTGACATCGACACTCTTCTACCTGTCGGTAGCTTCCTACCTCACCCACAGTAAAATCCCAAGTCATCATCTTCTATAAAGTTGTATGATGTTCTGGCTGCTCCCTTCCATCTGCCTGACCTCATCTCCTACCACTTCTCGCCCTTACTTTCTCTGCTCTAGCTACACTGTCTTCCTTGCCCTTCCTTGAACGCATCAAGCACACTCCTGTGCAGGGCCTTTGAACATGCAAGGCCCTGTACCTCAAATGATCTTCCTACAAATGCCCACATGGCTTACTCCTTATATA…
TCONS_00007348	chr20	38971489-38972031	XLOC_004383	542	1	77.0309	8.30335	0.107792	-3.21367	TGAAAGGTAAGAAAGACAGCTGGGAGATTTAAGAGACGTGGCTTCTAAGCAGCTGAAAGAGACAGGAGTCCAGAGAGAGAATGTTTGCAAGATAAGAGGCTTTGTGCAATCTGGAGAAATATGCCAAAGATGATAAGAAATGCAGCTGTTAGGAAAGTGTGAATTATCAAGATTCCCGGTATACCCTGGATGGAAAGCCATTCCCCATGTGTGCTTGAGGGGCGAGCACAGAGACTTCTTTCACCGGTCAATCTCAGTCCTCAAACTCTGCAAGTATGTACCTCCCACTCAGTCGTTCTCAAGCTGCTATGGCTCCTGGTTTGGGCACTATTTCTTCATCAAGTTCCCCTTTCCTCCTTTGTCTTTTCTTAACTGGCATGGAGACAGTCAAGCTCACTA…
TCONS_00007349	chr20	38972153-38972790	XLOC_004384	637	1	72.7174	45.7148	0.628664	-0.669639	CCATCTTATCTTCTGTCATCCCCTTCTCCTCCTGCCCCCAATCCCTCCCAGCATCAAAGTCTTTTCCAATGAGTCAACTCTTCTCATGAGGTGGCCAAAGTACTGGAGTTTCAGCTTTAGCATCATTCCTTCCAAAGAAATCCCAGGGTTGATCGCCTTCAGAATGGACTGGTTGGATCTCCTTGTGGTCCAAGACATATACTCATTCAATTTTATGGTCATTTCTTATAATAAATCACAGTATAATACATTTCCCCCAAAAGCACAAATGGATGGAGGTCAAGATGACTAAACAGTCATTATAACCCTTAATATACTGCTGCTGCTAAGTCGCTTCAGTCGTGTCCAACTCTGTGCAACCCCATAGACGGCAGCCCACCAGGCTCCCCTGTCCCTGGG…
TCONS_00007350	chr20	38975154-38976423	XLOC_004385	1269	1	77.6506	21.5868	0.277999	-1.84685	GTCCTCGCCACATGCAAGCAGCCCACAGGCAGGTCCTCGCCACACGTGATCCGCCCACCTGACTCCCACTCCATCTCACCCCCTTCCACCTTGCTTTAGGGCACGCTTTTTTTCTTTTCTTCATGATTTTCTTCTACTTCCTTTTCACACCCTTCCTTTCTCAAATTTCAAAATGGACACAAGGCAACACAGAATGGAAGCGCGTACTCGTTAAGATGCTCCGAAGAATCTTTTCTATCTTCTTCACCTCACCTGAGGCACCTTGAGCACAAGTGGTGCGGCTTAGAGAGTTTCAGAAAGTTAAACATGTCCATACCTGGTCGCGACTGTCAGGTAAACCTAGTTTAGAGATAAGAGATAAGCCTCGTTATTTCTGGGCTTCCCTGGTGGCTCAGCGGA…
TCONS_00007360	chr20	39032077-39032743	XLOC_004395	666	1	0.01	67.4424	6744.24	12.7194	GAAAAAACTAGCCATCAGAAAGAGCGTCATGTAAACACTCAGGCACCAATATCCTCATCCAAGAAGCTGCTACGAATGTCAAGTGCTCGTCTTTGCTGAGGCAGGCTCAGAGACCAGCCACACTCTGGGCCATGCCAGTGGAAGGATGAAACACTACTGTCGTTTTCTCTGCGCGTTAATATCCAGTTTCCTGAGGTGACACGGCTCCTGGTGCGAGAAGAAAGCAAACGTGTCTTTGTCCCTCTCTGGCTCTTCATGTAAGGCTTTGTGACAGATGAGCCCAGGCTCCTTCCAATGACTTATCCATGTCAACAAAAGTGGCAGAAAGAATCTTTAGGGCAGGACCTCCACTTAGACGTGGATGAACACAGGATACACTGTGGCATTGTGACCTCTTGG…
TCONS_00007364	chr20	39559969-39561281	XLOC_004399	1312	1	28.9046	25.9475	0.897694	-0.155704	GTTTCAGAGAAAATGGCAAAGCTGAGATTAAAATTCAGGCTTTCCTGATTTCCAACCAGTATAACGCTTGTTTTCCATGCTAATATTGCAGGCCAGGGTTCAGTTAACACAGATAGTGGGGAGTGTAAGGGCAAGAGAGCCAGAGGACTTGCAACAGAAGCCCCTCGTCCTCTGGTGAGAAAAGGAGTTACAAGCCCTGCCTCTGCCACTGTCTGACTGCATGACACTGGGGCCTTTGGCTTCTCAGAGCTCTCAGGACAATGAGGGGAGCTTAAAAAGTCTATGCTTCATACTGAAATATCTAGGGATTAAATGAGTTTTCGGGGATTTGCTTGAAGACATAAGATGAACTGTGAGTTGACGAGTATTGATGCTGGGTAGTGAGTATCTGGCATTCTA…
TCONS_00007365	chr20	39573661-39574706	XLOC_004400	1045	1	47.4359	37.4765	0.790045	-0.339993	AAAAAAACAAACTAAGATCATGGCATCTGATCTCATCACTTCATGGCAAATAGGAGAGGAAAAAGTGGAAGCAGTGACAGATTTTATTTTCTTGGGCTCCGAAATCACTGTGGATGGTGACTGAAGCTGTGAAATTAGAAGACACTTGCTCCTTGGAAGGAAAGCTATGACAAACCTAGACAACGTATTAAAAAGCAGAGACATCACTTTTCCTACAAAGGTCCATTTGGTCAAAGCTATGGTTTTTCTAGTAGTCCTGTACAGATGTGAATCAGTCCATAAAGAAGGCTGAGCACTGAAAAATTAATGGTTTTGAATTATGGTGTTGGAAAAGACTCAAGTGTCTGTTGGACTGAAAGGAGATCAAACCAATCAATCCTAAAGGGAATGAACCCTGAA…
TCONS_00007368	chr20	42079504-42079729	XLOC_004403	225	1	965.849	0.01	1.03536e-05	-16.5595	AGTATTCTTGCCTGGAAAATCCTTTGGACAGAGGAACCTGGTAGGATGCAGTCAGTTCAGTTCAGTCGCTCAGTCGTGTCTGGCTCTTTGTGACCCCATGGACTGCCAGCACGCCAGGCCTCCCTGTCCATCACCAACTCTCCGAGCTTGCTCAAACTCACGTCCATCCAGTCGGTGATGCCATCCAACCATCTCATCCTCTGCTGTCCCCTTCTTCTCCCGCCT
TCONS_00007369	chr20	42079820-42080487	XLOC_004404	667	1	153.288	91.7733	0.598699	-0.740098	AAAAGAGTCAGACAGGACTTAGCGACTCAACAGTAACAGCTTAGTAATTTAGGGATGAATGCAGTAGTTCCAGAGGCTGCCAGCGTCACGTGGGAACATGCAAGGGGCCCTCCTTAATTCCTGGCAAGAGTAGTTCCAGGGCCTGGTGACAGGCAGGTTGGGGATGAGCTTAACAGCCATCACCGCTGGTTTCCCCCACCTAATCCAGGCAGACTGGACCACCTCCGAGCAGAGTATCAGAGTCCCTGACGTGCCCAGAGGAAGAAGTGCATGTTTTGCTGTCCATCAGCAGTTCTTATATGAACCTGGATGGTTGCTCACTCCTTTGTTGTTCTTCAGTCGTGTCCGACTCTGCTCGCTCCTTAGGGCCTGAGAAGATGTCATTGCCCACCCTTGAAA…
TCONS_00007370	chr20	42080632-42081133	XLOC_004405	501	1	104.69	131.672	1.25773	0.330825	GCCAATATTCCTTTTCTGTTTGATCTAATATATATGTTGGGTAGCTAGCCTCTGTGGTCACGATGGAGCTGTGCATATTCAATGGATGATAACTGTCTTATAGCATAAATCTGTAAGAGCAATACATACAAAACAGATCCGTCTTGAGCCCTGTCTCTGTTCAAGGGCTTATGACTGATCACATCAGAAAGACCTTGTTGTAACACTGTGCCCCTGCCCCCCCGCACCCCATGGCAGCTCAGCACTGAAGGTCAGGCCCACAGAGCAACTGCAGAGCATGGCTCCTGGAGGGCGGCAGTTTGGGGAACAGGGATGTTCTGGTTTTCTGGCTTTGAGAGAAGTGGCACAAATGATACATTTCTGGATACTTCTTCTGTTCTTATTTTTAAAAATCCCTGT…
TCONS_00007371	chr20	42081206-42082607	XLOC_004406	1401	1	426.206	158.647	0.372231	-1.42573	CAGACCACCTGCTTTTGATTGTAGGCAATGTGGAGGCTCTGGATTTAGAGATGATTGGATTGGGCTCATTCGAGGCTTCATCTTCACTGGAAAATCGCTAGACTTGACTTCTTTCCATTGTACCTGCGTGTGCCCGATGGGTTGGTCATCTCGGTTTGCTGCACTGTCACAGTTGGAGGTTGAACGCATGCAACACAGGAAGTGAAAAACCCCAAACAGCTATGGGGCCAGCCTGGCCATTGAGGGTTTGTAGACACTAGTGTTTGCCTGGAATTGAAACAAGCCAAGCTTGGTTGGTCCTGGCCTCCTCTTCTTATCCTTCTTTGAGTTGCTTGCCCAGCAATGGCAAGAGATCTGTGCCCTCCATCCATACTGGTCAGAGGTGAGGGGCAGTGGCCA…
TCONS_00007372	chr20	42089707-42090873	XLOC_004407	1166	1	5.53932	32.8208	5.92506	2.56683	GAACGCTCTATGATGTAAAATCCTCTTCAAGGAATCGCTTGGCCCTGTAGCAGCACTCTGGGAAAAATTGTTTCCTATGAATTGATTTGCCTCGGAGAAAGAGTGGCTTAAAAATGTCCAGAATTTAAAAAATTTTCTTACCTAGAGTTAAATATATATATAGTCAGCAAGTCTTCCCCTCCCACTGTCAGGAGTAAGTGCCACTTTCCTCTTGCCCTCGGATTCCAAATGGTGACAGTCACAGATGATACAGCTCTGGGGGAGGCAGAGGAAGCAGCTTGGTGGGGGGCCACTGGGAAAAACCCCATTGAGAGAGACCCAAGGGGCCTTAAGAGGTGGGAAGCAGCTGGAACTGTTGCGAGCCTGGGTGCTCCCAGTGTGATGGGACTCTCCCTGTGA…
TCONS_00007373	chr20	42093541-42094544	XLOC_004408	1003	1	19.9566	43.0007	2.15471	1.10749	GACATTTTCTTTTTTTGAAATTTGAAATGTTTTGTATTTTTTTAAACTATGAAGGTATGATAACAGATTTGCAGGAGTCTTGGAAAATACAGGACAAAGTTACGTATGAGGAGCTCACATGTTCTCAAGTACTTTGGATCAGGTCCAGGGCACAAGTGTCACTTCATTCCCACCGTACAACCAGGCTTCCCGGTCGGGCATGCAACGTCTCCGTCTTACAAGTGAGAAGTTGCACTGGAGAGAGCTTGAATATCATGCCTCGTTGACGTACCTAGGACACATTTTTTTTTTTCCCCACACTTATCATCTAAAATAGGGAACTGACTTATAATTGATGTCAGGTCATAGTTTAATTGGCACCAGCTTTTCTTTCTTGGTAGTAAGTAAAATCACCATTGG…
TCONS_00007374	chr20	42179509-42179855	XLOC_004409	346	1	279.732	245.223	0.876635	-0.189951	CAAAACATAGCTTATAAATTATAGAAGGTTTGGGTTTTCTTTTTTTATTATTAAAGCAAAAAGAAAAAAAAAAAAAGACAATGAATGCAACTGTTCTTAGTGTTTTACAAGCTCAACTGCTGTGGGTGGTGGCCTTCCCTCCTGGGCCCTCGAGATGAACAGTCTGTGCCCCTGGCCTGATGCCTGTGTTATGTCTGTGATGCTCTGGGGGCCACGGCTTACCATCACCCCGCCAGCTGGCATGTGCCACTTCAAATGTGGCTTCCTGCTGTCCTTCCCAATTGACGTTGGTGGGATAAAGGAATGGAAGTAGCAAATAAAGATTGAAGAGAAGATGTAACTCCAG
TCONS_00007381	chr20	44160934-44161994	XLOC_004416	1060	1	21.7544	43.525	2.00074	1.00054	CAATACCAAAGATAACAAATCATTTGTTAACTCCCAGTTCTAATAGTTCCCATTAGCCTGAAGCACTTTCTTGAGGTGTTTTGCAAAATTCAAACCCCCTTGAGGCACTCAACCACCAGATCGCCCTCAGAGAGGATGTTGACCTTTTTTGACTCTCTGGTTTTCAATCCAGCTAAAGCTAGACTCTTGGCCTCCCAAGCCCCTTGATGAATATGCATATACCCTTAGCTTTAGACTTTCCCAGTTCTGTTCTGGAAGACACTGCTTTGAGGGAAATCCTCAGTGCTCTCCTTCAGTTCAGTTCAGTTCAGTCGCTCAGTCGGACTTGCTGCAAATAAGTGCTTCCTAATGCCATTCTTTGCCTTGGTTGTATCTTTTGACTCAACCCCCACCAAGAGG…
TCONS_00007384	chr20	46746940-46747315	XLOC_004419	375	1	147.197	63.5111	0.43147	-1.21267	CACAGTGATTCAGTTACACATCTTTTATCAAATGAAAAAAGCTGGAAGTTTTGTCCCCCTCCAGGTAGACGCAGCTACCTTTCCTTTGCCGTTTGCCTCCTAAGACTCTGCTGGTGATTTGCCTGCTTTCAAACACTTAGGAGCCTGATGACTCTTCCCACAAATTAATCTCCATATTGCCCCAAATAGCCAACCATTACTGCCCTTGGAAATAATGACTATTTCCTCGGCCAAATATGGTACATCACTCTAAGTGGGAGAGCAGCCCACCATGGTTGATTGGAAATGCTTTTTAAATGGGTGATCCTTGCTTCGTTGGATGCTGGATCAGTGGAGGAAGAATAGAAGTACCACAACCAGCGGGCACCCCGGAAG
TCONS_00007390	chr20	46983017-46984192	XLOC_004425	1175	1	208.567	135.994	0.65204	-0.616968	AACCGCCTGTGGTTCACCATCGTGGAAACGTTTTAAGTATTCAACACGTTCTAATAATCCTACCTCTGCTGTGAATTAACTTGGGCTTGCCTGGTGACACCGTGGTAACGCATCCACCTGCCCGTGCAGGAGACACAAGAGAGGCAGTTCCATCCCTGGGTCGGGAAGATCCCCTGGAGGAAGGCATGGCAACCTGCTTCATCTGGAGAATCCCAGGGACAGAGGAGGCTGGTGGGCTACAGTCCATGGGGTCGCAGAGAGGCGGACACGACTCAGCACATAGCACACGTGAGTTAAATTAGGTCTCAGTTTTCTCCATTTCAAAATTGTAGAGATTTAAGGGCTTGTAAAGAACTCTGAATCCACTCAGCACAGGCGGAATGCCTCTGGTTCAGAATG…
TCONS_00007391	chr20	46986046-46987087	XLOC_004426	1041	1	38.1275	23.961	0.628444	-0.670144	AGGAAATGGAGTGTACCAGCTAAATAACGTACTAAAGATTGGCCAGCTACAAAGTGGCAGAGTTGAGACTGGGGGACTTCCCTGGTGGCCCCGTGGGTAAGAATCCACCTGTCAATGCAGGGGACATGAGTTCAATCTCTGGTCCGGGAAGATCCCACGCAGCGCGGAGAATTCAAGCCCGTGAGCCACACCTGCTGAGCTTGTGCTCCGGAGCCCTGCTCTCTGCAACTAGAGAAAGCCTGCGTGCGGCAGCAGAAACCCAGCACGGCCAAAGATAGGTTTTTTAAAAAAGCTGAGACGGACACAAGCACTCTTTCCAGAGCCTTCAGCAGAAGTGCTTGTCTCCCAGCCCCCAGTCCCTGAAAACCCAGGAGAAAACAGGTTGCCCTGCCGGCCCTG…
TCONS_00007392	chr20	46988005-46988941	XLOC_004427	936	1	58.0081	31.2488	0.538697	-0.892454	GTGAGATTCTGTTTAAAAGGTGTGATTTCTTTTTTCCTCCTGTGCTTAAAAGAAGAGCCTCGTATACTATTAGAGCTGGGGAGAACCTGGAGAGTTATCAGGCCAGCTTCCTGCCCACCTGGCCAGGCAGCCCAGCCCATCTTTGGACAGTTCAGCTAGTAGACACTCCTTTCCTGAACCCAAACCCACCTGCTTGTGGTCTGCATCCTGGTCCTGCTCTGCAGACCATCCTAGGAAAGAGCCTGCCTTCTCTCCCTTAGTGGTCCTTGTGTCTGTGAAGATCTCTCCCCTGCCTTTGTCAGAAATCATCTTTTACCCAGGCTCAAATACAAAGTAATTATAACCACCTCCATCTAATTTTTTCCCAAAGCAAATGGCGCCTTTATCATTGCTTGCTTG…
TCONS_00007393	chr20	46995815-46996066	XLOC_004428	251	1	635.269	0.01	1.57414e-05	-15.9551	CGCCTGCGCGTCCCGGTCACCAGCGCTGAGCCCGGGAGTGACGGGGGCCGCAGACCCCTCAGCCGCCCTGGCGGCCCTTCAGGGCTCAGCGCAGGGAGGGCGCGCGGCCGCCCCGTGGTGCCCGTGGGAGCGGGCACTTCCCCCGGCGAGGCTGGATGGGCGGCCTCACCACGCGCTCTGATTATGCTGATGTGACTGACCTGAACCGCACTGAATCGAATTGGCTGGAAATAAATGGAGTTGAAAGGCTA
TCONS_00007413	chr20	49505539-49506849	XLOC_004448	1310	1	26.5433	12.997	0.489653	-1.03017	CAGTGGTTGCCAGGAGTGGGGGCATGGAAGGGGAGGAATGAACAGGTGAAGCACAGGGAATTTCAGTCGAGTGAAACTATATGACATTGTCATGATGAGTACATAAGATCAGACATGTGAAAACCCACAGAACTTGCCTACACCAAGAATGAACTTTATGCTCCTAATAATGCTGGAGATTCCAAAAAAAAAAAAAGTTGACTGTGACAAGAGAGCCTAACTATCACAAAAGTACAAAACGACCACACCAAGGAGAGCTGGGGGTGGGGAAGTGCCGATCTTGGTCTCTGTGGAACGGAGAGGAGGCCCTAAGGCTAAAGCAGAAGGAACCGCACACAGGACGGCGCTTCAGGGGAAAAGTCGGTTCCCACGGTGCACCGGTTCACACAGGACAGCGCT…
TCONS_00007414	chr20	49514381-49516640	XLOC_004449	2259	1	33.9385	11.2477	0.331414	-1.59329	CCCTGGGATAAAGCCCACTTGGTCATGGTGTATGATCTTTTAAATGTGTTGTTGGATTCTGATTGCTAGAATTTTGTTAAGGATTTTTGCATCTATGTTCATCAGTGATATTGGCCTGTAGTTTTCTTTTTTTGTGGCATCTTTGTGAGGGAACCACCTTGGAAGTGACAGGTGCAGTAGATTAAAATCCTGTCATTAGTACCCACTACATAGGAAGGGGCCTATAGATCTTGAGAAATATAAGCCGGACCAAGGAACTATCCAAAAATGAACTGACCCCACACTGCCCACAATACCACCAGAGAAAGTCCTAGATATATCTTTACCATTTTTACGATCACTTTTTTTTTTTGATGTTTGTGTTTTCTTCTTTTCTTTTTCTTCTTTTTTTTTTTTTAA…
TCONS_00007415	chr20	49523011-49524559	XLOC_004450	1548	1	21.8856	38.5768	1.76266	0.817752	GAAACAGCAAGGGTAGAAGAAAACACGGCTCCGTACACGCATCTGTGACGAAAACTCTCCATAGCGGAGAATGAGCCCCACGAAAGCAGCAGACAGCGTCACAGGACGCGCATCCAGGGGCCTCTGGAACAGCTTCTGAAGACGTGGGGAGGTTCGGCTTCACTGGAGATCAGTCACCCTAATTCATGGAAGCCCCTGACCATGTGAAGCCTTTACGTGCACCATGAAATGGAGCTGTCCCGGTGCTACCAGGAGAGCTGGACCATAGAGAAGGCTGAGCGCTGAAGAGTCGAGGCTTCTGAGCTGTGGTGCGGGAGAAGACTTGAGAGCCCCTTGGACTGCAAGGAGATCCAACCAGTCCATCCTAAAGGAGATCAGGCTTGAATATTCGTTGAAAGG…
TCONS_00007418	chr20	49560658-49561014	XLOC_004453	356	1	213.463	70.8592	0.331951	-1.59096	GGCGGGACATGCCACCTGCACCTGTGACCTCAGATAGCCAAGGAATGTTGCAAGTACAGGCAGAGCGGGCTGCCAGGACCGTCAGGCCCTCCTTCCGGGAGGCTGAGAGTGAGGAGTGGACTACAGGGCTGGGCAGTGCAGGCGCTAAAGCAGACAGCCACCACTTTCCGGCGGTTTCTGAGGTTTGAACACAGAGAGAGAGGAAGGGAGGGGAGCCTGTGCCTGCTGCAGGAGGTGGGGGAAGGGAAGCGCTCTGTGCAGCTGAGTCCACAGGCCTCTGGAGGAAAGCGCCTCCTCCTTAGGAGACCTCAGTCACTGTCAGCTGACTAGACCAGGCCCCCCCACGTGCTGGCGGC
TCONS_00007422	chr20	49620163-49620903	XLOC_004457	740	1	39.3717	58.3351	1.48165	0.567205	TACAGCTGTGTTTTTTTCTAAAACTTTTATGGTTTTAAGTTTTTTATTTGGATTGTTAATCTATTTGATACCTGTGATATGAGGTAGGGGCCCAACTTAATATTTTTGCATATTTCTTTGTGGTGTTTTATTGAGGAATAATATTTTCCCTGTAATAAAATTTAGCCTTTCCCTTAGTGATTTCTACCCTGCTTTCTGCTTTCAGTATTGGAATTACCCTCCCACTGAGAAACCAGCTAGTCACCTATTTTTCTTCTATATTTATACTTTTTAAACCAATTAACTGTTTAATCTGTCACTATTTCTTGTGTTGTTGACATTCAGGAGCAAATATGACTTGGGTTATTTATAAATAGCCAAGTTCTCAACATTATTTGTGAAACAATCTGCTTTCCCCCA…
TCONS_00007426	chr20	49724653-49725903	XLOC_004461	1250	1	35.6976	211.504	5.92488	2.56679	CGACTCCCCAGAGCCTACTTAAAAATTATAGACCCGAAATGTTGCCTTATTTCTTTTAAGCCAGAGATACCCAACGTTAGCATGACTTAAAAATAGTTTTTAATTAGTGGATACTGTTACGTATGAGATGCCCTTCCAAAGCATCTTAGCACTTTACAGCTTCTCAGATGATACCACCCTGTGAAAGTGTGTTCGTGAGCCCTGGGCTGACACCCCATGCAGAAGCTCCTGAAGGGTAACCAGAAGGTTTCCTCCTGTGTCGTGCTCAAACACAGTTCAAAAATAAAGTCTTGCCCTCATTTCATTCCATCTTTACTGAGCCACAGGTAAGAGAATTTCATGAGAAAGTTTGGAAGTAACTGGAGACTTGAGGATATTTAGAATATGGACCATCTGAGG…
TCONS_00007427	chr20	49740039-49762516	XLOC_004462	415	1	24.1676	1107.66	45.8324	5.5183	TTTCCATTTGCACTGATGCCATGTGAGTTACCATCATTCGTTTCAGTCGGTGACGTGCCCTCCTGAAGGACTTGCTGGCAGGACACCCATGCATATTCCCTCCCTGAAGAAGGAGGAGGCGAGTCCACCAGGGAGGAGGGGCCTTCCTCTCCTACTTCAGCCACGACCCCCGGTGAGGTCTTGTGACTTCCAGTGTTGACTCCCACCAGCAATCTATGTAAAGTAAGAGGCAGAAAGCAGGAAAACTGTACATGTATTCAACACATAGAAATTTACTTACGACCCAGGGAAGGCACGTGTGGCTCTTAGCGTGTGCGTTTCTGCCTGTGGTCAGGGGTGCGGCTGACTCTGCGAAGCCCCTCCTGGCTTTTCTAGTCTCATGGCTCCTCTGCCCTCCGT…
TCONS_00007429	chr20	49762597-49764931	XLOC_004464	2334	1	91.9529	3850.4	41.8736	5.38797	CACCGGTGGGGCCTGCGCGCTCATCCAGGGCTGGCGTCTCCTCCTGTTCTGCGACTCTGCTTCGTGTTTAATTTAGTTTCCTTAAAACACACACGCACACACGAGGCCCTGCGACTGAAGTGTTATGTTACCACGCTATCTTTAGCTGCTGGTGTTCATCGGGTCTGGAAAAACACGAGGTGGTCCAGGTTTCATGCTCAGCCCACAGAGAGCTGCATCCGCTCAGCTGCTGAACGGGACACAGGGGTCTGAGCGGAAGCCCCTCGTGGAGGGCGTGTTCTGGCCCGGGTGTGGGTTCCCCCCCGGCCCGCGCAGAGGACCTTCCTCCGCGTGGGGTCTCCTCAGTCCTGGTTGCCTTCCCCGGTCCCCCCGCACGCGGAGGACCCAGCTCGGGCCAAG…
TCONS_00007430	chr20	49767544-49769377	XLOC_004465	1833	1	1.64412	79.6925	48.4712	5.59906	TGCTGAGCCACCACAAATCGGGTAATGATGGTTCCTGTTGAGACAATCTACTGGGACTTGAAATTTCAAAATAATATTCTTTAAAATAGAAGAGGAGGCCTTGTCCATATCGGCAAAGTAAGGTCTCCCTTTTGTCCCAGTAAGCAGTAAGCAGTGTTTACTGTTTAGCCTTCATATGGGAGCTTTATTGCACAGGAACTTAAAAGTCAGGCTTCCCTGGTGGCCTGGCGGTGAAGACTCTGTCTGCCATTTCAGGAGGCGTGGATTTGATCCCTGGATCGGAAAAATTCCCTGGAAAAGAAAATGGTAACCCACTCTAGTATTCTTGCCTGGGCAGTCCTGCGGACAGAGAAGCCTGGCAGGCTACAGCTCATGAAACCATGAACGTGTCAGACACGG…
TCONS_00007431	chr20	49770632-49774718	XLOC_004466	4086	1	1.38588	91.0491	65.6977	6.03777	CTCGGGACTCCGGTTCTCCTCTGTTGGGAGGACAAGGGTTTTGTTCCAGGACATGAGCTCCGTGAAGACTCAGGGACGCCTCTCCAGTACTCCAGGGTAGAGGGGCCTCTGCAGAGCAGGCTGGGAGCATCAGGCTGATGTTTCAGAAACTGTCTGGTCTTCCCCCATTTCCAGAGAGAAGTTCAAAAAGCCCAGGTGACTCGCAGGCTTCCGGCAGGCGTCTGGCCGCCCGGAGCTCCTGTTACACACGTGCACGTCCGGTCCACCGGCCCCCGGTGTGAGGCTGGGATGTTGGGTTCTCCCTGTAAACCTTGGGTTCCATTAGACGTGGGGCCTTTGTGGCGCGTGCAGGGCCCAGGGCAAGAAGTGCGCCCCTGGCCTGCCTGGAGGAACTGGACA…
TCONS_00007438	chr20	50942163-50942820	XLOC_004473	657	1	63.7926	12.4996	0.195941	-2.35151	TCGCTGTGACCCCATGGACTGTAGCCCAGCAGGCTCCTCTGTCCGTGGAATTCTCTAGGCAAGATTCCTGGAGTGGGTTGCTGTTTCCTTCTCCAAAGGATTTTCATGACCCAAGGATCAAGCCTGGGTCTCCTGCAAGATTCTCTACCATCTGAGTCACCAGGAAATTTTTTGAAACAGTAAACTACGCAGTAAATAGATCTGCTGTCGTCCCGACTTTGCTGTTCATTCACAGAGCACGGGCAAAGTAGACCTAACACGATTCTTAAGGCCCGGGGTTTCCCGGCGGTAGATGAGCACTGGCCTCACTTGGTCACCAGCTGCCAGAGCTGCTGCCAAGAGCGTCAGCCTCCCCTGGAAGCTTGGGCGCCGGCGTGGGCCTCTCTGGGCACCAGAGTC…
TCONS_00007439	chr20	50943028-50943513	XLOC_004474	485	1	18.4001	99.1869	5.39056	2.43044	AAAATTTTAAACAGGAAAGACACGCAGAGATGGCCACCAAGTAGACCGGCTCCATTTACTAAAGTGCAGTCGGCTGGAGAAGACCCTGACGCTGAGAAACATTGGGGATGGGAAGAGAAGAGGGTGGCAGAGGATGAGATGGCTGGACGGCGTCACCGACTCAATGGACATGAGTTTAAGCAAACTCCGGGCATTGGTGATGGACAGGGAGGCCTGGTGTGCTGCAGTCCATGGGGTTGCAAAGCGTCGGCCACGACTGAGCCGCTGAAAACAGTGACGGTCAGCAGAGCTAGTGGGGTGACTGATGGGGGCCCTTTTGTGATTGAAAAGAGATGTCTGGAGGGTGAGGGAGCGTCAGGCCCAGCGAGGGGCCGTGAGGCACTGTGAGCACCACCACTT…
TCONS_00007440	chr20	50943743-50945632	XLOC_004475	1889	1	62.0052	39.3876	0.635231	-0.654648	ATCAGAGTAAAGCTTAGGCTTTCAAAAGGTGGGGTTCTAATTCTCCTTGCTGGGTAAAATCCTCTCAGATGAGTCTTGGGGTTGACAACCAAGAACTCTGGCCATTGTCCATAAGGCAACCACCTGAAGGCCCTGAGGAATGGACGGAGCAAGCGGCGTCCACTCAACGATCATGGTGCCCGGAGCAGCTCTTGCTTCTGTGGCCTGTAGCTGGGAACCAGGTGCAGTTGGCATGGTGAGGAGGGTGGCAAGGGGCTCTTGGGGGGAACTGATGTGTTTCTGCTTTTAGAAGATTGTCTGGAAAAGCGCCCGTACTGGAGAGAGGAGGGATTTTAGGAAAGAAGGAGCCAGAGATGAGACCCCCAAATTCTGCTGCCCAACTTTCTGGCCAACACCCCT…
TCONS_00007441	chr20	50945682-50947616	XLOC_004476	1934	1	49.562	33.3653	0.673203	-0.570886	CTTCCCAGCCCAGGGACCAAACCTAGGTCTCCTGCATTGTAGGTGGATTCTTTACCAGCTGAGTCACAAGGGAAGCCTAGATTGAAAGTAACTGGATGGAAAACGTACACCATGCAAACAGTTCAGCATAAACCAGGCTGAAGTGGCTCTGCTAATGAGGTAAAGCAGATTTCAAGACAGATGTCACAAGCGACAAGGAAGGACTTTTCATAATTCTAAAACATTCAGAAAGATGATTCTGCATGTGTCTGACCTGATAATAGAACAAATAGAGCATTGAAATACAGGAAGAAAAAATGAGAAAGGGAGGAATGGGCAATTCTGATATTACCATATTTGGAGAGTTTTAAACTCCTTAGCAATTGATACAGCTGGACCAAAAAGAAAAAAAAATCAGGA…
TCONS_00007442	chr20	50948523-50949522	XLOC_004477	999	1	73.5368	54.0173	0.734561	-0.445045	GTTTTCTTTTTTTTAAACATTCTTCTCAGTATTCATGGATTAAGAAGGCAAAATAATTATAAAATTTAAAGAAAACTTGTAAAGCACAATTAGCAATCTGGCAGAAGTTTATAGAACCCTACTATGCTTCAGTTCAGTCGCTCAGTCGTGTCCGACTCTTTGCGACCCCATGAATCGCAGCACGCCAGGCCTCCCTGTCCATCACCATCTCCCAGAGTTCACTCAGACTCACGTCCATCGAGTCCGTGATGCCATCCAGCCATCTCATCCTCAGTGGTCCCCTTCTCCTCCTGCCCCCAATCCCTCCCAGCATCAGAGTCTTTTCCAATGAGTCAACTCTTCGCATGAGGTGGCCAAAGTACTGGAGTTTCAGCTTCAGCATCATTCCTTCCAAAGAAA…
TCONS_00007443	chr20	50949916-50950650	XLOC_004478	734	1	64.6869	21.4476	0.33156	-1.59266	CAGCCCCGCGTTTCTGCTTGCGTCTGAAGAAGCTGGATGTGCCACTCAGGACCCCCAGGGCTGTGAGAACGAGAAGGCACGGAGGGACGGATCCAGGGCAGAACTCCTGGGTCAGGGGTCAGGGCGGGTGCAGGAGGCACCAGGGGTCCCGGCGGACACAGAGGCTCTGGAAGAGGTCACACTGAAGTCCACTTTTTAGAAGTGTTCAGACCTGGTGCCTTAGCTGACCGACGTCCTGGACTGTCCGGGGCCCTGCTCTGAGCACTGTTTACAAACACCGGTCCCCAGTCCTCCCCCTACCTCGCTCCTCTCCCTGCCGGGCCTCTTTCCATTAAATCCAGGGCTGTGTACCCAGAAGGCTCTAGCCAGGCTTCCAGTGGCTCTTCACCAAGGTGGCTG…
TCONS_00007444	chr20	50952893-50954021	XLOC_004479	1128	1	66.2874	68.3065	1.03046	0.0432882	ACTTCAGCTGCTTCAGTGTTACTGGTTGGGGCATAGACTTGGATTACTGTGATATTGAATGGTTTGCCTTGGAAACGAACAGAGATCATTCTGTTGGTTTTGAGACTGCATCCAAGTACTGCATTTCGGAGTCTTTTGTTGACCATGATGGCTACTCCATTTATTCTGAGGGATTCCTGCCCGCAGTAGGCTACATACAGTCCATAAGGTCACAAAGGGTCGGACAAGACTGAGCAACTTCACTTTCACTTTCAGGCTTCCAGCATAAATTCCCCGCATTCTAAGCCTCTCCAGCCTCAAGCCAGTTGGGTAAGGCCTGGCCGGCCACTGAGGCCACTTCTCAGCAGGACCCACGATGCTGAGTGAGGCTGGGGTGGTGGTTCCCCATGGATAGGGCGG…
TCONS_00007454	chr20	51085108-51088612	XLOC_004489	3504	1	21.9967	43.8724	1.9945	0.996027	TGTAGGAAAAAGACAAAACAGCAAGCCTTAGGGAATGGAGAGGATCTACTTTCCAGAGCCACCATGTAATAAGGCTCAAATATCCAGGTGTCAACAACAACCAATTACAAGGCATATAAGAAGCAGGAAAGTATGACCCATGCAGAGAGACAAACTAAATGGACAGAAACGATTCTTGAGGACGACCAAATGCAGACTTACTAGACACAGACCTTAGAGCAGCTTTCTTAGAGATGCTCAAGGGTTACAGGAAGACGTGGGCCAGTCAGGAAAAGCAATGTGTGTGCAAAATAGAAATGTCAATAAAGAAACATGAAGCATGGAAGGGACAGAAAGGAATCTGAAGTTGGAAAGTGTAACAGAAATGAAAAACCCACTAACGGGATTCAAAAGCAAGTT…
TCONS_00007455	chr20	51088699-51089865	XLOC_004490	1166	1	24.9269	47.7393	1.91517	0.937474	GGCTGCTAGAGCAGGATACCATAAATCCAGTGGCTTAAACAATAGACATTTGTTTCTCACAGTTCTGGAGTCTGGGAAATCTAAGATCAAAGGCAATTTGCGTCCTGATGAGAACTCTATTTTTGGTTTGCAGATTGCCTCCTCACATTGCTGAGAGGAAGAGAGAGTGAATCTCTCTTGTGTCTTTTGTAGAAAATAAGGGTTTGTATTGTGTTTATGAGGACTCCACCCTCATGACCAAATTACCTCTCAAATATCAGAAGATCAAGGATTAAGGCTTCAACGTATGAATTTGGGGGGAGCATTTGGTCCATAATATAATCGTAGCTGTTAGTCAAGAAGAGGAATAAAAATAATCAAACTAGAAAGGAAGAAACAAAACATCTATTCACAGATGAT…
TCONS_00007456	chr20	51091216-51092623	XLOC_004491	1407	1	24.4247	40.6618	1.66478	0.735333	CTGCGTGCAGATGGATATATCTTTCCTTTTCTCTTTTGTCTTTCACTTCCCTTCTTTTCTTGGCTATTTCCAAGGCCTCCTCAGACAACCTTTTGCCTTTTCACATTTCTTCTTCTTGGGGATGGTTTTAATCCCTGCCTCCTATACAATGTCACAAACCTCCATCCATAGTTCTTTAGGCACTCTGTCTATCAAATCTAATCCCTTGAATCTATTTGCCACTTCTACTGTATAATTGTAAGGGATTCAACTTAGGTCACACCTGAATGGTCCAGTAGTGTTCCCTACTTTCTTCAATTTAAGTCTGAATTTAGCAGTAAGGAGCTCGTGATCTGAGCCACAGTCAGCTCCAGGTCTTCTTTTTGCTGACTGTATAGAGCTTCTCCATCTTTGGCTGCA…
TCONS_00007457	chr20	51092708-51093541	XLOC_004492	833	1	46.2856	90.6752	1.95904	0.970145	AGGCCAGCAGTAGCTGGACCTTCCTTTGAGAAGCACAAGCCTGGATAACCCGGACCCGCTGAGTTAATGCCTTACTGTTCACAAGGCAGGGTTCTCCTTCAGAAGCTTTGCTGTGATCCACTTGTATTTAAAGGAAACAAGTAGTAAATTCAAAGAAACAAAATAGTATATAATGAAAAGCATTCCTGTCATCTCTTCTCTGCTTCCCTTCAAAACACAGCCCGTGTCCTCAAATTTTGTACGGAGCCCCAGATACACTTCAGTTGCGTGTGTGTATAGAAGCAAATATGTGTTGCTTGTTTAAAACCTTTACTACAAATAGCAGCTGAGAATTACAAGTGGAAAAATGACACATTAACCACTTTTTTTTTTTGAGGCCACTTTTTATTCTTTTTTTTA…
TCONS_00007458	chr20	51098727-51099563	XLOC_004493	836	1	46.0701	58.6643	1.27337	0.348652	GACAAGCAACAAGGAGAGTCAGAAGAGTCGGCAGGGTGTGCAGCAGGGCAACGGAGAGGAGAAGAGGGACACTCTCCACGCCCACAGAAGGACACCGGCCCTGTGGGCTTTGCTGGCCCCCAGGCTGGCCCCAGGCGGGGTCTGGACTCATGGCCTTTGCTGAGGCCACAGTGTGGGTGGCAGAATGTTTACAGGGAGGCAGGTTCACACGCACGGACAGTCTTCCCCAACCGTTATTTAAACCTTCTGCTGGGCTCTCAGTGCTGGAGGCAACATGAGCAAAGGAGTGCTAGGCAAAGCCTAGTTTCAGTTTTGGCCGAGAACATTCTCAGGGACCTACTGAAACCATCGATCAAGAGAGACATGCCCCTGTCCCCACCTATCCCTGCCTCAACCCAG…
TCONS_00007531	chr19	11885527-11885857	XLOC_004527	238	2	464.295	691.018	1.48832	0.573682	CCTCACCCAAGTGGCCAAGGACTTAGACTGGAGCCCAGCAGGAGAGGCAGTCTGCTCTGGAGGGAGCGGCTCCCTACGGGGCCGGGCGCAGCCGAGTACCCACGGCCTCCCTGGCCTCATCCTCCTGAGCCCATGTCTGTCTGTCACTGGTGTCAGCATGGTGCACCTCGAATTTCCCGCCAGCAGCCTGTCCCGACCCAGGGCCTGCCGTGTGTTGCCTGCTCACTCCCAAGCCCAC
TCONS_00007551	chr19	14288649-14303797	XLOC_004536	495	3	406.804	0.01	2.45819e-05	-15.312	CCTTGCTCACCCGCCCCCAGGAGTTCTGCCCGAGAGCTACCGCCCAATAAAGGCCTTCATCAGCGGTCCATAGAGGTGGCTCTTTCTTCCCGCGGCGTTTCTTACATCTGGCGCCCAACATGGGGCTCAAGGTGAGGGCCCCCGGCACTCGCCGTTGAGGCCCCCCTCGAGCTCCACCACCGCAGTAGCCCCGGACCCAGGCGGCTGACCAACCCCCCGGACGGCAGGATACGGGATCTCTCAGCAGGTGGCTGTGGCCCGGGGTATCGACTGGCATCTCCACATCCCCTATCGGCCCCAATCGTCAGGCAAGGTAGAGCGGGTGAACGGCATCATCAAGACGCATCTGACCAAGCTTGCCTCAGAACTGCGGCTGTCTTGGGTCGACCTCCTTCCTCT…
TCONS_00007552	chr19	14288649-14303797	XLOC_004536	495	2	207.07	690.578	3.335	1.73769	CCTTGCTCACCCGCCCCCAGGAGTTCTGCCCGAGAGCTACCGCCCAATAAAGGCCTTCATCAGCGGTCCATAGAGGTGGCTCTTTCTTCCCGCGGCGTTTCTTACATCTGGCGCCCAACATGGGGCTCAAGGTGAGGGCCCCCGGCACTCGCCGTTGAGGCCCCCCTCGAGCTCCACCACCGCAGTAGCCCCGGACCCAGGCGGCTGACCAACCCCCCGGACGGCAGGATACGGGATCTCTCAGCAGGTGGCTGCGGCCCTGGGTATCGGCTGGCATCTCCACATCCCCTATCGGCCCCAATCGTCAGGCAAGGTAGAGCGGGTGAACGGCATCATCAAGACGCATCTGACCAAGCTTGCCTCAGAACTGCGGCTGTCTTGGGTCGACCTCCTTCCTCT…
TCONS_00007957	chr19	58822555-58825306	XLOC_004693	2617	2	56.7451	89.8798	1.58392	0.663501	GTTTAGGGATGTGTACACTCTGGCTCGGCTAAGTCTCCATAAAGGCAACTTGTTCCCATGTTTTAAAAAATAGATTTGCTATAAAGATTCGTATATTCATAAATAGGCAATGAGAATTTCCAAACGCAACAGCATCCTGGCCTCAGGCCCTCCCCACCCCAGGCAGGCTCGGGGGTCCCTGAGGCCCCAGCCCCGCCGAGTAACTGAGTTCAATATGAAGTAGGGGCTTCCTCCAGCTCCGAGCCAGCTGGGGCCTGTGTCCTTGGGGTCAATCCTGCCCTGCTTCTGGGACAGGGACCCACCGCTCTGGCTTGGGGGTCCCTGGCCCGCCCGCCCTCCTCCTGTGAAATATAAACCTCCCTGTCCCCTGGTCCTCCTTGAGCCCAGACCGCCGACCGC…
TCONS_00008428	chr19	62047-62786	XLOC_004878	739	1	49.3046	31.8773	0.646538	-0.629193	AGTGGCTCTACTAGTTTGCATTCCCACCAACAGTGTAAGAGTGTTCCCTTTTCTGCAAACCCTCTCCAGCATTTATTGCTTGTAGACTTTTGGATAGCAGTCATTCTGACTGGCATGAAATGGTACCTCATTGTGGTTTTGATTTGCATTTCTCTGATAATGAGTGATGCTGAGCATCTTTTCATGTGTTTGTTAGCCATCTGTATGTCTTCTTTGGAGAAATGTCTGTTTAGTTCTTTGGCCCATTTTTTTTATTGGATCATTTATTTTTCTGGAACTGAGCAGTCTTTCCTAGGTTTCTGCATGGTGGCCAAGGGTGCCCTCTCTGACTAAGCACCCAATACTATTTAAAAAACAGGGGCGCAGCCACATCATCCTATCAAAAGTCCTGAGCTGCTG…
TCONS_00008429	chr19	97343-98151	XLOC_004879	808	1	65.677	66.0487	1.00566	0.00814194	CCCGTGTCATAGCTCGTCCAGGGTCCCAATTGGGAAAAGGTGCCAGGCAGTACGTTCACTCCATGGGTAAGACTTCAAAAGTTGCACTTTGGTGTTCCCGCTTATCATCCTAGGGCCACAAACTGATATCGTCATCAGTCTGTGAGCAAACTGCAGCTCCAGTTTCAGTGTTAATGCTGTTGGTTTTATCTTGTGAGTGTTGATATTCTCCAGGTCTGGGAGATTGGTTGGATCTCCAGGGCTCGCGAGGATTCCACGAGTCACTACCTATCCTATCTATGATGCTACTCAGCTGGCTGGTAACAAGTGCAGGCAGACATATGGCCAGGGTGGCATCCAGGCAGGTCAGGGACAAGTCAGAGGCCTGCTCTACTTTGTCTCTGAAGCCTAAACAAGACT…
TCONS_00008430	chr19	103043-104047	XLOC_004880	1004	1	43.1861	64.4217	1.49172	0.57698	TGGTGGAGGAATAGGACAGGGAGACTACCTTCTCCCACACAGATACATCAAAAGATCATCTCCATGTGGAACAATTCCCATAGAACAACTTCTAAACACCGTCAGAGGATCCCAGACTTGCAGGAAGGCAAACCAATCTCCTTGGAATGAGGTAGGGCAAAAGAAGATGAGAAGGGAGACAAAGGACTTTGCGATGGGGGACCAATCCTAAGGAGGGAGTCATGAAGGAGGAGAAATTTCCACACAATAGGAAATCCTCTCACAGGTGGGGTCAGGGATGAGTTTAGGAATGTCAGAGGGAAGTACAATGAGGCAAAACAGAAAAAATTCACCACAAAGATTGCACCAAAATGCAACTTCCAGCCAAGCAGCAGCTCCCACACTTGTGTCCAGCTGCAG…
TCONS_00008435	chr19	152689-153562	XLOC_004885	873	1	51.4897	55.477	1.07744	0.107606	CTCCCTGTCCATCACCATCTCCCGGAGTTCACTCAGACTCACGTCCATCGAGTCCATGATGCCATCCAGCCATCTCATCCTCGGTCGTCCCCTTCTCCTGCTGGTTCACAAATAGTAAAAGAGGAGCCCAGAGTAGGCCCAAATACAGTTGGGAATTTTGTCCCTGATCCAGGTAGCTCTAAGTATCTGGTGATTATTCAGTTATAACAACTTGGAAAAAATAAAGGTAAATTCTTACTACTCCTTTCACCAAAATGAAAACTACCTGGATCAAAGAGTTAAATTAGAAAATGAAACAAAAACGCACTGAAATAAATATTTAAGACTTAAAAAAAAAATCTCAGAGTAGGAAAGGCTTCATAAAGTCGAAAGGCCAGACAGTGGAAAAGCATGTGTAAC…
TCONS_00008437	chr19	297398-298477	XLOC_004887	1079	1	9.12365	49.1454	5.38659	2.42937	CTGTGGCATGTGTGCTCACATACATGCATACATGTGAGCTGCCACAAGGCTCCCCCTTGGCTCTGCTCTGTTAACCTCTGAATGGGGTCTGTATATTGGCAGGGGACCTTTTGTGGCATTCCTGGCCTCCCTCCTCAGGTCCCTCTTGCCCTGGCAGACTCTGTGACTTGCCTACTCACAGGATGGGTCGTATGGAAGCCTCTGGCTGACAGCCGGGCTGGGAGGGACTCTGATATCTCCACTAATCCCGTCAAAGGACAGGGGAGAAGGAACGGGTGCTGTGAACAGAAAGAGGGACTGGGTGAGGGCTGCAGCCCTGAAGGGAGAGGTCTGGCCCTATGGAAGTGGCAGCAGTGTGGGGCAAGGGCTGAGGTGGGTTTTCAGGACAAATGAGAGCTG…
TCONS_00008439	chr19	575463-578599	XLOC_004889	3136	1	63.2399	70.0862	1.10826	0.148295	CCCTGTTGCTGCAGCCCTCAAGCAGGTTATTGGGAACACTACTAATGACTCAAAAATGTGCCAACTTTATTTTTATTTATATTTATTTTTTATTGAAGTATAGTTTCAGGTATACAACATGGTGAGTCAGTACTTTTATAGATGATACTCCATTTAAAGTTATTAAAACAATATTACTAGAATATGCTGTGGATGTGTGCATGCTACAGTGGGAGGGCAAGCATCTCCTAGAAGGAAGGCCTCGTGGTTCCTAGAAGAAATAGGGGCGTGCTGTCACAAGAGCAGGAAGAATTGATAAAAGCTGCTGCGCCTGGTGGCCGGGCTGCCCACTGCTCTGTGAGGTGGTGCTGGCACAGAAGCAGCCAGTCCATTATCACAAACTTTTTTCCCTGGAAAATG…
TCONS_00008440	chr19	578840-580447	XLOC_004890	1607	1	64.8263	57.5063	0.887083	-0.172859	AGATGGGAATACCAGACCACCTGACCTGCCTCTTGAGAAATCTGTATGTAGGTCACAAGGCAACAGTTAGAACTGGACTTGGAAAAACAGACTGGTTTCAAATAGGAAAAGGAGTACATCAAGGCTGTATATTGTCACTCTGCTTATTTAACTTATATGCAGAGTACATCATGAGAAACGCTGGGCTGGAAGAAGCACAAGCTGGAATCAAGATTGCCGGGAGAAATATCAATAACCTAAGAAATACAGATGACACCACCTTTATGGCAGAAAGTGAAGAAGAGCTGAAGAGCCTCTTGATGAAAGTGAAAGAGGAGAGTAAAAAAGTTGGCTTAAAGCTCAACATTCAGAAAACGAAGATCATGGCATCCGGTCCCATCAGTTCATAGCAAATAGATG…
TCONS_00008446	chr19	1326643-1327994	XLOC_004896	1351	1	67.5029	70.2084	1.04008	0.0566942	CTGTCCTCAAGTAAGATACATTATTGTCATATAATCCTAAGGAATGTAGAGGGAAAAAAAAGTTTGTCCTTTCCTCCTTGAGAAATCCAGACCGCTCTCTCCTTGGGAACCCCTGAACTTATCAATCTGCCTAGGAATTGACTCTCTCACTTACTTGGGACAGTAGCAGTTATGGGCTTTCACCTTGCCCTGCTTTCTTACCCCTCCCTCCCACTGCCTATACAGAAAAGTATTTCCTCCTCCAGTGATGATTTTGAGTTTTTGTGTTTCTGAAACAAAGTGAAGTTGCTCAGTCATGTTCGACTCTTTGCTACCCTATGGGTTTCAGGCCACCCGGCTCCACTGTCCATGGAGTTTTCCAGGCAAGAATACTGGAGTAGGTTGCCATTTCCTTCTCCA…
TCONS_00008447	chr19	1335956-1337577	XLOC_004897	1621	1	5.66395	28.4714	5.02677	2.32963	CCCAATGCTAATCAGCTGCCAAAGAAAGACACCTGGTCTTACTGCCTGATACCTCCAGCAGATAAATTGTGCCTTTTCCCTTAAGGGACTTTGAGTGGCACCTTTGGTTGTTTCATAGGTGTTGAGATCATTATCAACACCACAGAACTACAAATAGTCTACAAAACTTCCTCCAACGCACACCCAACAAACTCTTTTCCCCCATCACTATATACCAGCCCCCATGGGGTCCAGGTGCACTTCATCTGAGAAGACTTCCAGCCAAGTCAGCCAGAGATGACACTCACAAGCAGCCATCTGAGCAAGAAGACTGACAGCAATAGTGATAGGCAGCATACATGCAAGTTGAAAGCCATGGGGCAGGGGCACAGGAATTGTCCAGGTAAGGAAGAGCTCAGA…
TCONS_00008453	chr19	4568259-4572136	XLOC_004903	3877	1	62.2401	107.254	1.72323	0.785115	CATTTTCTCTTTGAAAAATGGGCCCCCGAGTTACAGGGGGATGAGCAAACCTGTATAGGAGCTGTCCTTTTGGTTTCTCTTCTTCAGTCTCTGAACTCTGTGTATACATAAGGATTATCCTGGGCATAATTCATTTAAATATGAAATCAACATACTTCCTTTGTTTTCTGTCAAAAAAAATAAATCAAAACGTAATGTGATACCAAGAAAGTCTCATTTCCACAATCAACAATGAGGCTAAGAGGTAGCTACCATGTGGCTGATGAATGTGCCTAGGTAACTTCCTGTTTCTACTCAAAACTACTGCTTTATTTATACATTCAGCAACATTTTTTTCAACTATAAAATTTCAGTAATCTCAATTTTTTAAGCCACTTCAGGCAAAAGAAAATGACTTGC…
TCONS_00008463	chr19	7348298-7348952	XLOC_004913	654	1	70.0435	113.227	1.61652	0.692895	CTGCAGAGAACCTGGAACACCGTACTGCTGGTGGGACTGTAAAGTGGGCCAGCTGCTATGGAAAGCGGTATAGAACTTCTTCAAAACGTGAAAAACTGGACTACTACACGACCCAGCAATTCCATTTCTGGGTATATATCCAAAAGAAGAGAGAGCAGTGTCTCAAAGAGATATCTGCACACCCGTGTTCAAGCAGCACTATTCACAACAGGCAAGGGGTGAGAGGAATCCAGGTGTCCACTGATGGATGAACAAGTAAACCAAATGTGGGAGACACGTACAGTGCAATATTACTCAGCCTTAGGTAGGAAGTCTTGTCACATGCTACAATATGGACGCACCTGAGGACATTATGCCAAGTGAAACAAAGGACAAATAATGTATCATTCTGCTTACAGG…
TCONS_00008464	chr19	7349234-7349882	XLOC_004914	648	1	11.8274	63.7315	5.38846	2.42987	CTCCGGGCAAAAACAAAAAGTGTGGGGCTGGGGTAGATGAGAAAGAACAGTGGAATAGTCACAAGTGTTGAAGCTGGGTGATGGGCACATAGAAACTCAGTTGCTGTTTTCTCTACTTTATGAATACTTTCAAATTTTCCCAGTAAAAGACTTTAAAAAGAATAAACAAAATAAGAGGAGAAAAGGAAGGAAGGATGGATGGATGTTTGGAATAAACCGCAGAAGGATAAATGTACTAAGATTTTCTAACAATGGTACCATACTACACATGCTACTGTTAATTTTTAGAAAGTTTTTTGTTTAACTTGCATTTAACAGATATATTAAAAAAAAAAAACTAGAATGAAATTGAAAGCCTTTTCAAGCTTCAAGTAAATGTTTCTCACCACCTCCCCTGGC…
TCONS_00008471	chr19	8016897-8017879	XLOC_004921	982	1	23.9014	62.5371	2.61646	1.38762	AGCTTGGTTGCTTCTGGTTTTTGATGGTGACGAATAAAGCTGTTTCATGCTCAGGTTTGTTTCCCTCCCAGATTTTGGCTCCAGTGGCTTCTGCTCCCAGTAACCTGTGATGCTGTGTCTTCCCTGTGTCTCCAGTTTGGGGAACTTTGTCCCGTGGTTCCACATCTCATCTCTCTGATGCACTCTTTAGTAATTCACCTTTCTGTCTCTAGTCCACTGCTGCTGTGTTCCATCGATGTCATGGTTGCCTCCTCTTATTTCACGTATCAACTTGCTCAGCATCAAGCTATGTGCTTACTGGTTCTAAGGACTGTACTGAGTCTTTAAGAATTCATTTGTTGCAGAAGAGCCCCGTGAAATTGGTGTTTTTATTCATATTCACTCTATACAGGGAAGTCA…
TCONS_00008477	chr19	9520521-9567726	XLOC_004927	396	1	198.111	28.489	0.143803	-2.79783	GGCAATGGCAAGCCACTCCAGTACTCTTGCCTGGAAAATCCCATGGACAGAGGAGCCTGGTAGGCTGCAGCCCATAGGGTTGCTACGAGTCAGACGTGACTGAGCGACTTCACTTTCACTTTTCACTTTCACGCATTGGGGAAGGAAATGGCAACCCACTCCAGTGTTCTTGCCTGGAGAATCCCAGGGACGGGGAAGCCTGGTGGGCTGCCGTCTATGGGGTCCCACTGAGTCGGACGCAACTGAAGCGACTTAGCAGCAGCAGCAAAGAATATATACAACATTATATATGTATACTAGGTTGGCCAAAAAGTTTGAATTTTTCTGTAAGATATTCCAAATGAAAATTTTGGCCAACCCAATACGTATTACATATACTATACATATATATATACA
TCONS_00008478	chr19	9520521-9567726	XLOC_004928	374	1	192.404	0.01	5.1974e-05	-14.2319	CAAACCTCAGTGATACTGTGGGTTCATTTCCAGACCACCTCGATAAAGCTACTTTTGCAATAAAGCATGTCATATGAAATTTTTTGGTTCCCAGTGTGCAATTGTATCCTGTCTTTAAAAAAGCCAATGTACATACCTTAATCTAAAAATGTTTTATTATTAAAAGAGACTAACAACCCTCATCTGAGCCTTCAGCAAGTTGTCATCTTTTTAGAAGAGTAACATCAAAGATCACTGATCACAGATCACTTTATAACAAACATCATGATAAAGAAAATGATGGATATATTAGAATTACTAAAATGTGACATAGAGTCAGGAAGTGAACAAATGCACTTGGGAAAAATGGCACCAATAGACCCCCTTAATGAAGA
TCONS_00008479	chr19	9520521-9567726	XLOC_004929	356	1	180.623	0.01	5.53639e-05	-14.1407	GCTCGTACAAAGAAGCTTCTCCTTTAGATCTCAAGCAGTGACTCAGGCTTTTATGGAGATAGCAAGGTCCCTAAAACGTCAGTCGTTTACACTGAGTACCTAGGTCACTTTTCCATCTACGTGAAAGGAAATCATAGTTAACACTCAGTTAATGTGGTCTTGGGAGAGAAGATGAGGCAAGTGCGCAAACAATTTCCAAATCACTGACACACAGAGCTGGAAATAATGCCTGTTTACTGGAAATGTGCCTTTGAAGGGATTAACATTGGGGAAGGTGATCCAGGATGTGGGGAAGAAATTCACTCCTCTGAAGAACTGGGCAAGTAGGCAGTGATGGACGAAGGCAGAGGAGGAGG
TCONS_00008488	chr19	10291618-10292895	XLOC_004938	1277	1	27.3503	66.9614	2.44829	1.29177	TTTGCTGGATGCTTCGTTTATATTTCCCTCTTAAATATTAAAATTACAGCAACACGGCATAAAGTAAAAGGGGTATTGGGGCCAGAAAGACAAGAGTTTCAAATTCAGGTTCAAATTTCACATTCTCTCATCTACTAGTTTTGTTACCTTAGGCAAATCATTATTTCCCTGAATCTCAATGACTTTGCTACTAAAATGGGTATAGTAATTCCCATATCTCAAGGTTGGTCCTAGTACTGAAAGGGATAATATATTTAAGAGTTTAGTAGAATGTTGTGCCAATACTGTGTGAGCACACACACCCACACACGTATTTGTAGTATTTATTTGGCTGCACCAGGTCTTAGCTGTGGCTGGAAGGATCTTTTTCCTTGTTATTGTTATATGCCTGATGTTTTA…
TCONS_00008503	chr19	11836100-11837210	XLOC_004953	1110	1	49.9554	31.6572	0.633709	-0.658107	AGAACTCAAAAGACAGCTAACCACGGGGTCCTGGAATACCTTTCTTGGGGACTACATCTGGAGAAAACAATCCTTCCTACAGACACGTGCACCCCAACGTGGCTTGCACCGCCACTGATAGTAACCAAGGGGCAGAAAAGCAAAAATGTCCATCACGCACGTGAATGGACTCGAGCAATGCCTCAGGTGTGTGAAGGGCCGTGACTAGGCAGAGAGAAGACAGACATCAGGCCAGGAGTGGATGGACCTGCAGAGGATCACGGGCCCACGGAAGTCACGCTGAGTCGAATTCCATATGTGACCGCTTCTAGGTGGAATTACAAATAAATACAAATGGACTAGTCTCCCAGACTTGGAAAATACAGCTAGAGTAACGTGTAGGAAATCTGGGGCAGCGGG…
TCONS_00008504	chr19	11839110-11839949	XLOC_004954	839	1	50.0254	67.3758	1.34683	0.42957	CACATGCATATACGTCGACAGTGAGGACTGGCTATGCGTGTGCAATGGACGTTACTCAGCTGAAAGGCGAGTGAAGCCTCCCAGTGGAGGCAACATTGCTACACTGCAGAAGACCACTCTGATCCACATAGTCACAGGGAGACCAGCTTTGAGATAGAATCCAGCACGAATACAAATGATCTACTTTATCAAACAGCAACTACTCCCAGACTTAGGACACAAACTTAGAGTCACCTAAGGGAAGTGTGGGCCTCGGGGGTTCGGTAATCTAAGTGGCAGGAATTAAAACATACACAGATGCAGTTACATGGACAGATAGATAAAGAGATCCCTGAATAGCTGGGTCATACATAGCTGGAAAGATAGTCATAGATACAGAGGAGGATACATAGCTAGCTG…
TCONS_00008505	chr19	11843922-11846223	XLOC_004955	2301	1	49.8941	82.6775	1.65706	0.728626	GGCCACCTGATTTGAACAACTAACTCATTGGAAAAGACCCTGATGCTGGGAAAGATTGAGGCAGAAGGAGAAGGCAGTGGCAGAAGGTGAGACGGGTGGATGGCATCACTGACTCAGTGGACATGAATCTGAGCAAACTCTGGGAAACAGTGAGGGACAGGGAAGCCCGGCATGCTGCAGTCCACGGGGTTGCAAAGAGTCAGACACAGCTTAGTGACCAAACAACAACAAACGTAGAAAGTAAACACACATGGAATTCCGCAAGGTCGCAGGAGACAAAACCAATACACAGAATCACTCGCATTCCTATACAGTGACAGTCAGAAGGAGAGATTAAGGGCCCAATCCCAGTCACCACTGCAACAAAAAGAATTGAATATCTAGGGATAAACTCACCCA…
TCONS_00008515	chr19	14717429-14718086	XLOC_004965	657	1	226.174	437.486	1.93429	0.951804	TTAGCTCAAAAGTCTGATGTGGTTAATTTCAAGGCTACACTTGTTTTTCTTACATTCCAACTATGTTAACTAATGCACTCCCAGGTACACAGTGGATAAGAGATATGGGAACTTAGCAACAAGCATTGGCCCAATAATGAAATCTTATACCAGCACTACTCTAATAGTTTTTAACTCTTTGAAAGGCTCTATGTTTTAGGCTTCCCGTGCCTCTCACAGTTGAGAGGCTGTGAATAATCACATGCGTAGCTGCAGGAGTCTGGATAAACCTGCCAAGCAAGCTAGAATGCTAACAGAGGGGGTTTGACTTGAAATATTCCTCTCATGTCCAGGAGATTTATTAGCTAGAGCCCTAAGTTGGTTTTCTCCAGAGAAAGGTGGTCAGGAATAGCCCCCTGT…
TCONS_00008518	chr19	14789014-14789382	XLOC_004968	368	1	153.036	99.0512	0.647241	-0.627625	TAGGTGTGTAGTGACATCTCAGTGTGGTCTGCTGTGGATAATGAATAATGATATTGAACATTTGTTTCAGGTACTCATTTGCCATCTGTGTATCTTTGGTGCAGTGTCTTTTCATGTCTTTTGCCAAATTTCTAGCTGTTGATTTGTGAGAATTCTTTCTATGTTCTAGATACTAATCGTTTGTTGGACTGTAGTTTGCAAATATTTTCTCCCATTCTGTAGCTAACTTTTCCTCTTTACATGAGTTTTCACGGAACAAAAATTTTGACTCATTCCAATTTACCATTTTCTTTCTTTCAGTGTGGAGTGTAAGAACTCCTTGTGTTAGGGAAAGCACACTGACTGAAGCCGCCCACCCTGGCCAGGCC
TCONS_00008519	chr19	14789521-14790730	XLOC_004969	1209	1	111.409	68.5812	0.61558	-0.699981	GCTAGCATCCATCTTGGCTGAGCGATGTGTGCACCACCAGGAAAGTCTCTGAATTAGAATGATTGGCCAAAGACCACCTGGAAACTAATCCCATCACCATAAAACCTGAGACTGCAGGCCACGCGGCAGAGCAGTTCTCCTGGGTTCCCTTACCCTCCTGCTCTCCACCCAGGTGCCCTTTCCCAATAAAATCTCTTGCTTTGTCAGCACATGTTTCTCCTCAGACAATTCATTTCTAAGTGTTAGACAAGAGCCCAGTTTTAGGCCCTGGAAGGGGTCCCCCTTCTTGCAATGCTTCCATATCTCTGTGTCCTAAAGATTTCCCCTTATGATTTTCTAAAAGCATTAGTCTTATGTTCATGATTTATTTTGACATAATTTTTATGTAAGATGTGAGGT…
TCONS_00008520	chr19	14790811-14791650	XLOC_004970	839	1	41.6878	58.3923	1.4007	0.486153	ATTTTAAGTATACTTAGTATCACTGACGGAGAAAGCAATGGCACTCCACTCTAGTACTCTTGCCTGGAAATTCCCATGGACGGAGGAGCCTGGTAGGCTGCAGTTCATGGGGTCGCACAGAGTCGGACACGACTGAGCGACTTCACTTTCACTTTTCACTTTCATCCATTGGAGAAGAAAATGGCAACCCAATCCAGTGTTCTTGCCTTGAGAATCCCAGGGACTGGGGAGGCTGGTGGGCTGCCGTCTATGTGGTCGGACAGAGTCAGGCACGACTGAAGTGACTTAGCAGTAGTAGCAGCAGCAGCAGCAGTATCACTGAACTGTACACTTAAAAATGCTTAAAATAGTTAATTGTTGTGTATATTTTGGGCTTCCCTTGTGGCACAGCTGGTAAAG…
TCONS_00008521	chr19	14791717-14792334	XLOC_004971	617	1	82.4816	75.2183	0.91194	-0.132989	CTTAAAATAGCATGTTTGTTTTCATGATAATCAAATAGGTCTTGAAAGTGATCTGTAAACTGAAATGCTCTTCAGCTGTCATGCATTATTATAGCCTTAGCTGTTTAGCCTCAAAATGAAAGTAGCTTTGCTGCAGCTTAAAACCAAGGTTCCATTTGTCTCTTGCCATTTCAGAGTTCTCTTCTTAATGGACCTCGGCTTTGCAGGCCCAAAATCTAACTTGGTTGTTAAACCAGGAGTGTCATTTGGGACCAGACTTATGTCATCCATGATATTAAGTGATTAACCTGTAAACAAACAAGAACACTAAGACACTAGTTCACACTAGGGGATTGTGACCCATATCCAGAGCTCCTCCTTTCCCAGGATCAGACACTCATGACCACTCATGATCAGTCA…
TCONS_00008522	chr19	14793051-14794097	XLOC_004972	1046	1	56.8565	37.4326	0.65837	-0.60303	GTTGATTTTAAAAATTCTGTTAATTACTGCTGTGCAGCAAAGTGATTTACTTACACATATTACATTTTTGTATTCTTTTGTTTTATCATAGGATATTGAATATAGTTCTCTGTGTTATACAGTAGGTTTTTATCCATTCTCTATATGAAAGTTTACCTCTGCTAACCCCAACCTTCCACTCCATCCCTTCCCTGGCCCCTTTTCCCTTGGCAACCATCAGTCAGCCCAGTCTGTGACTCTGTTTCATAGGTATGTTCATTTGTGTCATATTTTAGGTTCCACATTTAAGTCATGTCATATGGTATTTGTCTTTCTGACTCACTTCACTTAATGTGATCATCACTAGTTTTATCACTCTGCTTCTCATAAAGACCAAATAGTGGCCGAGGATTTTTATAC…
TCONS_00008523	chr19	14794150-14794574	XLOC_004973	424	1	243.93	75.1557	0.308104	-1.69851	CAAAAGTAGGATGGGGTTGGGTCTTTAAGGCGTGCACTGAATCGACTGGGAGTGGGGAAGGGGAACATTCAGGAAAGGACTAGAGCCCGAGCCTGTGTCAGGGAGAGTGGTGGGCACAGGGCTTTGGTGTCAGTGGCTTTGCTGGAGCCAGGGGGCAGGACAGGAGGTGACGGGCCTCAGTTCAGTGGTGGCAAACAAGAACAAATCTGAGCAATGAAGGACTCGGCTTATGAAAAACGGCAGGGCTTGGTGACTGGCTTAATAGTGATAAATGAATGGGAGGAAGGAAAGGCACTTCTAAGAGTTTGAGCCCAGGGTGTGATGGTGGGAGATGGAGATGACTAACAAGAACGAGTGATCTCGGAAGGAGCACCAGTGGGGAAGACAGGAAGTATAGCT…
TCONS_00008525	chr19	14809365-14810134	XLOC_004975	769	1	102.834	40.2932	0.391828	-1.35171	AGGGAATGATAGTTAATGGGTATCACCCAGATTGGGCATGATAAAAATGGAATTGATCTGGAATTAAAGATGATGATTATACAACTTAGTGAATATATTAAAAACCACTGAATTGTACACCTTAAAATGGAGAATTTTATGGTATGTAATTTACCATACCATCTATTTGTCTTGGTGACTTAATGAATTGAGGGCTCATACATGTGAGAGAGTGTCCCTGGCCTCCCTCTTACCTGTAAGTGTCTTACATTAGAAGTAAGCAGCACCAGGGACTTCCCTGGTGGTCCAGTGGTTAAGACTTTGCCTTCCAGTGCAGGGGCTGTGGGTTTGATCCCTGGTCAGGGATGCTAGGATCCCACATGCCTTGTGGCCAAAAAGCCAAAACATAAAACAGACGCA…
TCONS_00008532	chr19	15528631-15530181	XLOC_004982	1550	1	33.7734	25.68	0.760362	-0.395242	CTAGTATTCTGGCTTGCAAAGAGTCAGACATAACTAAGTGACTTTCACTTCACTAGTGTCTGGATTCTAAGGGAAGGCTGTTCCACCCTGGCTTTACCTGTATCCATGTGTCCACTAGTATGATTTCTGTTTTTTTCTAAAACTAATTTTAAAACAAACAAAGTCTAGTTTATCTGGAGTTGGTTTTAGAATATTATCCAGAAGTACTTTTGAAATTTGTCCATTCATATACATCGTGTATTTATATTTAAAGGGCATACTAGATTCCAGGTAAACAAGTTTTTTCCTACATAAAGGTATTGTAAAGAATAAACCATAGTAGCCAGAAGAACTCAAAAAAAGAACAGTGCAGAAGGAGGGGTAACTCTGCTAGATATTATATCACACTATAAACAATGG…
TCONS_00008533	chr19	15530418-15532288	XLOC_004983	1870	1	49.8441	48.493	0.972893	-0.0396462	GCTGGCCAGAGGCGGCACCTAGATCTGTATCTTGTTTTATGCTTTTTACTTTGGAACCCAGTCAGTGTTTTCTGTCATTTAAAAAAATCAACTCTTAAAATGAACTTAGGGAATTTCCTGACGGTCCAGTGGTTAGGACCTGGTGCTTTCACTGCTGTGGACCCGGGTTTGATCCCTGGTCAGAGAATGAAGACCCGCAAGCCTCGTGGAGACCAAAAAAAAAAAAAAAAAACAAACCCAGCTAAAACTTAACTATCTATGAAGTTGGTTGTGTAACCACACAAAGAAGAATTAGTTCAAGCAATTACAAAGCCCAGCATTTTGTTTGCACTTTTCTGATGGAATATATCCTATAAACTGAAGAACTACAGAACTGCATTTAGTATTTTTTATTTTCAG…
TCONS_00008534	chr19	15533119-15533952	XLOC_004984	833	1	29.4545	58.9389	2.00102	1.00073	ATGGACTATAGTCTGCCAGGTTCCTCTATCCATGGAATTTTCCAGGCAAGAATACTGGAATGGGTTTCCACGCCCTCCTCCAGGGAATCTTCCCAATCCAGGGATTGAACTCATGTCTCCTGCATCTCTTGCATTGGTAGGGTTCTTTACCACTGTCTCCACCTGGGAAGCCCCAGGGTACATATACACTCATAAATATATATATGCAGAATATACTTACCATGTACTCATATATATATAGACTTTTTGATGAGTTAATAATAGTTAGCTTTGAAGAGGACAGTTCCTGGTCATACATGTTTTTGTAAGTTTTAAATCCTTGTGCCTTCCTTGTGTTTTAATAAAAAGCTTGTAAAATATAGAAAGACATCTTGTTTACACACAAAGCAGGTAGGAAGA…
TCONS_00008535	chr19	15534458-15535071	XLOC_004985	613	1	12.8099	89.7389	7.00543	2.80847	CCCATGTCCTCCTTGGTAAAATTAGATGTATTAGTCACAATGACCAGGACAAGGGGATAGGTGCATTACAAACATTCCTGCTGTGTTTGTTGTGTTCCTTATGAGCTATAGCCTAGTTTTTACCTGTGAATGTTTTTATAGCTGGAAGTTACAGCAGTGGAAGCGATTAAATATTGTGACCAAGACGCCAGACAAGAATGAGTGGTATTTCACCTTCCTGTGCCAACCAGCTTGCTATATTTCTGCTGACTTATGGAAACCCCAACACATCTTTAACTTACATCTATTCAAGTCTTGAACATGCTGCTTTCCATGGGGTGGGTGGGATCAAAGAGGAAAAGCTGGTGGAGGCGGGAGGCCTCCTGGGAGACTACTGAGGGGCAGCTGTCCTGTCCTTGT…
TCONS_00008536	chr19	15536200-15538409	XLOC_004986	2209	1	29.429	38.9019	1.32189	0.402602	TCTTGGATCAGACTTTGAGATCATTGTTGTCTAGCATTCCTTTTGTACAAGCGTGGGACCTGGCTAGGGAGAGGCTTCCATCACTGCAAGACACACTTGCATCTTGTTTCCGTAGTTAGTCTATGGAGAGTTCACTTTACTGCAGAAAGGTCAACAAGAATTAGCCAGCGCAGGAAAAGTGGTGTGGGATTTGCACTGCTTTTAGAGAATTTGGCCCCAAACCTAGCTGAGATGAAAACCAAATATAGTTGGCAGTCAGTACCCCATCTGGAAACTGTCATTTCTATGTCATCTCCCTAAAGCAGCTTCCTTCTAAACCTTTCTATCTTTAGCTTTTGTGGGCCTCACACGCCTTGCTTACCATGCCCACCAGTGGCTCCAGAGCTTGCAGCCTTGGCC…
TCONS_00008537	chr19	15540085-15544816	XLOC_004987	4731	1	23.7791	54.4215	2.28863	1.19448	AGATTGTGTAAAGAGCATCCCATGAAGTTGTGCAGTGCTCAGACTGCACAACTGTACACGATAGACTTGAGGGTAAGATTGTTTAAAAAGCAAACCTTCCAATCTAGACTGTCGTACGCTGAGAATGTGTGAGTGCTAGGGCCCTAGACAGCACCCTATTCCTTAGTCGAGTGGGAGTGACAGAGAAGAAAATGGGGATAGAAGAATATACTCTCTTGTCGAAAGGTAATGCACTTTGAAAAATATCAGGTTCTCAGCATCACGCAATGTCTTACTTCCCAGAGGATGAGGAAGTCAGACCCACCCAGTGAGCTGGTCTCATGGAATTTGGCCTCCCTGCTTCGTGGGGCCTGTCCGGCTGTGCCACACCATGGAAACAGGGGCAGCCACACAACCCTC…
TCONS_00008538	chr19	15545221-15546596	XLOC_004988	1375	1	41.0485	81.0669	1.97491	0.981783	CCTTTATGAATTCACATCAGCCGTTCTTTCTCCATTTTTCTATCCCTTTAAAAATATTTTAAACACAGAAAGAATGACAGAATAATATAACCCACTCTGAGATTCAACACATGTTAGCATTTTGCCCCGTTCAGATTCTTCTGTTTCTAAGGAAATAAATATGATGGACACATTTGAACTCCCTCCTTATGCCTCCACCCCCTCCAGTTTATTCTCTCTGCCGCACCCCGCTCCTGGCACACTCACGTCTGTTGGTTCGCTGCTTTTCTATCATGTGAGAGAAGCAACTGTCAAAATCCTAGCTGTGAGCTTCACTTATTTGTGCATCTGGTACAGCAGGGGGCTCAGGACTGCCCCTGTCCTAAAGCCTTTCTAGGCAGCTGTCCCTGCCATGACCCT…
TCONS_00008545	chr19	17118492-17119389	XLOC_004995	897	1	95.6494	234.964	2.45651	1.29661	CCAAAATGGGGGCCCAGATTCATTTCCTCCCAGGGGAAACTAAAATACTCGACCAGTCGGGCAGACCGATCCAAGTACTGACCATCCAATTAGAAGATGAATATCAGTTGCACCAGAAACCTATATCATCCCCAGTGGACATTCAGAAATGGCTAGATGAATTCCCCGATGCATGGGCCAAGACGGGGAACTGGCTTTGCTGGACACCGCCCTCCTATATACATAGATCTCAGGCCAGGGGCCGACCCCGTCTGGGTCCAACAATGCTCCCTGACCCTGGAGGCCCGACAGGATCACCCCCCATATCCGCAGACTCCTGGCCCAGAAGATCTTTAGACCCTGCCAGTCGGCCTGGAAAACCCCCCTCCTCCCGGTCAAAAAACCCAATTCTCATGACTA…
TCONS_00008546	chr19	17119696-17119961	XLOC_004996	265	1	551.143	714.685	1.29673	0.374881	GAGATGCAACATTTGGGACCTTGGAAGCAGCCAGTGGCTTACTTGTCTAAACACCTAGACCCCATGGCGTCAGGCTGGCCACCATGCCTCCGCATGATTGCAGCAGTGGCCCTAATGGTCAAGGATGCAGATAAACTGACACTGGGGCAAGAGTTGCATATCACCGCCCCCCATGCCATTGAGGGTATACTAAAACAACCTCCAGATAGATGGATCAACAACGCTCGGCCTACCCACTACCAGGGACTACTGCTAAACCCCTCCA
TCONS_00008547	chr19	17120532-17120890	XLOC_004997	358	1	502.912	525.05	1.04402	0.0621488	CAACTGCCTGACCCTGAAAGTCCTGTTTTGCCAGCTCAGCCCGACTACTCATCAAGAGACAGACTGGATAAAAAGTTTGCCCATGACCCAACAATTGACCGGGTGGTGGCGGGCAGCGGATAGCTCCCTGATCCTCCCAGAAGAGCTGGGAAAACAAATACTGAAGCTGCATCACGCCACTCACCTGGGGACCTGCAAGATGCAGGACTTGATTAGACATGCCAAAATAACCATGAGAGATGTCAGACCAACAATAAAAAACACTGTATCTACATGCAACGCCTGCTAGCTCACCAACGCTGCCCAGCACCCAACCAACCCAGGATCTAGAGAGCGTGGAAGTCGACCAGGAACCTAC
TCONS_00008570	chr19	28741346-28742485	XLOC_005020	1139	1	88.3065	76.7193	0.868784	-0.20293	TGCTGTAATAACTCCTTTTTTATTTGGAGTGTTCTTCATTATGCTCATTTTGTCCCAAGGAAAAACCACTAAAAATAAGTTTTCCAGCATAAAAAATGCATTCAGGTTCTCCTTGGGAGCAATAAACAATGGGGGCACTTTTCAGTGACAACACAAACATGTGAAACTGATGAGGCAGAAATTGCCTCGGATTCTTACATGTTTGTGCATATGATGATACAAACACAAGTGCTTTTATCTTGAAGACTCAAGAATATTTCCAGTTTTGACGTGTGAAAATTTCTGCAGTTGCCAGAGAAATCTCATTAGCTTTATTGGGTTGGCCAAAAAGTTCATTCAGGTGTTGTTGGGTTTTTTTTTGGGGGGGGGTAACCCAATAAATGCCAGCGCAGCAACTGT…
TCONS_00008571	chr19	28742652-28743197	XLOC_005021	545	1	76.3769	98.7934	1.2935	0.371278	GTCGGAATTTCTAGTGATTTGCTATTGAAAGTCTCAATATCCATGCACACAAAAATATTACATTTTGCTATTAGAAAGTGTTCTTGCATTCTCCAATGGTACTCTGTAGTCATGCGTTAAGCAGAATTTTAAAGGAAACCAGAAAAGGACAGGACAAGATAGGAGGGTAGAAAAAACCCAGTTTCAAGCTCATCCCACAGATGAGCAATGTGCCAGATGGGGCAGTGTTCCCTTTTGGCAGACTTCAGACCACAAGTTTCAGGAGACCGCTGTATTAAAATCTGTGGTTATCATATTTCAAAGTAGTTTTATGGAAATTATCAAAAGCAGAGAAAATACTGCCACATGGGTAACATGCTAACTACAGAAAATAATTAGCACTTTTAGGCAGTGGGGATT…
TCONS_00008572	chr19	28743369-28743888	XLOC_005022	519	1	82.4438	115.536	1.40139	0.48686	GGAGAATCCCGGGGACGGGGGAGCCTGGTGGGCTGCCGTCTATGGGGTGGCACAGAGTCAGACATGACTGAAGCGACTTAGCAGTAGCAGTAGCAATAGCAGAATGTTCTAGAGTCTTATCACTGATCTTTGCTGGAAATCCTATTGTGTATCTTCAATAGAACCAATAATTGAAAGTTGTCGGTAAACCTGGCTCATACAGGAAAATGCATTGCTGTATTTCAGGTCTTTAAAAGCGGATGTTTTTGTGGGACTTGCCAAGAGAGGAAAGAAACTGCTTCAGGTCTATGAGCCACCAACAAATCTGAATGGCATTGGTGGGTGTTATGGGCCATATTGAACAAGCAGGAAGAAAACTTGAATGGAAGTCAGGGAATCATCTCACATCCTGGCTCTTTC…
TCONS_00008582	chr19	36782049-36783370	XLOC_005032	1321	1	43.0113	10.2963	0.239386	-2.06259	CTGCTGTCTTTACATGGTGTGCACCAATCATAAATTCCAGTCAAGGCAACATTGGTCTGTTTGGGTTCACAGCTCCTTTAGGAAATTCTATTCTTGCCAAGTCATTTCTCCCTGTATCAGGAGAAGTATTTAATATTTCCAGAGTAGTGGACACTTATAGAATATTGCTTTAGTCCCCCTCCCCCAGCCCTAACCCCAAGTAGGCAGTCTTTGGTGTTTTCATCCCTGAGTGCCAGCCTTCCAAGCAACAGAGAACTCTGGTTCTGGACTTTGGGGCAAATATTCTTTTTTTACAGAAATTGTTAAAAACATCCGGAATTAAACACCTCTTTCACTCTCTCTCTCTCTCTCTCACACGCACATACATACACACCATCCCTCTGGCAGAATTTCCAACTT…
TCONS_00008591	chr19	37469549-37472578	XLOC_005041	3029	1	31.3857	39.9501	1.27288	0.348092	GCTTGGGATTAAGATGGGGACACTCATATACATACCAATAAATAATGCACAAGGACCTCAAATATAGCAGAGGGAATTCTACTCAGCTGCCTCTACCTACCTACAGGGCAAAATAATTCCTAGAAGACGACATACATGTATAAGGGAATCAGGTGTCTGTCTATCCTAACCAAAGGCAACACTGGAAATGATTTCTATCCACCATGCTAGAAGACAACTTTTAAAGAAACCAAATATGAACATTATTCCCCTCAGTCCAGGGGCCCCTGGGCACCCTCTTAGCCCAGGAGCCTGAGCACCCTTTGGACCCAAGGCTGGACTGAGCTGGAGCTGAGGCAGCTGGGGAGGGCGCACCAAAAGGAGCCCTCTTCGGACCTGCAGTGCCCGGTCCACGGAGGA…
TCONS_00008592	chr19	37473289-37474657	XLOC_005042	1368	1	22.9405	61.7798	2.69305	1.42924	GTCTGTTTGCTTGTTTGGAAAGAACAAGAAACAGGCTCCAGATCGTTAATTAGTAGAAAACTGCACATCAAAACCATAGTGAGGTACCAGCTCCCGCCACTCCCAATGGTCATTCACAAAAACACTACTGACAGTAAGTGTTGAGGAGGGGCCGGAGAAACCAGAACCCTCCCACATTTGTTTCGGGAAATATCAACTGGGGACAGCAAGGACAAAGTACAGGAGGGAGCTCCCTTCAAACAGTAGATAGGAGCTACGTATCTATCCTCCTCAACTCTGCAGGTGGAGAGCAGATCATCCGATAAGATGTCTACACCCCAGTGTCCACTGCACCAATATTTATCACAGCCCAAGACTGCATGCACACACAGAGTCCATTTTCAGAGATGGATGGATGAA…
TCONS_00008593	chr19	37481082-37481706	XLOC_005043	624	1	24.968	67.2722	2.69434	1.42993	GCTGGCCGTTAAGTTTCCGTCCTCATTCAAAATGCCTTCTCAGTGAAGCTGCTCACTAACCAGTACTCACTGTGCTCACCACCCTGAGAACTCTAAGCCACCATGTCCCGTGCACTCCAAACCTGAGCAGCTGGCTCTGACTCCCTCTCAACTCTAACGCCTCTGGAAAAGACAACCTGTACAGCAACAGCTCACTTCCCAAGCCTTCACTCCGGCGCTACTTTCCTCCACGCCACTTCTATCCACCATCAGGGTCTCACTCAGGACCGAGGAATCACAAACACCTCTGAACAGCCCTGCTTTTGAAAATGAAACCTGGACCGCCACTTGGACCCTACTGTCCTGTGCCTTTGTTTCCTGCCCTAGTCGTGTGTCAGCGTGCTAATTCTGGATCTGTCT…
TCONS_00008601	chr19	40559134-40560067	XLOC_005051	933	1	7.28035	47.0629	6.46437	2.69251	GAAAAAAGTGAGAAGAATTAAATCAACAAAATTAGAAATGAAAAAGGAGAGGTTACAACAGACAATGCAGAAATACAAAGGATTATGAGATAATGAGCAACCAGACGGCAATAAAATGGATAACCTGGAAGAAATGGACAGATTCTTAGAAAAGTTCAATCTTCCAAGACTGAACTAAGAAGAAATAGAAATTATGAACAACCCAGTTACAAGCACTGAAATTGAAGCTTTGATCAAAAGTCTCTCAAAAAACAAAAGCCCAGGACCAGATGGCTTCACAGGAGAATTTTATCAAACATTTCATAAAGAGCCAATGCCTATCCTTCTAAACCTCTTTCAAAAAATTGCAGAGGAAGGAACACTTCCAAACTCATTCTACAAGGCCACCATCACCCTGAT…
TCONS_00008606	chr19	43023441-43023951	XLOC_005056	510	1	237.369	329.001	1.38603	0.47096	GTTGTGTGACCTTGAATTAGTTACCCAACCCCTCTGAGCCCCAGCTCCCCATCTGTAACGCGGAGATAATAAAGCAGCAGTCTATTAAACCTATGTATCACTTAGGGAGGGTTCACTTTTTACTTCTGTTTCTTAAGGCAAATATGTTATTTCATTACCAGATTCACAGAAACCAAAATTCGGCTTTAATCATTACTCATATTATGTGGGCTGACCGGAGACAAGGCTCTTCTTGCATACTGCTAGGGCATTATAAATTGGGGCATTTATGCACTCAACAATTATTTACTGAGTACTTAATCATGTAAGAGGTCTGGCACTAGCAGCTGGGATTTGACAACACACATCGAAATGTCCTTACCCAGTAATCCCACCTGTAGGAGATTATCCTAAGGAAAT…
TCONS_00008610	chr19	43334957-43336290	XLOC_005060	1333	1	26.0083	22.923	0.881372	-0.182176	GTGTAATATGGTCCCTCACCCACAAGAATGACAGCATTTCATAAAATGGCATTAATGAATTTAAAACAGCTCTTTCCAAAATAGGCACAATACAGAGCAAAATAAAGACAGTGATGTTAGGTTACTCAACTGAAACCTGTCCAACTGGAGCCAGCACTTTGGCCACAGTAGAGCCTGCCTAGGTAAAATACACCACTCTTACAGAGATGGTCTATTTATTTATTTATTTTGAGATGGTCTATTTAATCAGAACTCTTTTCTTCAAACACAAGCATATAATATAGGCAACACTCTTGCACCTGTCATCCTAAATGAACAAGTATTAAATTCTGTCACATGTGCTTTTAAACAAAAAGAAAGCATTTATGTCAGTTAAAGCTGGTGTCCCTTCTGTTTCTC…
TCONS_00008611	chr19	43337725-43338774	XLOC_005061	1049	1	31.4764	47.4747	1.50826	0.592888	AGCTGAGTGCTGAAGAATTGATGCTTTTGAACTGTGGTGTTGGAGAAGACTCTTGAAAGACTCTTGGGCTGCAAGGAGATCCAACCAGTCCATCCTAAAGCAGATCAGTCCTGAGTGTTCATTGGAAGGACTGATGTTGAAGCTGAAACTCCAACACTTTGGCCACCTGACATGAAGAGCTGACTCATTTGAAAAGACCCTGATGCTGGGGAAGATTGAAGGCCGACGGAGAAGGGGCCAGAGGATGAGATGATTGGATGGCATCACCGACTCAATGGAGTTTGGGTAAACTCCAGAAGTTGGTGATGGACAGGGAGGCCTGGTGTGCTGCAGTCCATGGGGTCGCAAAGAGTCGACTGTTGGGAGTACTGAAAAAACTGGTGTAGCCACTACGAAAAC…
TCONS_00008614	chr19	43607302-43608451	XLOC_005064	1149	1	14.0942	36.4405	2.5855	1.37044	CTTGAGGCTCTCTGATTATATAAGACTATGTATATTTCTCTCAAACGTGACATTCCAGTGAAAATCTTGGTAGTTGTGTCCTTTTACAAGGAGAATAGATTATTTTTCTTTTAATTTCCTTTGCTCTTCAAGAAAAAAAAAACCTATTATTTTCCCCTCCTCTCTTCCATGGGATTCCATGAATTCTAACACAGCCAGAAAAGCAGTAGATTTTAGAAAATGTACTTCATAATGTTACCCATGTTGACAGGATATAACCCAGAACGGTAATCCAGGTTCTATGGCCCTATCACTGGCCTCCCTTGTAAATGCTGAAGTAGAATGGACCTCATCCACGTGTGCCACAATCTTGACAGAAACTGTTGCTACTGCCTTTGCAGCGAGGGTATTTCCCTGATA…
TCONS_00008616	chr19	43646333-43647660	XLOC_005066	1327	1	83.1912	66.572	0.800229	-0.321515	GTATGATTCCATCTATATGAACTATCCAGAATAGGGAAGTCCAGTGAGGCAGAAAGCAGATAAGTATGTGCCAGGGGATGGAGGGTAAGAGTAAATTAATGGGTATGGAATTTCTTATGGGGGTGATGAAAATGTTTGGAAAGTGGTTAACAGATGGTAGCCACACAACATCATGAATGTACACAATGCAATGGAATTATATACTTTAAAATGGTTAGTCTTACATGAATTTCACCTGTTTAAAAAATGTTTTGGTATCATCTCAGAATGTAGTATTGTTATTCTGAAGTTAGTGCCTAAAAAAAATTACCCAAGTTAATAACAGCTCTTAAACCTTCAATGTTAAAAGCATGTACTTTCTCATAAAGTGGGACAACAGAATTTGAATATTACCCAAAT…
TCONS_00008637	chr19	48650293-48651617	XLOC_005087	1324	1	33.3646	0.01	0.000299719	-11.7041	TAAATTCCTCAGCAGGAGCCCACCTATCTCTCGCCTCAGGAAATTCAAAGAGGAGCTGGGTGATTGTAAATATCCAACCTGGAGCCTGTCTATCTCCTGCCTCAGAAGCAGAGGCTCAGGAACCTGGCAGCGGGAAGGGATCTGCACACCCTGGTGTTGCCTCCTTGTGCTTCCCGGCCATCAGGGATCAGTGAGCGCTAGACAAGTCGAGGTCTGGGCACAAGACATAGGACAACTTGACGGGAAGAAATGTAAAAGTAAGGAAATTCTACCTGCTAAGATTCTAAGTTACAGCTATCCCATTTCCCTCTAAGGACACATTATTTAATGCCCTGAAAGTGAAAATGTTAGTCCCTTAGTCCTCTCCAACTCTTTGCGACCCCATGGACTGTAGCCCTT…
TCONS_00008641	chr19	49132170-49134174	XLOC_005091	2004	1	47.6477	102.644	2.15423	1.10717	GTTTGCTTTTTTAAAAAAGTGACATGAAACACAAGTAAAAATAAATACGTCATAGAAACAGCCAGTTGCCCAGTCTCTAGGGCAGGAGCACCTGCCCTGCTGAGAGAGGAGGGAAGCCCGTGATCACACCAGCAGCTGGAGCACTCAGCTACAGGTGCTCCTCAAAGCCAGGCGCAGGTCCCAGGCCTCAGGGGGCGTCCTGAGGAAAGAAGACGGAAAACCAAAGCCAGGTGCCAGGTCCCTGGGGCCACCTCATCTCCCCCTAACTCCCCCTGGCAGCAGTGTGGCCTTAGTGGTTATCCATTGCAACCCCCTCAACCCACCGTGGACCCCCTTCCCCAACCCCTCTGGAGAGGGTACAGGAAAAACACAGTCGGGCAGGCTGAGGGGATTCTTCTG…
TCONS_00008657	chr19	50575343-50576497	XLOC_005107	1154	1	44.8671	24.1674	0.538644	-0.892596	GCCAATTCCAAACTCCCAATCCAACCCTCCGCCACCTCCCACCAGCTTGGTAACCACCAGTCAATCTTCTACTTCCCTGATTTTGTTTCTGGTTCACAGATAGGTTCATTTGTGTTGGAGTTACTTTTTAAACACACACACACACACACACACACGACCAGCTCCCAAAGGGATAACTGACAAATTCTGTATGTGGGCTGGACATTAAATTTATTGTTAATTTTCTTAGGCGAAATGATGGCAGTGTGGCTTAATAATGTCATCCTCAATTCTGAAGTATTTAGAGATGAAGTGTCAAAAATCTCTGCAACTCATTTTGAAATGCTCCACTAGGGAGAAAAACGTGTGCACGTATACAAAGAGATAAGACAATGTGGCAAATACCATAAATACTTTTGG…
TCONS_00008658	chr19	50577198-50578315	XLOC_005108	1117	1	43.7449	40.8429	0.933661	-0.0990295	CTGGTGAAGGCCAAGTGGGGAGCCTAGACTTCCACCCTCAGGAGGCTGTAATAAGACCCTCTAATATCTCCACTGCGGAAGGCGCTGGGACTTTCAGCCCCACTGGCCAGTAACAATGTACCACCCTCTTCCTCCAGCCTCACGGTATCAGTGGAAACTACTTGGGAACCTAGACTTCTATATATTCCCGGCCAAGTAACAAGCAGCAGCCTCTCCCCTTCCCTGCTGGATGGTGTCAGAGGAGGACTGGTGCAAAGTCAGAACTTTATAATCACTGCTCAGCAGTGGCGAGGCCCACAGAACTAGACCTAGAAATCTTTGCTGCAGCATGTAGCTTTTCTCGAGTGGTAGCAAGCGGGCTCCAGAGTGCATGGGCTTAGCAATGGCATTTCAAGGGCT…
TCONS_00008659	chr19	50578726-50580091	XLOC_005109	1365	1	39.0985	47.0728	1.20395	0.26778	GTTCCATAGTGCTTTCTCCAATGGCCTTTTCCTTTCCTGTACATAGTAATTATTATTTAGTAAATGGTGCAGCTTAATCAATACCCCAAGACTGTAAGTTGTGGAAGGCAAGGGCGGGAATGCAACCACTGATATATGCCAAGCACACACATAATACATGAATGGAGAGGATACAAGAGGTGTTTGTTTTTTTAAATTTTGTTCCCATGTCTTCACTCTTCTGTGCACTTACTTTTCTATTTATTAGATCCAGACGATCTTTTACTTTTCTGATCCGATTCTCCATTTAAACATTCTCAGCTTATGTGAAAACAAGCCAACAGTACGAGACACACCCTTTCCTAGCAGGAACACAAGCTCAGTCTGCTATCTGCGGACACATGACGACACGGGGTATCT…
TCONS_00008660	chr19	50580613-50582017	XLOC_005110	1404	1	48.9703	47.9558	0.979283	-0.0302017	TGCCAGGAACCCCTACATCTCCAACAGCTATGTTAGCTACCTAAAAATAGTAGCTCCGCTTCCCAGTTGCTACCATTCACCATGGTAATTAAGACATGTAAGGAAAATGGGGTTTGTCTTTTTAAAACCAAATGAAAGTAATAACATTCCATGACTTTATTTTAAATGGTGAAAAGGAATAATCTTAACTGAAACAACCACTTTAGGTTCCATCCAGCAAGAAGGCTTTTGTCCAGACACTCCGAAGTTAAAAGTAAACATTACATGTCTATTATTAATCTAAAAATCCAGGAGAGTTAACCAGTTTAAAACTGCTCAATCTGACTCCCAACAAGATATACTCAACACAATGGACAACTATAGTGTGAAGTCACTGTTTACTTGGGTTTTAAATACCAA…
TCONS_00008661	chr19	50584468-50585503	XLOC_005111	1035	1	51.1983	20.6842	0.404002	-1.30757	TTTCTTCTTCTAAATTTCCAAGCTGGGCTACCATCAAGCAAGAGTGGACTCCCACAGCACGAATGAACAAAGATTCCCACCAGCCCATAGCTTCATTCTTCAGATACTCTTCACATATTCTTTTCCCAAGGATCTTCAACTGGCTTCTAATGCGAACACCAAGGCACCCTGTACCCTTCCCAGGCTCTAGGTAAATCATTTGTGCTGGGAGCTAACTGCCCCTTTTATAAATGACAAGTTTATTTCATGTCTTCTCATTGTATACCAAATCCAGTGAACCTTAAAAGTTCTGTGGTCTTAAGAACAGAGCTAATCAAGAGTCAGGAACCTCTGCATTTATCTTACACAGGGATAAAGCAGACACTGTGAGGGATTCATAGCAACATAGTCCTTCTAACA…
TCONS_00008662	chr19	50587022-50587879	XLOC_005112	857	1	48.672	13.1104	0.269362	-1.89238	TTGACGCCAGGCCGGGGAAAGAAACCTGAAACGTCTTGTTGCACTGGAAAGTCAGGAAGTGCTCAAACCACGATGGAGACATGTCAAAAGAACACAGGAGCCGGCCTCTGTGTTCCTGCTAGCCAAACCTGGGACAATTTGGGCCTCAAAATGAATAACGACAAGAATGGGTGATGTCACACTAAGTTATCAATGTGAAGTCACATACACAAAGCAATGAATGGAGGCGAGAAGGCTCTTCGAGTGAGATGACAATACAGAAGGAATGACGGTCTTAGAAGCATCACTGCATGCTGAAAGCAGAGGGTCCAAGTCTGATGAGGAACAGGATACTTACATAGTGTCCTCCCATGAGTTACTTATTAATTGCAAAGGAAAAAACAGCAACTTCACAGAGGA…
TCONS_00008663	chr19	50588525-50589801	XLOC_005113	1276	1	54.7511	32.1711	0.587588	-0.767123	AGGTCCTTTGGACTTACTGCAATAAAAGTTATTCAAATGGAGGTGACACAAATTTCACCAATATCCTACGACGTACGTATGTGAGAGGCGGGGTTTCTTCAGCAGCTTTCCACAAATTACACATTTAAAGTGTCTCTAAACACTTAAACTAGGACATCTCTTTTTATTTCATTCTTACAAAGTTCAAATGCAATCACATAGCTCATAACTAATACTTTCCACACTTTACTAGAACTGGAAGACCTCCGCTCGAGTGAGCAGACCCGCCTCCTCACCCTCTACCGCTGCGTGTGGCACAGGCCTGTCCAAGTTTCCTGCGTGCTCTGGTCTGAAGGGTGCTCTCTCCCTCTCAGATGTGCATGCTTCTGGAGAGAAACTGGTGGATAAAATCCTGGATAT…
TCONS_00008670	chr19	50983608-50985217	XLOC_005120	1609	1	30.4635	75.8832	2.49095	1.3167	GGCTGGCGCCGACGGCTAGCAAAGAAGAGGCTTCTTGGAGAGCGATCATGGCATCGCTGCGGGCTTTCGCCTACCAGAGCCCCCGGCCCGGATCCTTTCAACCAGGGTTTTTGTTGTTTTTTTTGAGGGACTCTCCTCACTTCACTGTACTCGGTCTCCGGAGCGGAGAAGACCTCCAGTCGTTCGTGGAGTGGATAAAGGATTGATGTTTCGTGGCCGCTGTTTGATCGAAGGAGAACTGGGTCTTCGTGTCAGCAAGCCGGGCCGGGGATTTCTACCTAGGCCGATTCGAAGAACCACGCCAGGCTTCCGCTTCCCTCTCCGTGGCCTAGTTCGCTGCCTAATTTCTTTGGCTTCCCAATCACCCGAGATTGAATCTTAACTACCTTGCTGCACAGT…
TCONS_00008674	chr19	51691721-51692324	XLOC_005124	603	1	65.6069	7.07095	0.107778	-3.21387	ATACTGAAGTGGTTTGCCATTTCCTTCTCTAGTGGACCACATTTTGTCAGACTTTTCCACCATGACCCGTCGGTCTTGGGTGGCTCCACACAGCATGGCTTAGTTTCATTGAGTTAGACAAGGCTGTGGTCCTAGTGTGATTAGATTGACTAGTTTTCTGTGATTATGGTTTCAGTGTGTCTGCCCTCTGATGCCCTCTCGCAACACCTACCGTCTTACTTGGTTTTCTCTTACCTTGGATGTGGGGTATCTCTTCTCAGCTGCTATAGCAAAGCGTAGCCACTGCTCCTTACCTTGGACTAGGGATATCTCCTCATGGCCGCCCCTCCTGACCTTGAGGAGGAGGAGTAGCTCCTCTTGGCCCTCCTGCGCCCGCATAGCCACTGCTCCTTGGACGTG…
TCONS_00008675	chr19	51693043-51694278	XLOC_005125	1235	1	38.7973	19.5042	0.502721	-0.992171	CCCATGGACAGAGTAGCCTTGTTGGCTACAGTCTGTGGGATCACAAAGAGAACACGGCTGAGAGACTAACGCTACGCTTTGTCAGGTAAAAAGGGCTGTGTTCATACGTAATAGAGACGGTCACCAATTACGACAGTTAGTGTTAAAAACAGACCAGTAAATCGATTGAGAGGTGAGTTGTTGGAACAAGAAATAACGACTTTAATCAGAAAGCTAGCAGACCAAAAAGATGGCAGACTAACATCTCAAAAAACTACCTTCTGGGCTTCCCTGGTTGCTCAGTGGTAAAGAATTCGCTGGCCAAGGCAGGAGACATGGGTTTGATCCCTGATCCGGCAAGACCCCATATGCCCTGGAGCAACGAAGCCTGTGCCGCACAGCTACTGAAGCCCCGGCTCC…
TCONS_00008676	chr19	51701244-51702486	XLOC_005126	1242	1	38.5387	13.8387	0.359086	-1.4776	GGGAGGGATTGGGGGCAGAAGGAGAAGGGGACGACAGAGGATGAGATGGCTGGATGGCATCACTGACTCGATGGACAAGAGTTTGGGTGAACTCCGAGAGTTGGTGATGGACTGGGAGGCTTGGCGTGCTGCAATTCATGGGGTCGCAAAGAGTCAGACATGACTGAGCGACTGAACTGAACTGAATATTACATGATACTCCAAGGCCAAACTTCCGTGTTACTCCAGGTTGCTCTTGACTTCCTACTTTTACATTCCAATCCCCTATGATGAAGAGGACATCTTTTTTTGGTGTTAGTTCTAGAAGGTCTTGTAGGTCTTCATAGAGCTGGCCAACTTCAGCTTCTTTGGCATTAGTGGTTGGGAATTAAGTTGGATTGCTGTGGTGTTGAATGGTTT…
TCONS_00008677	chr19	51705188-51706148	XLOC_005127	960	1	45.6593	3.78403	0.0828753	-3.59291	TTAGTTACTCTTCCTTGGACTACTGTTTGTTTCCTCAGTTTTGAAATTCATTTGATCTTTTAAAATTGTAGCTATCTTTTGACTCCTTGTAAGTTAAATAAGTTGGGTCAGGCCACCTCGCTGTGCGAATTCCTGCCTTACTTTACTAGGTTTTTGATGCCCTACTCTGGGCCACCAGGGCTCCCTCCCCACCCCAAAACAAGGACTCTAATTTTGCTCTCCCCTACCTAGTGCTTTAGGCTCAATTGTTTGGCAAGAAGAGGATCAGATTTGATTTTTCGGGGGATAATTCTGATGACTGTATAGAGAGTCGGGTGAGGAGCTATGTTGGAGAGCTCTGATAAGAGGCTGATACAGAATCCAGATAAGGGAGAAGGTTTGAACCAAGGCAGATGGGGA…
TCONS_00008678	chr19	51707972-51708357	XLOC_005128	385	1	181.463	15.0558	0.082969	-3.59128	CACTGTTGAAAGTTTAGTTTTTCTTGTCATCTAGTGGCTCCCTGTAGCCTTTTCTTGCAGGAGTTTTTATATGCATCTAACATTGGGAGAAGGCAATGTTAGTCGGACATGGCTGAGCGACTTCACTTTCACTTTCATGCATTGGAGAAGGAAATGGCAACCCACTCCAGTGTTCTTGGCTGGAGAATCCCAGGGAGGAGCGAGCCTGGTGGGCTGCCGTCTCTGGGGTCGCACAGAGTCGGACATGACTGAAGTGACTTAACAGCAGCAGCAGCAACATTGTGTATAATTTTGTGTGCATCTAACATTGTATATAATTTCTTCAAACAACAAAGCGAGTTTCTTTTACCAAGCTTTGCTATTAAAAAAAAATTGTGCTTACGGG
TCONS_00008679	chr19	51708442-51709547	XLOC_005129	1105	1	56.1382	3.18306	0.0567004	-4.1405	TTTCATGTGTGTGGTGCTGTTTGTCTTTCTCTCTTTTGGGGGGATGGGTAACAGTTTGAGATATTATTCACTTACCATACAATTCACCCATTTAAAGTATAGAAATCCCTGGTTTTTAGTATAGTCACAGGTATGTGTGACTAATACTACACTTTTAGAACATTTTCATCACTCCCCAAAGAAACCACATACTCTATAGGCATCACTCTGATCTGTGTATTATCTACCTCCCACAGGCCCTTGAGAACCACTTAATCTTTCTGTCCCTCTAGATTTGCTTGTTCTGGATATTTTATATAAATGAAGTGATACAGCATGTAGTCTTTTGTGACTGTCATCTTTCATTTAGCATGTTTTCAAGGTTCATCTGTCTTGTGGCTTGTATTAGTATCCTTCCTT…
TCONS_00008680	chr19	51710027-51710303	XLOC_005130	276	1	351.599	103.581	0.2946	-1.76317	CCATTGATCTTTATATTATGCTTGTACTAATGCTTGTTGTGACTTTGTAGTATGTTTTGAAATAAGGAAGTGTGAGTCCTCCAACTGTGCTGTTCTTATTTCAAGATTGTTTTGGCTGTTTAGCTTGTCAATTTCTGCAAAGAAACCAACTGGGATTTTGATAGGGATTGCATTGAGTCTGTAGATGAGTTTGGGAGGCATATTGCCTTCGTAACAATATTAAGTCTTCCCACCTATGAATCTGGGGCATGTTCTTTCTTTTCTTTTCTTTTTTTT
TCONS_00008681	chr19	51710396-51711228	XLOC_005131	832	1	80.0728	13.6225	0.170126	-2.55532	ATTGTGTTCTTTTTGATGTTGTCAATGGAATTAATCTCATTTTTGGATTGTTCATTGCAAGTGTTTGATGCTCTTTTAATATTGACTTGTTGGATTTAAAACTTTCAGGAATCAAAGGTCTTCTTATTGGCTTGTAATTACAAGTGGAGGAGGCTTGTATTGTAGCTTTCAAGCAGTTTGTGGTCAGACGTTGAGTTATTCACCGAGCACTTTTGAGCTATAGGCCACTTGTACTTAGGAGTTCCAAACTGATGACTACATATGCCACTTGTATGGCCAGTGTGACTGGTTTTGAAAAGCCCTTTCAGTTCTAAAGCAAATGACTTGGCAACAAAAATGCCTTTCATTCATATCATTCTTTTGTTTTTCTTGGTGCAAATAGCTGTAGTTAAGAGGAAC…
TCONS_00008682	chr19	51711300-51714394	XLOC_005132	3094	1	54.8572	10.0142	0.18255	-2.45363	TGTGTGTGTAATATATAACTATATGGGTGCTAATATATATGGGTCATTATATGAAGTGATTTTTTTCCCTATGGGTTGTGATCAAAAGAGAAAAAAATTGAAGGTATCAGAATTAGAAAAATATTCAAGATATTTTATATTATTTTGTATCTTTCATTTTCATGAAACTGCAATAAGTGTTGGTGCCCATCACTGAACATTGTTGTTTTTGAGCTCACAGTTTATAACGGGTAATTGTTGTTTAGTTGCTAAGTTGTGTCTGACTCTTTGTAACCCCATGGACTGTAGCTTATCAGGCTCCTTTGTCTATGCGACTTCTCAGGCAAGAATACTGGTTGGGTTGCCATTCCCTCCTCCAGGGGATCTTCCTAATCCAAGGATCGAACCTGTGTCCCTTGC…
TCONS_00008683	chr19	51714548-51716172	XLOC_005133	1624	1	113.042	20.2941	0.179527	-2.47773	CTTTGGAATAGTATGGAACTGAGAGGAAATCCTGGTTCTAGTTGAGATTTAGGAATGACCTTGATCAGTATCTTTGTTAATTCCCTGAGCCCTTTTCTCATAAAATAAGGAATTTGGATTAAAATGCCTTTTTGTGTATGTGTGTGCACACGATCTGGTTTCAAATGCCTTTTTTGGTGTGTGTTTGTGATTTGGTTGGAAATATTAGACATACATTGCCAAGTTATTTTGTTTCTCTGAATGTAGGATTCTATATTTCACAGCATAGGTCCTTATTAGAGTTGGTCATTCTTTGTGAAGCTACAAAGTTAGAGTTAAGAGTATCAGTGGTAGAACTTCAGATTTGAAACTTTAATGGAGAGCCAGCTAATTTTCAGTGATTACAGTCTTGGATGTTAC…
TCONS_00008685	chr19	51724843-51725900	XLOC_005135	1057	1	40.541	3.35969	0.0828714	-3.59298	GTTGGACCATAAGGAAGACTGAGTGCCAGTTGAACTGATGCTTTCAAGTTGTGGTCCTGGAGATGATTGTTAAGAGTCTATTGGATAGCAAAGAGATCAAACCAGTCAGTCCTAAAGGAAATCAACCGTGAATATTCCTTGGAAGGACTGATGCTGAAGCTGAAGCTCCAGATACTTTGTCTACCGATGCATAGAGCAGAGTCATTGGAAAAAACCCTGATGCTGGGAAAGATCCAAGGCAAAAGGAGAAGATGATTGCAGAGGATGAGATAGTTGGATAGTATCACTGATTCAGTGGACATTAACTTGGGCAAACTCTGGGAGATAGTGAGGGACGGGGAGACCTAGCTTGTTGTAGTACATGCAGTTGCATAGAGTCGGACAGGACTTAGCAACTGA…
TCONS_00008686	chr19	51729323-51729648	XLOC_005136	325	1	222.572	0.01	4.49293e-05	-14.442	GGCCTCTTCTCTCTGCCTTGGCAAATTGTCATCCTGGTTTCTAAGTTTGGCTCAGCTTCCCACATTGTTTGCTTTGTGTTTTCAATGTCACAGTGTGCCTTTGAGAATTGTTTTAATGTGAAATATCTTGCCTGTGTCACTTCCTCTTGGACATCCTCATCTTTTTCACCAAAATACATAGATGAACTCACCTTTACTGAGTTCCTCTGACTGCATGTACCGACTCTGGAGTGGCTGTAGAGTCTGCATTCCCACAGTGAAGCTGTTGCTTCTGTAATGCCATTCACATTCAATTTGAATTTCACTTCCAATGTTACTCTTCTTT
TCONS_00008689	chr19	51862414-51863905	XLOC_005139	1491	1	49.8451	147.655	2.96228	1.56671	GGCAGCTGTAACTCTTGTTCCTCCCTCCCCATCTCAGTGTTTAACCATAAAAGTGGGAAAAAGGGAAGGTGGCCCTGGTGCCATGGTTGACCTCACAAAGGGACATCACCATCTGTGTCAAACCCCTCTACCCCCACCCACTGCCGGTTGTTATGATCCATCTAGGAATGGCAAGACCCTTGGAGCAGAAAATGATGCTACCAGAGCTTTGAATGTGGCCAAGTGGCACTTTAATTTGCCAAAAGCTAAGGCATCCACCCAGCTTCAGTAGTAGTTTTCAAGGACTGTCAGCAGCCCAAATTCCCTCAAAAGAATCCAAAAGCTTAGTAAGTCAGGGAGTGGCGGCAGCAGCTGAGGCCAAATTTTGAAAACTATGGTATCTGAAAGCTGAAGGAGGCA…
TCONS_00008696	chr19	52740664-52741485	XLOC_005146	821	1	12.8641	50.8228	3.95075	1.98213	GCGGAGGCCTCCCCGGCTCAGGTCCAAGGAGGGTGGGTAAGAGACCAGGAGAGGGCGAGGTGGCCCCACCAGCAGGACCAGGTCGGGGCTAGCAATGACAGCCAGCAACCAGTTCAGTTCTGCAGGAAGTGCATAGGAGGGCTTTGCTTTCGTTTTGACAGTAGAGAGTAACCACAGGGCACCAGCCATAATAAGCTGAAGCTAAGGGAGTTCATATCAGCATCTAGGAAATACTGTTTTTTCATTTGGTGGAAGCCATTCTGCCTCCCCAGTCAGTCCTCAGTTCAGAGTGTCCCAAGAGGGGTTGTCCAGGACTCAGATCGGAAGGCATGGCGACGGTCTGGGATGAGGTTGTCAAAGCATTCTGGGATGACAGCCTGGGCCAGGGGTCCTGCATGT…
TCONS_00008697	chr19	52742066-52742765	XLOC_005147	699	1	26.596	85.9808	3.23285	1.69281	CAGCTGTCAGGTGCCACAATTGATGGCTGTTGGCTACTGGCTGCAAGTTGCGGAAAATATAACAAGGTGTGTTCAGGGGATGTCTTACAGGACAAGCACCAGTCTGCATCTCTGTTCATGGGCAGAGTTTTTTTGTTTCCCCCCTACATGCTTTAGCTCTTTCCCAGGCATCCTCCAGGACAGTGGTATACTGAAGACCCCACATCGCAGGGCCACACTTCCACGCAGGTGGGAGAGCCCGTTGATAGCTGGTTTACTCCTTTCTTGGATGTACTGTTTTCATTTAATAATAGGGGCTTGCTGGGCAGGGCCCACTTTATTCCATGACAGACATGCCAGGGAGGAACAACACAAGGGGAACTAGTCTCTCACTGTCCACGAGTGCCCAGTGTTGAGCCA…
TCONS_00008709	chr19	53325725-53326124	XLOC_005159	399	1	52.0652	182.496	3.50514	1.80947	GCCCTTGACCTGTAAACCCTTACTATGTATCATCCTCCCTACAAGAGGTTTATCAGTTATGTGCTGAGAATTACAGCTCATGGTCCCACACCGTCTCAGTGGATCAGATCTCTTCTGGCTCTGAGGTTTTCTGGATTCCAAAAGTTGAACAAGGGACAGTGCTGGGGCTCACTCTACCTTTGTTGGCCTTGCCAGAATATTCTGAGTTCCCTAGATTGTTAGTCCCACTAAGAAAGTGTCACCCACAGTATGAGACCTTGTAGTGTCTGCTCACTCATTCCCAACTAGCTTCATACCTCCCTTGGTCCCTTTGGTAAGAGGTGGCCTAGCCAAACAGGAAGTTTCCATCAGGTATTCATTCACTCATTTATACCTGGAGCTTTATAAGGGTAAGAGCAT
TCONS_00008710	chr19	53327890-53328687	XLOC_005160	797	1	26.7482	62.4461	2.33459	1.22317	ACAAATTACCCCGAAACTCAGTGGCTGAAAACAATAATACATTTTATTGTATCTCATGATTTTATGGGTCAGGAGTTTGAGTAGGGCTTGACAAGATGCTTCTTCTGTTCCTTGTGGTATTGTCACACTTTGAGGTGGCGTCCAGCGGGCAGATGGACTGTTTGTGAGAAAGGAGCTAGGAAGACCAACGGGGACAGCGTGGGGTGAGGAGGACGGTGGGTGTCCAGAATTCTGGCCAGGTTTGGCTGCAGAGTCGTTGGATCTGCGCATCCTCAGACCTGCAGCAGAATCTGTGGCTCCCATATGAAGAATTTGAGGCCCCACAACTGCACGTGTTTGAGGAGGAGCCTGTGAGAATGATGTCATTGTCCCGTGGCCCACTTTTGACAGAGGGCTCAG…
TCONS_00008714	chr19	53341095-53342350	XLOC_005164	1255	1	7.61351	46.4761	6.10442	2.60986	TCTTGTCATAACTCAGCTTTTCTACCAGGCGCCGCTACTCCAATTTTATCCACCAAGTGTCCCCTGAAGGCGGCAGGACAGCAGACTTAAAAGAATGCTCCAGCTGACTGCTGGAGGGGCCTCTTGGCAACCAGGTGGCAAGAACCCCAGAGTGAGGTGGCCTCTGCCAGCGTCAGAGTCCCTCACCAGGAGGGGCCCAGCACCCCAACACCTCCCTGCGTGCTCAGTTTACAAATTCAGGGCCTGTTTGCTCTGTACCTTGACTTCAGCAGGAAAAGGAAGTCCTGCATTTCTTTACCAAAGAAAACACAGTTGTCTCATGCAGAGGGCCTCCAAACTAACTGAGGTAAATCTCTGCTGTTGTTTTCTTGTGTTTTGAATCTCTGCAAAACCCACCCC…
TCONS_00008715	chr19	53342819-53344378	XLOC_005165	1559	1	11.8415	38.2664	3.23155	1.69223	ATAAGTTTGCGTGGATGTGTTTTGTTCAGTCACTTCAGTCGTGGCCGACTCTCTTTTGCGACCCCGTGGACGGTAGCCCGCCAAGCTCCTCTGTCTATGGGATTCTGCAGGCAAGATGAATATGAGAGTGGGTTGCCGTTTCCTCCTCCTCCAGGGATCTTCCTGACCTAGAAATCGAACCCACGTCTCCTGCATCTCCTGCCTTGCAGGTGGATTCTTTACCCGCTGAGCCACAGGTGTTCTGTATTTTAGCTTATTTCCTGACTCTCTCTGCTGAGATGACGTAAAAGCAAGGACACACAGTATAATGGCCAGCAGGTGCCCAGATCTTGGTATCTAAATACCTTTCTTCCTGACAAGGAACCAGGACCCCATGGAGAAATGCCTGATTCCAGTGCT…
TCONS_00008716	chr19	53344818-53346039	XLOC_005166	1221	1	5.24333	39.5391	7.54084	2.91472	GAGGAACTCGTCCCCTCCTAACCCTGGAAGAAAAAATCTAGCAAGTAAATTCACTGTGGCTACTATTGGCAACTTTGGAATGCTACACTGGCTCTCTGTAAAGGTTTATCTTCCTTCCGTTATAAAGGTGCTTTGGGCTCATAGACGATTTGGAGAGAGCCCAGGGGTGAAACCGAAAATGAAAAACATTCCTCCCTAGACCCACCACCTAAAGACCCCCCTCGAGTCTTTGCATCTGCTCCTCCTGCCCTTTATCATATTGTTTGCCTCTGTCTTATTCCACAAACCGCACAAGTGTTAAAGCTTGCTTTCATTTTCTTCTGACCCCTGAGAAGGAGAGAAAAACAGAAGGGGAAAACCCACAAGTGACAAACACACTGAAAGCAAGAGACCTCTCTG…
TCONS_00008718	chr19	53355256-53356367	XLOC_005168	1111	1	26.4182	34.785	1.31671	0.396933	CCTCCGCAGCCTCGTCCCCCTCTCAGTTTTCTCTATGATGTTGATCCTCACCGTGTCCCCGAGCCCACACTGCGTTGGTACTTGCTAATTTTTTCAGAAGCTTGAAGGTGGTGTTTTTAAAAAGTCAGAAATTTTCCACAGCTTTAAAATAGCTGTGTCAAAATGTCCCCAGTTTCAAAATGGCCACATCAGAGCAACCGCATCAAAGATCGAGTCTCCGTCACAGAGGCCTGGAGAAGCACTTCTCCGTGGGGGCTGCTGGCCTGAGGCCTCCAGTCTGATGCTCTCTCTGTAGAGTCTCTCACGTGCCGACACACAGGCACTTACCGAGTTCCTACCTGCTGGGCAGAGAGAAACATGGATTAAGACCCCATCCCAGGCTTCAGGTTGGTCACAGGT…
TCONS_00008719	chr19	53357187-53358279	XLOC_005169	1092	1	5.99461	38.7484	6.46387	2.6924	CTAACAAGTTGATGAGGGGCTGGCTGGCTAGGATGAACATAGCTCTCATCTGAGTGGTCTCCCATTCTTCCCCCGAGTCGCCTGGGTTTGTGCACATGCTGATGGTTAGGTTCTAAGAGAGAGAGAGGCAGGGAGGGGAGAACAGCAGGAGGGAGGGAAGGCGAGAGAGAACACTTGGGAGCAGAAGGACGCGAGGCTTCTGAAGATCTGGGCTCCGAGCTCACACCATCACTTCTGTCACATTCTGTTAGTCAAAGCAAGGCACATGGTCAGCGTAGATTCAGGGGGTTGGGGGGATGCAAACAGACTCTACCTCTTGGCGGAAACAGCTGCAAACTCCATCTTAGAGGATGTGGAAGGAGGGAGACCATTAACTGGGAACATCAATGACATTCATCT…
TCONS_00008720	chr19	53359398-53360584	XLOC_005170	1186	1	8.14184	64.3207	7.90002	2.98186	CTTTGGGGGCTTCACTCCGTTTACTAAACATGTGTGGGTGTTAAAGTCACGCTATGGAAAAAAACCCATGCACACTCACACACACTGCAGGCTTTTTGCTCCCTCCATTTCTCCGCCAGCAGGTGCCTGTACAGCTTTTTGCATCAAACAAACTGTCTTTCGCTACTTGCTTTTGCAGTTTCTCTTTGAAAAGATGTTCTGCTCCTACAAACTCAGAAGAAAAAGACAACCCAAAATCTAAAGTGTGCAAAAATATGAAGAGGCAGCTCCCAGATGAGGACAGAAAAACACCTGAAAAGATGCTCTAAGTGGTCATCAGGGACATGCAAGTTAAACAACATTTCCACCCTTCAAACAGGCAAATCTGTATGAGTTTAGTCATGAGCACTGGGGCGGGGA…
TCONS_00008721	chr19	53366356-53367409	XLOC_005171	1053	1	25.0642	47.2542	1.88533	0.914814	GTTCATCCTGAGCCTTTACTTTTTGCTTGGGCAGGCACGTGTGTGTGCGCACATGTATTTTTACGTGCAAATGTGTGTGGATTCTCTGGTCCTGCTGCTCTGGCTGTAGCTTCCTTCCTGCACAGTGAAGCCTGGAGACCTTCCTTGTTGGTGCCTGCAGCTCTACGTCGGTCTTTTCAGTGGTCACCGAGCATCATACTGTAATCATCACATCAGGAAAGAGGTTTTTAACACAGTGAGAATTTATTTACCTGTCGCATGAAAGAGGCAGGCCTCTTGGAAATTATAAATGAATGTGGAGTTTCTTTTTCTTCGCACACTGAGAAAGGGCCGCCGCCGGAGAAGGATTGAGTTTCTTGCAGTCAGTCCTGGTCTCCTGGTAGCAGCACAGGCTTGGCC…
TCONS_00008722	chr19	53367577-53370573	XLOC_005172	2996	1	26.9437	88.0954	3.26961	1.70912	CTTTCTTCATTATCCTTAAATTAAATATTTGATGCTACTCTTTTTTAACTTTACTCATCTTAAAGACTTCAGTGTTTAGAAAATGTACAAAATGTTTACTCATTATTTGATAGCAGCTTCTCATTACACATTCCTTGCTAGTCTCTGATGAGTGTGGTAGGTTAAAGGTCTGTGTGTGTGTGTGTGTGTGTGTGTGTGTGTGTGTGCGCAGCTCTTCTGTCGGGGACCTGGATGTCATATTCTGTTGCACACATAATGTTCCACTGTACGTCGCCGGCAAAGAATAAGTTAGAGACATTGTGATGTTACCCGCTGTGGTGGTGGCGGTGTAGTCGCTAAGTCCTGTCTGACTCTTGGGACCCCAGGGACTGCAGCCTGTCAGGCTCATCTGTCCATGGG…
TCONS_00008723	chr19	53370721-53371327	XLOC_005173	606	1	19.5396	133.375	6.82588	2.77102	CATATATATATGTTCTTTTTAAAATATTCTTTTCCATTATGGTTTATCACAGGATATTAAATACAGTTCCCTGTGCTGCACGGTAGGACCTAGTTGTTTATCCATTCTGTTTAGAAAAGCTTGCATCTGGTAACTGCGACCTCCCACCCCATTCCTCCTCCAGCCCCCACTTTGGCAGCCACCCTCTGTTTTCAGTGTCTGTGATCCTGTTTCTGTTTCATAATAAAGTTCACCCGTGTCATATTTTAGATCCCATGCGGAAGTCATGGTATTTGTCTTTCTCTTTCTGACTTAACTCACATAGCATGATAATCTCTGGTAGTATCCATGTTGCAGCAAATGGCATTTTTTGTTCTTTTGTGTGGCTGAGTAGTATTCCATTTTATATACACACACACA…
TCONS_00008727	chr19	53631774-53632311	XLOC_005177	537	1	85.9609	42.1185	0.489973	-1.02923	CCCCCAGTCACCTGTGAAGCTAGTCCTCTGGCAAAAATAATTACCAGTTACTACTCCCCAAAAAAGGCTTTTGGCTTGGGTATGTGTGTGTGTTGCATGCTGGTATGTATGGTGTGGGGTGTGTGTGTGTGTAGAATGCGGTATAACGTGTGTGATATATAATGTGGTATATTTGCAATGTGTGAGGGGTGGGTATGTGTGTGTTAAGGTGTGTATGTGGTAAGTATGTGTTCTCTATGATCTGTGTGTCTGTTGGGGGGGCGTATAAGAGTGTATAGTGTGTGTGTTTATATGTGAAGATATATGTGTGGGAGGTGTATGTGTCTGTATGTTGAGGTGGTGTGTGTGAGGAGTATGTATATGGGGGTGTGTGTGTGAGCTGGTGTGTGTGTGTATTGA…
TCONS_00008728	chr19	53638254-53639332	XLOC_005178	1078	1	39.5804	0.01	0.00025265	-11.9506	AGGTCCAGTGGGTGTGGCAGGCAAGTCCACCTCTGGGTCTCCAACCAGCCCTCAGCAATCCCAGAGGAGGCCTTCTGTGGTAGGAGGAAAGGATGGTCTGGGGAAGGGTATTGTGGGATGCTGCGAGGCCAGGCAGCTCTCCCCATGCCCACAGGCCCAGGCCAGGTCTCCCCTGCTCCTGTCCATGGGATTTTCCTCCTGGTATCCAGAATGGAGCCAAGTTGACCCCCTGACTTCGAGGTTCCACTGATGGGGCTCAAAGGTGATGGCTCAGGACTTCCCTGGTGGTCCAGTGGTTAAGAATCTGCCTTTCAATGCAAGGGATGCGGGTTTGATCCCTGGTTGGGGAACTAAGACCCCACATGCTACGGGGCAACCGAGCCCAAGCATCACAATGAA…
TCONS_00008731	chr19	54218163-54218772	XLOC_005181	609	1	32.3318	69.6921	2.15553	1.10804	CTCCTGTCTTCAGTCTTTCTGTCCAGCAGCTTCCGCCCTCAGCCTTCAAACATGCCCAGGTCTCTCATCCTGGGAAGGTCTGTCGATGCCCCCTTGGCCTCACGCTGCCACGTCCAGGCAGAACTTCTTTCCCTGTGTCCCGCTCCTCACTGGCCCCTCCAAACTGTCTAGCTCGACACCTGCTCCACCACTGTGCTGAAACGGCCCTCGGAGCTGCGGATAGTGCAGCCTTAGTCCAGGGGTCACTAAGAGCCGTGGGAGCTCAGTGAGGCCCGTGGGGGTCACCTGATCGCAACTGCGGGGTGCAGACTTGTGCTGCGCTGCAGTCGATTCACAGGGGAGGCCGTAAGAAAGCCGGCTTCTTATGCCTCATCTTCCGACTCGGATAGAGTAAGTCTG…
TCONS_00008732	chr19	54218942-54219663	XLOC_005182	721	1	15.2944	71.4177	4.66953	2.22328	CTTTTTTCGTCGCTGTTTAGTTGCTAAGTCATGTCCAGGTTCCCCGTCCTTCACTATCTCCTGGAGTTTGCTTAGATTCATGTCCATTGAGTCATTGATGCTATCTAACCATCTTATCCTCTGCTGCCCCTTCTCTTTTTGCTTTCCATCTCTACCAGCATCAAGATCTTTTCCAATGAGTCAGCTCTTTCCATCAGGTGGCGAATGAATGATGACTTTGGCTTCAACAATTTTGTTTCATGGCAAATAGAAGGGAAAAGTGGAAGCAGTGAAAGATTTTATTTTCTTGGGCTCCAAAAATCACTCCTGGTGGTGACTTCAGCCATGAAATGAAAAAATGCTTGCTCCTTGGAAGGAAAGCTGTCACAGAGCTAGACAGCAAGACAGTTGTCTTGGGGT…
TCONS_00008733	chr19	54219728-54220968	XLOC_005183	1240	1	18.019	77.6446	4.30904	2.10737	GGCCATTTCACTTTGAAACTACTTCTCATGGATGGTCACTTATCTTTGCGGTCCTTGAGACTGGGATTAGATTTAAGACAGTGGGCATGTGGGTCTAAAATAGAAGACCGAACCAGAAGTGGGAGGCCCTAGGGTACTGGGGGGATCATTTCTGCCAGAACCTCTACAGGAGAGGATAGGATCCAGGATAGTCTAGGCTAGGGAACCAAGCCTGCTTAGGCCTGGGACACCAAGCCAGGGGACCCAGGCTGTGGGGAGTATAATAGACACTTTTAAAAATACATCAGTACTTCCAAGTGTGTGAAGACAGAATCGTCTCCGTCGTGCACGCTGTGGGTGGGCAGCACCGTTAGCCAGGTGGACGCGTCTGCACCGCTCTGCTTTTGTGGACTCTTCCCG…
TCONS_00008748	chr19	57218323-57218789	XLOC_005198	466	1	78.698	201.522	2.5607	1.35654	CGTCCCCCACCCGGGCCTCCGCCGAGCCCAGCCGAAGCCTCTGTGCTTGTGGACTGAAGAAGTGATGGCGGCGGAGCGCCCGGAGGGCGGAAGTGGGTGGTTTGTTGGGTGGGCGTTGACCGGTTCGTGCCCTCGGTCCGGATGATCCGAGGATGCACCAGCTTCTGGGAGTATCAGGTAACGTGTTGAAGCCCTCCCAAGCCTGTCACTGTCTTTTCTGGAATATATGCCCCAAGTCTTACGTCCAGAGTCTCCTCGCGATTTGAAACTGAACAACAGTGCTTCCGTTCAGTTCAGTCGCTCACTCGTGTCCGACTCTTGGGGATCCCATGGACTGCAGCACGCCAGGCCTCCGTGTCCATCACCAACTCCCGGAGCTTGCTCAAACTCATGTCCATC…
TCONS_00008749	chr19	57219598-57220331	XLOC_005199	733	1	4.98511	59.0899	11.8533	3.56721	GTGTACTTTCCTCCCCCCAAATTAGGTTTTCAATGTTGTATACCACTTCTAGCTATAGCTTTAAAATAAATACATTGAGGTTTTTTGTGGGGTTTTTTTTGGGGGGGGGGCAAACAGAACTGTACTAGATTTTGAAATGAATACTAAACAATAATGTTTCTCTGATGGCTTATGATTTTCTCCATTTAATACTCGCAGTTCTGTGAACAAGCCACTGCTGTTTCATTTTACCTGAGGTGAAAGAACTGATGCCCAGAAAAGTGACCTCTCTGGTGCTACAGGTGCAGAAAGTAAAGCCAAATCTCCGATACAGTCCTTTTGAACTTTTCTGTTGTAAGCCATGCCACATCGGTTTGCTCTGTTTGTAGTAGTGGTCAGTAAATTGCCGGTTAAAACTTT…
TCONS_00008757	chr19	57780625-57781409	XLOC_005207	784	1	59.2264	0.01	0.000168844	-12.532	GTCACCAACTGGCTAGTGACTTAGCAGTTATTGTCCAGCATAACTTCCTGCTCACCCCACAGGGCTCAGAACACATAGGTTCAAGGGCAGAAATGGGTCCATGGCAAGCTCTGCCCATCTCCCCACTGGGTGCATGTCTGAGCTGTTCATAGGTCTTTGTGGGGTAGGAGAGTGACCAAGACTCAGCCCCAATATTGAGAAACTCAGGACCATCTTCTTATTCAAACCAAAATAATAATAATAAGCTCACATTCTGGATTCTGGCAAGTCCACCACTGGGCCTTCTAGTCTACCGCCCAGAAACTTTTGCACGGGTGCAGAAGCGAGTTCGGGGTGGCATATCTGCAGTGACAAAGACTAAGAGCGCCTAAATGACCTTCAGATGGTTTGATACCAAAG…
TCONS_00008758	chr19	57839471-57840589	XLOC_005208	1118	1	75.7426	47.0755	0.621519	-0.686129	GGGTTCCAATAAAACTTTATTTTCAAAAAAGAGGCGGCAAGCTTGATCTCAGGCTGTGGTCGGCAGCTCATCGGTGCCCCTGTTCAAAACCCTGTGATGGTTCCGCATCCCCGCAGAGTCAAACCCAGCTCCTGATGTGGGTGGCAAGGAGCTGCAGGGCAGGTGGGTCCCCCAGTGCCACAAGAAGCGCCTTCTGGCCTCAAGGCCTTTGTGCTGGCCGCTTCCTCTGCCTAGAGCACTCAGGGGCCAACTTCTCACTGTTACATGACTCACCATTCCTGTTATTGAGGTCTCACAAAGACCATTCTTTCAGCCCTCCGAAGTGACCGTCAGCTCCCTCCCTGCTCGCTCTTTAAAATGTACAGTGTGTTCACTGTCCGCCGCGCTGGGTCTTCACTG…
TCONS_00008761	chr19	57966744-57968398	XLOC_005211	1654	1	18.4538	79.5108	4.30864	2.10723	CCAATTCATATTTCAGCACTATTTCAGATTTTTGGTAAAATGAGAAAGACTTTATTTTGTGAATTAGGGCTCAAATTCAATGCTCCTTCTCTCTATACGTAAGGAAATATTACCGAATTACCATGTAGATGAACAGCTCTACGACTCACTTATGACCCACATCTCAACATCTCTGATTCATGCTGGATATTATAATCATTGAACTGACACACCTTGATGGGGAAATTTTTTTTTAAAAGTCTTAGTGATAAATAAAATAATGTTACTTAAAATATGTAACAATTCTAGTTTGATAATATGTGGTACATGACCCTCATAAAAATACATCTTTTTAAATTTGTTGTTTAAAAGTGAAGCAAGATACTGAAAGTTATAACTTCCAGTTATAACTGAAAAATA…
TCONS_00008762	chr19	57971323-57971913	XLOC_005212	590	1	40.6489	94.925	2.33524	1.22357	ATGTTGTACACCTGAAAGTAATATAACATTATATTCCAATTTTACCTTAGTATCAACATAAAAATATATTAATAAGTATGAAATCTTTGAGGTAAATGAGCTCTACTTCCCAGCTAGTTTTGTTGACAATATACTCTTGGGATTTCTGTCCAGTCTGCAGTCTCTGTGGTTAATGAAGCATCTGAAAGCTTATAAATATTGATTACATTCAGAAGATTTATATACATTATGAATTTTTCTTATTGAATAAGAGAGAGGTTATTTTGAAAAGTTTTTCGCCATTCAATGGCACCCCACTCCAGTACTCTTGCCTGGAAAATCCCATGGTTGGAGGAACCTGGAAGGCTGCAGTCCACAGGATCGCTGAGGGTTGGAGACGACTGAGCAACTTCACTTTCA…
TCONS_00008763	chr19	57972053-57973542	XLOC_005213	1489	1	35.3614	82.904	2.34448	1.22927	GGTGTCCCCTTCAAATATAGAAGTTTTATAATCGGTTAAACCATAACCTCCAAAATTCACCCAGAACTTCAGAAGGTTATCCTATTTGGAAATGAAGTCTTTGAAGATACAGTTATTTAGGACAAGGCCATACTAGACCAGGGTGGGTCCTAACTCCACTGACTGGTTTCCTTATAAGAAGCAAGAGGACACACAGACACATTCAGGAAGAACAGCACCAAGGAAGGATGTTGAAGGTTACTGGAGATCTGCAAGGCTGGGAAAGAGGCATGGGACAGACCCCTCAGAGCCTTCATGAGGAACTAACTTCAACTACAGCTGCTTTTCAGCTTCAGGTTTCTTTGCTGAACTGTGAGAGAATAAACTATTATGTGTTCAAGCCTGTGGGTGCAGGCACGC…
TCONS_00008765	chr19	58874619-58876718	XLOC_005215	2099	1	53.7634	32.0023	0.595243	-0.748449	TCCGAGGGCCAATAGTCATTTGCTGAATGAAATAAACTTGTGTTTCTTGTACAGACCCAACCCAATCCAGTAATTACTGACCAAAAAGAAAAAAAACCACCTAAATTTTTGCCATCAGATGAGCTGCTGCACTATTCATTTAAAAGAATGATGCTGGAAAGTCCCTGGTGGTCCAGCAGCTAGGACTCAGCACTTCACTGCCAGGGCCCAGGCCCAGGCTCAGGCCCAGGTTCGCCCCCGGTCGCAGTACGGCCAGAGCACCGATGAATTCCACATCCTCACTAAGGCCTGACTGCAATCCAGATTCAGTGTGCATTTCAGATTATCTGTTACAATCCCCACACGTGACGGAGAAATTTTCACCCCAGGTCACTGAAGTCAGTAGCCAAACCAGGACCT…
TCONS_00008766	chr19	58876771-58878207	XLOC_005216	1436	1	45.5423	25.6972	0.564249	-0.825596	CACCCTCATCTGTAATTAACAAGCCACTCCAAGTGAACATCATATTGCATTTCCAGTCCCCTTTAATAGAGCCCACCCCCTCCAATGTGAATGCTGTTGGCTACAATCTTTACTGAATTAGCCCAGCGTCTTTTTAACATGAAAATGGTGTGCACTTTGCTGGAATCTCTCAAGACCAGGCCCTGACTGCAGTAGCACCGGACGCGGCCAGCACAAGAGCTCTATTAAACCTGCCAGTACAGAAAGGGTGCTCCCCACAGAGCAGGCCAGGCGGCCTTGGCACCACGCTTTCGCTCTCCACTTACTGTCAGAGGCTAGGAAAAGGAAAGAAGCCAACAATTTTTTAAAAAAGAAACTCTCATTCCTGCAGGCGCGGGAGGAGGGAAGCAGTCTCTCTCT…
TCONS_00008767	chr19	58902976-58903682	XLOC_005217	706	1	5.24681	56.5399	10.7761	3.42976	TGTGGCTGCGGCTCAGCTCACTGAGCAGCCTGGACAATGTCTGCTGTCTGAAGGTTCTTCCATCAATGCAGGAAAGTTTGCAACACGCATTTTTTAATGAAAAAATAATCTGGGGGAGGGGCAATATAGGGGGAGTGGGCAGTAACAAACTGCTGCGTCTAAGACAGGCTCAAGGATGTCCTGTAGACACAACGGATGGAGCCGGTATTTCGTAATAACTGTGAATGCAAAGTAACCTTCTAAAAATTAGACAAAAATTTTTAAAGCTTTAAAGAATCAAAAAAATTTTCCAAATATTTTGGGAGCATTCATTCATTTAATGAATATTTGGGAGCTGGCCACAAAGGAGAAGAGCCAAGCTCCACAGGTTGCGAGCCTGCGGCGTCCTCTCCTCGCCTG…
TCONS_00008770	chr19	58916501-58918672	XLOC_005220	2171	1	24.5405	16.1532	0.658226	-0.603345	CTTTAGGTGCCTCTGGGCGTGGAATCAGACTGTAGCCGTCCTTTGTGACTGCTTCATTTCAGTGAGTGCGAGATCCTCCAGGCCCATCCAAGTGGCAAGGTGTATCAGAACTTCCTGTTTTAAGGCTGAGTACTCTTGCCTGACACTGGGGAGACTGAGGGCAGGAGGAGAAGGGGAGACAGAGGATGAGATGGCTGGATGGCAGCACCAACGCAACGGACAGGAGTCTGACTGATCTCCAAACATGCCTTGGAGACCCCGCTCTCCATTTTTCTGGGTGTGCACTAGAGACGGAGTTGCTGGATCGAACGGAGACTCTATGCCGAGTTGGGGGGAGGCCTCTGCATGTCTTCCTTCTCCTGTTTCCACCAAAGGAGCACAAGGGCCCCAGTTCCTCCA…
TCONS_00008771	chr19	58919110-58920116	XLOC_005221	1006	1	39.7662	42.8423	1.07735	0.107493	GGAAAAGAGAGGCGGCGGGACTTCAGCTACAGAGGTTTGGAACGCCTCTCTGAGGAGGTGGCCTTTTAGCTGACCGCACGGGAGAGCGCAGCCACTTACACACTGTGGGCGCGAGCTGGGCAGAGGCCTTGCCTGCAGGGCAGGGCCACAGAGAGTGCGGGGAACAGGGAGAATCCCAGACAGGCGGGAGCAGGGCAGGACGCAGGGTGTTAGGGCCTCACAGACTGCAGGGAGGAGTCCGCATTTCACTCCCAGGTGAGGGGCAGCCTCTGGACACTCTTGAGATGACGTTAACCTCGGGCTCCTCTGTGTCCCTAGTCTGCTGTGTGATCTCGAGCAAATGCGTGTGTCTCTCTGAGCTTCAGCTTCCTGGTGGTGTTGTGAGGATCAAAGGAGATA…
TCONS_00008773	chr19	59001201-59002300	XLOC_005223	1099	1	35.6902	9.61234	0.269327	-1.89257	GGCTTACACAGGACCGAGCGGGGAGGGCGTGGGCTCAGGAGAGCCTGGTGTTCTTCCAGTCTGAGCTGAAAGATGCTCCAGGTGGGGCCTGAGAAAAGCTGCCTCGATTCTCTTCTCCACCTGCCTGGCTTCCTGAAGGCTGAGGCTGACGGCACTGCCGGCCACAGGGCCGTGACTCAAGAAGGGGATTCCTGGCCCACGCTCCCCAGCGCTGTGACCTCGGATGCGCCGGCCAACCCCTTTGCTGGGAGAAGGAGAACAGCTTTTAGGTCAGAAGAAGGGTGTCAGGACTGGATGAGAAAAACACTCAGGACAGTGACGAGAGCCCAGGCAGTGGTCAGTGAATGCTGGTGCGCTGGTTCCAACGTGCGCCGAGTGCAGAGCCGAGCACACAGTGGA…
TCONS_00008774	chr19	59010577-59011534	XLOC_005224	957	1	38.7862	26.5921	0.685607	-0.544546	TGAGGTGATCTGGTATTCCTCTCTCTCTAAGAATTTTCCACAGTTTGTTGTGATTGGCACAGTCAAAGGCTTTACTGTAGGCTTTCTCTATGATCCAACGAATGTTTGCCATTTGATCTCTGGTTCCTCTGCCTTTTCCAAACCCTGCTTGTGCATCTGGAAGTTCCTGGTTCCCCTACTGCTGAAGGCTCGCTTGAAGGATCTTGCGCGTCACCGCGCTGGCGTGTGGAATTAGCGCAGTCGTACAATGGTCTGGGCGCTCTTCGGCACTGTCATTCTTTGGGACTGAAATGAAAACTGACGTTTTGCAGTTCCATGGCCACTGCTGAGTTTTCCAAATTTGTAACGTTTCTATATTGAGTGCAACACTTTAACAGCATCATCTGTAAGGATTTTAAA…
TCONS_00008778	chr19	59018810-59019646	XLOC_005228	836	1	62.8229	18.0506	0.287325	-1.79924	GTGGTAAAGAGCTCGCTCGGCTCTGGCTTCTCTGGAAGCTCTCAGCTTCTCTCTCAGTTCTGAAGGACAGTGTTCCCCATGACAGGTTTCCTGGTTGACAGCTTTCCCCTCTAGATTCTGAACACAGCAACACAGCCTCCAAGGTTTCTGACGAGAAATTCAATAATCTTTGATTTTCAGCTCACTGTTGTTCTCAAGATACTGTTCACTTCATCACCAGCTCTGTTAACGGGTCATCCTCTCGGCGTAGCAGCTGGCACCGCAGAGCACCGCAGACGCTGCAGGGCTGGCTCCGGCCAGCGCCAGACAGCGAGGCTGCACGAGACCGAGCCACACGGACTTCCCGGCGCACCTAAGCTACGCGTGCACCACCCTCTCGTCTATTCAGTGTGCAACAGT…
TCONS_00008779	chr19	59019818-59020299	XLOC_005229	481	1	121.254	20.1119	0.165866	-2.59191	CTCTGTGGCCTGTGGGATTTTCCCGGATCAGGGATCGACCCCAAGTCTCCTGCGTCGGCAGGCAGACGCTTCGCCGCCGAGCCACAGGGGAGGCTCCACCTTCATTTCAGGTGAAGTGCAGGTGGCTCTCCACGCTGCCCGCCTCTGCCGCGCAGCGCAGTGGCTCAGCCGCACACACGGAGTTCCTTCTCGCGCTCTTCCCCACGACGGCCCATCACAGGATGCTGAAGACAGTTGTCCGTGCGGTACAGAGGCGCCGCTCCCTCACCCGCCCCCTGGACGACAGCCCGAGTCTGCTCCCCGCGAAGCCCCAGCTCCCGCGCGCCGGCGGCCACACTCGAGCGCAGCGACACACTTAGGCCGGCGTCCTCACGCCGCCGCCTCCTCTGGGAGGGCCAC…
TCONS_00008780	chr19	59020743-59023637	XLOC_005230	2894	1	52.9256	9.67987	0.182896	-2.45091	CGGGGTTTCAAATGGCTGGAAGGGTCCTTTGCACTTCAGCAATATCATCTTGCAAAAACCACCACAGGTGAGCAGGAGCCCGAGACACAAACCGCGAAGGAGCCTGTGCACAGTCGGGGCCCCGGCCGTGGAGACAAGCTCCGAGACTCCCGTGGATGCCCGGCAGCTGATTTCCTTTGGGATGGCCTGGCTGGATCGCCTTGCATTTCTTCCTGGGCTTCTCTGTATGGTCCGTAATTTTCTGTTGATGAGAGTCTCGCTGTGGTGTTCTGGAGATCTGTCTCCCTCCCTCCGGGGCTGCTGCCTGCTGGGAGCCAGAAGCGTTCACCCTGAGCACACCACTCGCCAAACCAGCTGCTGTCTCCTCGCAAGGCCTCATCCAGCTGCCAATCCCAGCCA…
TCONS_00008781	chr19	59023806-59026057	XLOC_005231	2251	1	53.7263	9.87994	0.183894	-2.44305	AGCTGGGGAAGAAAGGAAGAGAGTGCAGTGAGATGCGGGGTAAGCATGCGCGAAGAAAGAGCTGTCTGACATCACGTTGCACAGAACTCTCAAACGTGCTAAGCACCAGGGGAAAAACCAGCACAGGAAAGGAGAAGGCCAAGTATAACACAGAATCCAGAAACGAAACAAATCAACAGGCCTGACTACCTAAACCTTCTCCAACCAGGCCATCCCAAAGGAGAGCAGCCCTGGGTGTTCACCGGAAGGACTGACGCTGAACCTGAAACTCCAGTACTTTGGCCACCTCATGTGAAGAGCTGACTCATTGGAAAAGACTCTGATGCTGGGAGGGATTGGGGGCAGGAGGAGAAGGGGACCACAGAGGACGAGATGGCTGGATGGCAACACCAACTCGAT…
TCONS_00008782	chr19	59026980-59027738	XLOC_005232	758	1	57.1805	20.5381	0.35918	-1.47722	GGCGGTGTTCTCGTCTCAGCACTGTTGGGGTTAAAGACACGTGTGCCTACCTACAACACACAGCGCTGGCCTGTGATACTGAGCGTCATCTTTCAGTCGGGTCTCTCCTCTGGAAACAGACGCTGACAACTCAGATGCTGCTGCAAGGTGAGCGCTAAACTCTCCAAAACGTAGAGAGACTGTGCACACAGACACACACACGTGCTTTTCCCAAGGTGTCACGTTCACGTGGACTCATTTTTCACAGAGTCAAGCTCCCTGGAAAGCAATTCTTGTCACAAGGACTTTGCAGCCCAGATCGACAGACTCTTTAAGGGAAGCGCCCGCTGTTCTCAAGGCAGGTGCCAAACTGAGAGCTAAGAGTCCTTATTAAGAGACCAGAACGACCGTGCCCCCTTT…
TCONS_00008783	chr19	59035799-59037023	XLOC_005233	1224	1	15.6843	30.9762	1.97498	0.981839	GGATTACGGCAGTAACTTGGCTTCCTGCTCCCACCCCATTCCCTATCTAGCATCAACACAGTAGTCAGAATAACCTGTCATTCTCCTGCTCAAACTATTCCCATAAGTCAGAATAGAAGCTAAAGGCTTTACAACCAGAAGGTCCTATCCTGGGCCTTCTCCGGGGGCCCAGTGGTTGGGACTCCCCACTCTCGATGCAGGGGCCTAGGTTCGCTCCTTGTTGACAAAACTAAGAATCCCACATGCCAGAGCTAAGGCTTTGTGGGCAACCAAAGATTCTACAATAACGATCAAAGATCCTGCATGCTGTAATTTGGGCCTGGCACAGCCAAATAAGTAATTTTTTTTTTAAGTGTGACGAGGAGAAACACAGCAATGGCAGTGGGTAGGGAGTGGCCC…
TCONS_00008791	chr19	59351892-59356277	XLOC_005241	4385	1	83.6589	91.4873	1.09358	0.129052	GTCAGTTCAGGTAAATAACAGGCAGCAACAGAAACTGCAGCCAGCCTTGGGGAGGGGAGCGAGTCTGACTCCCAGAGTTGCCAGTTTATTTTGCTTAGAATACCCTGCTGTCAGCAACACGGGAAACGTGGCAAGAAACAGCAACGGAGAGAAAATGCGGCGTACACACCGGAAACGAGCGTCCACAGACGCTGTCCATAAGGATGCCCAGACATGGGAGTTACTAGACCAGGACTAAGCTCTTTTAAATATATACAGAGCTAAGTCAGGTCTAGAGACATTTCCCTGGTGGCTCAGTGGTAAAGAATCTGCCCGCCCACGCGAGAGATGAGGGTTTGATCCATAGGTTGGGAAGATTCCCCTTGAGGGAAATGGCAATCCACTCCAGCATTCGGGCCT…
TCONS_00008792	chr19	59356563-59358309	XLOC_005242	1746	1	60.7652	65.4531	1.07715	0.107216	TGCCGTCTTTTCCCCAGCCCAGTTTCCTCCCGGGAGGAGGTGGGGCCACCGAGCGAAGTGGCTGAAGACCAGAGGGGGCGTCTGTTCTCGGGCGCAGGGGGCACTTGGACAGAAGGGGGCCTGACGCCAGGCGCCCCGCAGCGGGAAAGGGTTGCCAAGTGCCAGCGGCTCCCAGTGGGTAGATCCAGGCCCGTGGGGTGGGGGGTCACCTTCCATCTTTGAGACCCGCCGGGTTTGCGGTGCTCAACGTCGTTGGGATTCCGAGCTCAGACTTCAGAGTCAGAAGGCGCGGCCTCAAACTCAGGTCTCTGACGGCCCCGGAACCAAGGGCGGTACGTGCTCGCCGGAGCGATGTCGGGCGCTGGGCACTCAGAGGGGAGGCGTGAAGCGCTCAGCGCG…
TCONS_00008793	chr19	59358430-59363616	XLOC_005243	5186	1	85.3704	100.09	1.17242	0.22949	CTTCACGCCTCCATACGAACACAGCCGTGCAGTGTGTCGGCTCTGCGACTGGGTCCTCCGGCTCGGCTGGCACCCGACTCACCGAGTTGTCCGAGCCCTTCTGCAGAGCTTGCCTCTTCACAGCCTTGCAGACCCCCGGCCGCGTACGAGGGTTCCAGCTGCTCTGCAGGCTGACCAGCAGTGTCTCGTGACTGGTGTCTAAAGAACCGTCAGTCTCTCTCGTGTGGCTTCTTACTGTGTGTCTTACACGGGGGATATCGCTGCACGCTGCCGTGCTAGCTTCTGCTTAGGACAACGGGAACCGGCGGTACGTATCCACAGGCCCCTGTCTCGTGGGCCTCCCTGCCCGCCCCGCCCAGATCATCGCAGCACCGCGGTGAGCGCCCTGCACTGCCCAGA…
TCONS_00008800	chr19	59410124-59411480	XLOC_005250	1356	1	85.7545	107.357	1.25191	0.324132	GGCCCACTTGACTTCACATTCCAGGATGTCTGGCTCTAGGTGAGTGATCACACCATCGTGATTATCTGGGTCATGAAGATCTTTTTTGTACAGTTCTTCTGTGTAGTCTTGCCATCTCTTCTTAATATCTTCTGCTTCTGTTAGGTCCAGACCATTTCTGTCCTTTATTGAGCCCATCTTTGCATGAAATGTTCCCTTGGTATCTCTAATTTTCTTGAAGAGATCTCTAGTCTTTCCCATTCTGTTGTTTTCCTCTATTTTTTTGCATTAATCACTGAGGAAGGCTTTCTTATCTCTTCTTGCTATTCTTTGGAACTCTGCATTCGGATGCTTATATCTTTCCTTTTCTCCTTTGCTTTTTGCTTAAGGTTATAAGCTTTCTAAATTTCTGTAATCGGG…
TCONS_00008801	chr19	59411958-59412940	XLOC_005251	982	1	204.869	158.182	0.772113	-0.373116	AGCCGGCGCGAGGACGGAGCCAGGACAGGAAAGGCGGCGGCGCTTCAGGCATGCCTCATGTCCGCACGTTTCAGTTCAGAGGGAGATGCCAGTCCCTTCGATGTCTGAGCAAGCTTGCGTTGATGGGTGCTGTAGCTGGCACGCAGGAGGCCTCACTGGCACGAGCGGCATGTGCGTGAGCGCAGGGCAGCGCGGCCCGAGGCCCTGCGGATGCGCATCGCGGTTTCACTCGGTGTGTGCTTGCGGTCTGTTACTGCACTGCGCAGCAGAAGAACTGCAGGCGTTTCCAGCGTCGCTCACTTCTCCTTGCTGGAAGGCGGGAAGCACGGAGTCAACTCTTCTGAATTTACCTCTTCACGTTCAGTGACCAGAGCATCTTAGAACCAGAGGGACTGAGTC…
TCONS_00008802	chr19	59414401-59415282	XLOC_005252	881	1	54.8069	4.21791	0.0769595	-3.69976	AACCCCTGGAGAAGGGAATGGCAACCCACTCCAGTGTTCTTGCCTGGGGACTTCCATGGACAGAGGAGCCTGGCGGGCTATAGTTCAGGGGGTCGCAAAGTGTTGGACACGACTGAGCAACTCACACACACACCCCAGAATCCTAGGTCTGAGTTGAGCCATCTACTTGCTGTCATCCTAGAACATGGAACCTTTCTGCACGTCGGGTTCTGCATCAGGAAGATGCGGGCGCTGTATATAAGTAAAGTATTCAGAGCTGGATCAGTCCTTTGGGCCAAGGTGCTCATGGGGGGTAGCAGTGTGGCTCAGAGGTGAGGGACATGGGCTTTCTCTTGGGTTCCTGAGGCCTGCGACCTGGCTGTGCCATTCACAACACGAGCAAGTTTCTCAGCCTCTTTC…
TCONS_00008803	chr19	59416225-59418646	XLOC_005253	2421	1	38.7351	6.51887	0.168294	-2.57095	CGCGGCAGGAAGGGGACACAGCTGGAGAAGGGCCCAAGGAGCTCTGACTGAATAATCCACGTTTAATTTCATCGGTTGCACGGTGGCCACCCGACGCATTTTATTATTATTCCTTATGCCTTTTTGCATGTCTTAAATATTGCATAAACTAAGTTTAAAATTAAAATTTGTATTAACATTAGAGAAACTTACAAACTTTGAAAATGTAACCTACATTGTAAATCACATTAGTGTGTGTATATAGAGAGAGACAGACAGACAGGATATATGGATACATTATGAATCTCCTTTCAAGCCTGTCACAGTGTAGGCAACCTAACTTATGAGTCACTGGAAAATCCAAAAACTTACACCCTACTTCTCCAGTCTGAATGAGAACTGCCTTGGGAGAAAGGCAGG…
TCONS_00008810	chr19	59699195-59699663	XLOC_005260	468	1	263.683	157.943	0.598988	-0.739401	GGGGACTCTGTGGGCTCGTCCTCAGGTTCCTATCCCCAGAAAGAGCTGGTGATGAGCATATCTGGGAGGTGGGCCCAGGAATCCCGGTAGGACAGTGCAGGTTGGGCAGGCAGGGGAGGCAGCCGTGGGCCCCCGGAGCTCAGCCCTGTCCTGCTGGGACGCTGGGGACCTCAGAGCACCCCCATTCCAGGCCCTGCACAGCTCCCGTCCTGCCTATCCCTAAGTGAGGGCTGGTGTTTCCTGGACTGCAGTGCCCTGGACCTTCATGCCAGGCGGGTAGGTGGCTCCCCCCTGGCAGAGAGCCCTCCTGGGAATCCCGGAAGGTCCCACGGGCCGGCTGCAGGGGTGCAGATGGCATAGTGTGTGCTTCCCGGATGTCACCGCTGACCCCCCAGGGCC…
TCONS_00008823	chr18	982812-985797	XLOC_005271	789	2	67.7661	58.415	0.862009	-0.214225	CAACTTTATATGATCTATCCCAAAGTAATTTTTAGATTAATGGCCACTTTCAGTCATATGCAGTACCTTTTTGCCCACATAATTGATGCCTCTGAAAGGAAGAGAGAATTTGGATACTGAATTTTCTGATGTGTTAATGTGGATCCTACCCAGTAATGTTGCAACAAGGCTAAAAATCTTACTTAACTACGTTTAGGACAGAACAAACCACACCAGGTAAAATAATCTTGTTTTTTTAAAAAAGAGCATATTACAGAGGCCTTGGCTAGGTTTATGATGACATAGGACCTTGTCTGAACATGATGATTTCAAAATTTGAGCTTAAAAGGACACTCTGAAATCTAGTCAATGTGCCTCAATAGACTTTTCAGACATTATTCTTGGCAGAAATGTTGTCCT…
TCONS_00009112	chr18	64575183-64578388	XLOC_005405	841	5	12.4678	80.6017	6.46479	2.6926	TCTGAATATTTTTATTCCCTTGTCCGCTTGTTATTCTTTAGAAGGGGTGTTCCCGCTGCTTCAGCCTTCACTGTGTTCAGTCCTCGGCTGCCTCTGTGTCAGGAAGGCCCTAAGAATGAATGCAATAGAATGATTTAACATCTTCCATGGACGCCAGCTCTGTAGTTGCCTCTGTATAACAGGAGGATGGAGACTAACAGGGCGAACACGAGGCCCGAAGGAAGGATTCCTCGTGGAGTACCTGCTTAGGATGGCATCTTTGCTGTTAGAACCAGAGACCCGTAACAGAAGCTCAAGGTGATTTCAGCCTCTACTGTGATCAATATCATTTTCAGGAAAGAGCAAGGTGTTAAGAATGTACAAAGTTCAAGTTCTTAGACTGCGTTTAAAAATTATTAC…
TCONS_00009389	chr18	43997671-43999136	XLOC_005519	1038	2	89.2794	123.665	1.38515	0.470038	CAGAGAGGCACCATTATCTTTAGTCTATTTTTTAGGATTTTAGTTGATATACATTCTCGATGGATAACAATATTCTTTCAAAACAAAGTGTTGTTGCAATTAATTTTGGCATTTTTCAGACAAATGGGAACAGTTGGCATTTGTCCCAAACTGGCTATCAGCTGTTGTTTTCCATCATTATCAAAAATAATGTGGCCAACGTTGTATATTTAATGTGCCTTTCTGATAGTGTAAGAAAAGCCTCTTCCTAGGTTTGAATTTCTCTGATATGGATTCTTTGTAACAGCTAATTTATGGAATCCAGCAAATGAGCTCTAGGAGAAAATTATTTTTCCTTGTTAAAGAATAATCTCAGCAATGGTAATCATAGAAACACTATGGTAATCATTGGTAATCATT…
TCONS_00009497	chr18	65634846-65637387	XLOC_005565	2014	3	140.678	0.01	7.10843e-05	-13.7801	GCAGAATATAGGGATTCAGAAGCGGGTCTGAGCAAGTCCTGCGCCTCATTACTTCACTTGTAAATCAGCTAATAGAAATACTCAGGAGCCTGTTCTGGCGTTTTCTAGGTAGTGTGCTTAGCAGGTGCCTGGTGTTTAACTGGGGCTCACTACTCAGCCAGTCACCGTGCTTGGGCTCAGGTCCCCCCATACTTTCTGCAGTGTAACCTCCTGCAAGCCCCAACCCAGGTCTCACCCTTCTAGAATTTTCCCTAGACTGCTGTGGCCTTGCTGTCTCCTGGTCCTCTGAACTCACTAGTTGCTATCAAGCACAGATTCCTCATGCTTTCATTGAACACCAGCGAAGGACCAGCCCAACACACGAAAGATGCATCACCAGGGGGTTTCCCTGGTGGTCCA…
TCONS_00009503	chr18	65954623-65956246	XLOC_005568	425	3	0.01	148.366	14836.6	13.8569	GCTTCGTCCAGCCTCTGGGAAGACCAAGGGAGCTAGCAGACCTGGGGCGGGGTCTGCAGGCCCTGAAGAGTGTACACACCGGTCTCTTGGTTGATTTCATCCCCCTGCCTCCTCGCGGGAGCTTGGGGCGGGGACGGCACGGAAACACCATGTTTGGGTGGAAGGCTGGAGGCCCCCCTCCCTGCTGTGGCTCCCAGCCTGCCTTCCCTCTTTCTTACAGATGAGGAAGCTGAGGCTCAGAGGACAGTGATACACCCACCTGCACAGAACTTGGTCATTGCGGTGCACTAACCAGGTGGTCGGCCCCGGGGGGCCAATGCCGTGAGGCCGTGCGCGACCTGCTGCCCGTCTGGCTGCTGGAGGACATGCGCGCCAGCGAGGCCTTCCACTGGGACGAGC…
TCONS_00009537	chr18	829550-829694	XLOC_005586	144	1	264142	246198	0.932067	-0.101495	ACTTTGTTTACTCTGTTGCTTTATGTCTCATTTTAATTGAACATTAAGGGAATGTAGTATTTTAATCATAGTTCTGCCAATATGTTTATCTAGAGGCCTGTTGCCATTTTTGTCTTTGAAATTTTTGTTGCCAAGAAAGGCAAG
TCONS_00009540	chr18	988310-989404	XLOC_005589	1094	1	167.477	109.544	0.654084	-0.612453	TATTTACTATCAATTTTACAGAGATTTGAAACATGATGTCAACTTGAAGGTGATTGGCTGTCATTCATGAACATGAATGGGGCCTAAGAAAATGGACAAGGATTTCATCAAGAAACTTAGAATCTATTTTGCACAATAGCTACTGTGTTATATAGATGGCTGTTTTGGAGCTGCTTTTCATACTGAAACTTCTAACTGGTCCCCTTACTTCCAGCTTCAGATTCTGTAATTTATCTGTTGGCCAGAACAATCTTTGAGAAAGATGATGAAACCACATTGTATTCTTCATAAATCTGCAATAGACATGTTTCAGAAGTGTTAGAAATAAGCAATAATCGGAGAAGAGGACAAAGGTTTATATAAACTGATAATATTTTGAGTATTTCTTGCCACTGTGAA…
TCONS_00009541	chr18	989687-990612	XLOC_005590	925	1	62.5581	39.6472	0.633766	-0.657978	CAATATATTATTTTTATATAAGATAATACAGCTTGTTTCCTAAGAAAGTTTCTAAAAATATCTTTGGTAAAATTGTCTTCTGGAAAAGACCTTTAGAAAGGGATTCTGAGGACATTTTGTAAACTGTACAGAATTCTGTATTGTTTATGGCTGGCAAAAAGAGAAGGACATGGAAATGTCTCATATTAATATATCATAAAAGCAAAAGAAGGTACTGCTATTGTTTATATGCATTTTAAAAATACTATGTATGACATAAATATAATTGTTTCGTGACAATTCTCAGTGTGTTGCAAACATTAACAGAGTTTGTTAATATGTATAGAATTATGTTTAATACATGATTATAGAAATAAGGATTGTTAGAATACCTCTGAATGATGTATACATTTGAAATCA…
TCONS_00009542	chr18	991230-991849	XLOC_005591	619	1	176.821	122.508	0.692836	-0.529414	GTTTTATAAAATATTAACTGTGCAGAGAGTGAAAATTTTGCCTATTTTCACACCATCTGAGTAAATAATTGGGCAATTAAGGGATTCTCTTAGATGGTGGTCAATAAAATAGAATATGTAGTCGTTTGCTCTAAACATTTCTTCCACGTTTTGTAGGGATGTTTTTACATACATATCCATGTATACATATAAACGCACAGGAATACATGCACATATGTGTGTATTAAACTAGTGATACTAAAAGTCATAGAATGGAAATATTTTGGGGGCCAGTTATCATTTGGCTTTAGTCTTAGGTTCTTTGGGTTGTTTGAGGGTGGATAATATAGGAAGCTTTAGTTTATGAACTTTATTGCTGGAGAATATAGTGAGGCTGTTAGATATGTGGGAAGCAAATAT…
TCONS_00009544	chr18	1140248-1141653	XLOC_005593	1405	1	28.9132	43.1247	1.49152	0.576786	CTATCGCAAATTTTCTACTTTCATGACAATTTGACCTTCAGATTCCTACATTTTATATGCAGAAAAGACTCTACAAAGCTGTGTGCTATTCCTTGCTCTTAAAAGAGCAGCTTGGGATGGCATTTATTTCATTGTGGTGGCACCATGTGGCTGGCTACCACACTGTTAACATTATTACATTTTTTGATAAAGAGCCAAAGACTTCAGGTCATGAATATCCAGAAAGCTATGTTAATGCACTGCATTGGTATAATCTCAAAATTATTGGCAATTTTCCATTGGAAAGCCCAACCAGTTAGACATGGAATATAAGAGTATGGTAGAACTTCCTCAAAGGAACTAGGGAGTAAAGAATGTAATATACGTTAGGCACACAAATTATTCTTTTTTGCCTTGATT…
TCONS_00009549	chr18	1158002-1159071	XLOC_005598	1069	1	12.3035	43.0783	3.5013	1.80789	ATAAGAATGATACTTTATGATCTTTCCCAGAACCCATAATGACAGTATAATCATGAGATAATAATTAGATAAATCCCACTTCAGAGACAACTCTACAAACACTTAACTAGTTCTCAAATCAGTTCTTGATGTGCCAAAAAATTGATGCTTTTGAACTGTGGTATTGGAGAAGACTCTTGAGAGTCCCTTGGATAGCAAGGAGATCAAACCAGTCAATCCTCAAGGAAATCAACCCTAAATATTCAGTGGAAGGACTGGTGCTAAGGCTGAAGCTCCAATACTTTGGCCACTTGATGCGAAGAACTGACTCATTGCAAAAGACCCTGATGCTGGGAAAAATTTAGGGCAGGAGGAGGGGGGACGACAAAGGATGAAATGGATGGTATCACCGACTCAATG…
TCONS_00009550	chr18	1160488-1161504	XLOC_005599	1016	1	49.1047	24.688	0.502762	-0.992051	CTTGATTAATAATAAAGGTGCCACTGCTGCATAATGCAGAAAAAATGAAAAAACTTGAGTCCATTTTCCAATTTCTAGATATAATGTAGACATATATGAAAAGCAAAACCATAAAGATTTTTGAACATAACTTAGGAGAGCAGTATCATGATGCAAAAACTTATAATTGAATAACTAGCACTAACTATAAATGAAAAATTGATAAATTGGTTTGCATCAAAATGAAAACTTCTGTTTATCCAAATTAAAACTTTTGTTTATCAAAATGTATATTCAATAAAAGATCATTATACATAAATAAACTTGTATATGTCAAGAAGTGAGGAAGAAGACATTTAAACAAGCACATCACAAAGGAGGATATCCGAAATAGCTAATAAACGTGAAAAGGCGCTTGAG…
TCONS_00009551	chr18	1162396-1163592	XLOC_005600	1196	1	37.617	28.9455	0.769479	-0.378046	CAGTGTGGATGGTGCCCTAGTTTTAGTGAATGAGGACGTTTTGTCTTGAGGAGATGTGGTTGCCTAAAAATCATGCTTAATGAAATTACTCTGGAGCCTAGCAGAGGTGAAAATCCTGAATTATGAAATGAGAGTGAGAGTTCTTAGCTTCACTGTTAATGTTGTTCAGTCACTCAGTCATGTCCAACTGTTCACATCCCCATGGACTGCAGCACACTAGGCTTTCCTGTTCTTCACCATCTCCTGGAGCTTGCTCAAACTCATGTCCATTGAGTCAGTGATGCCATCAAACCATTTCATCCTGTGTCATCCCCTTTTCCTCCTGCCTTCAATCTTTCCCAGCATCAGGGTCTTTTCTAATGAGTCAGCTCTTTGCATCAGATGGCCAAAGTATTGGAG…
TCONS_00009552	chr18	1307391-1308605	XLOC_005601	1214	1	26.3962	0.01	0.000378842	-11.3661	CTGGTATTCCCATCTCTTTCAGAATTTTCCATAGTTTATTGTGATCCTCACAGTCAAAGGCTTTGGCATAGTCAATAAGGCAGAAATAGATGTTTTTCTGGAACTCTCTTGCTTTTTTGATGATCCAGTGGATGTTGGCAATTTGATCTCTGGTTCCTCTGCCTTGTCTAAAACCAGCTTGAACACCTGGAAGTTCACAGTTCACATACTGCTGAAGCCTGCCTGGAGAGTTTTGAGCGTTCCTTTACTAGCGTGCTGATATTTTTCAGCAATCCTTGGCTTTTAGATTCATTTCTCCAATCTCTGCCTCTACCATCACATGGTCATCTTCACCCTGTGTGTCCTGTTCTTGTCCTCAAGTAAGGACATCTGTAATATTGAATGGGGTCTCATCCTAAT…
TCONS_00009553	chr18	1418670-1419152	XLOC_005602	482	1	120.836	20.0426	0.165866	-2.59191	GAGAAAGTGGCCCCTTGATTGACCCTAGCTGGATACAGGCTAATTCTGATCTATTTGACTGAATCCATGTAAAGCCGTGCGTCTTGATTTAGGGCTCTGAAACACTAGCAAAGCTATAATGGGGTCACTAACAATTCAGTCTTAAGGTTTGCAGCTTTTGCTGCTAAGTCCATAAAACACTATGACATCCATTTTATCTAGTATTCAAACTTTGTATATCAACAGCCATACATAGTAGTGAATTTAACTGTCATTCTTAGACCATGTGTTTTATATAGTCATAAATATATGTACACACACAGACACACATACTGCTTCCCAACAAAAATAGAAAAATAATCTGGTGGAATTTTACATTATTAAGGGATAATTCACCAGGGAAGCCCATTCTGAAACAAC…
TCONS_00009559	chr18	6750420-6753052	XLOC_005608	2632	1	286.405	177.463	0.619623	-0.690538	GTGGCCGCGCGGCGCCCCCTGCCGGCATGATCGCGGCCCCGCGCGGCCGTCCAGGCCCGGGACAGTCCGGAAAACCGCGGGCGGGCTCGCAGAAGGGATGCCCAGGTCAGTGCAGCGGCTCATTCGTGTCCGACCCTTTGCGACCCCATGGACTGCAGCACGCCAGGCCTCGCTGTCCATCACCAACTCCCGGAGTTTACCCAAACGCATGTCCATCGAGTCAGGGATGCCATCCAACCATCTCATCTTCTGTTGTCCCCTTCTCCTCCCGCCTTCAATCTTTCCCAGCATCAGGGTCTTTTCCAATGAGTCAGTTCTTCTAATCAGGTGGCCAAAGTATTGGAGTTTCAGCCTCGGCATCAGTCCTTCCAATGAACACCCAGGACTGATTTCCGCAGG…
TCONS_00009562	chr18	7240006-7241074	XLOC_005611	1068	1	0.01	33.175	3317.5	11.6959	AAAGACAGTGCCCAAAGGTCCTGCTTCTGCTTATCAGCTGTTTCTTTTCAAGCTTCCAATGTGGTGCTCAAACAGCCTCGACTACAAGCTGGCATTAGAATCCCTCCCCTGCTGGATTCCAGTGGAACTCTGAGTGTGGCGGCACTCCACAGCCGGCCACCTTGACATTTCAGGGCAGGAAATAGAAACAGGCAATTTAGGCGAAATAAATACAGATGTCACACTTTGCCTCACAACAGCTCAGTTCACCTTTTGCCATCAACTAGATTAAGGAAAACATCTAATGTTTAGAGATCTTTGGATATCAGAAATGCAGATAAGGAACTGCAGACCAGTATCAACTTGAACTTTTCCAAGGATTACCAAGGAATTATCCTCTAGGATCCTCCTGACGCATTT…
TCONS_00009563	chr18	7242675-7244700	XLOC_005612	2025	1	29.4387	88.7848	3.01592	1.5926	GCTCGGGCTTGATTTGCAGAGACTGGGGGCTTCTCTTGTCGAGGAACACAGGCTCTAGGCATGGAGGCTTCAGTACTTGCGGCACACGGGCTTGCTAACTGCTGCTCATGGGCTCCAGAGCGCAGGCTCAGTAGTCATGGTGCATAGGCAGAGGTGCTCCACAGCGTGTGGGATCTTCCCAGAGCGGGGATTGAACCCATGTCAGGGGACATTGGCAGGTGGATTCCTACCCACTGTGCCACCAGGGAAGTCCTGCCACCTTTCATTGGGCAAATGTAGGCATGTTATTTAGCTTTGGTGTACCTGTGCTTCCTCATCTGTGAAATGGGCATAAATAAAAGTTGGAGGGGCTTTCCCAAATCTTAAATGACTCACAAAAATTGCCCAGCACAGTATCTG…
TCONS_00009564	chr18	7245554-7246576	XLOC_005613	1022	1	13	73.5287	5.65605	2.4998	CTGGGCTCTGGCTGAGGGTCTTGTGTGCCTGTGTGTGCGTGTCTGCGGGCTGACAATGGAAGAGGAAGCGATAGCCGGTTCTTCTTGACCTGCAGGGTTGGAAGGAACCTGGGAACCATTGGCTGATCCTGGAGATCCAGGCCCATCTAGGCTGGAGGTGCCCCATGGACACAGAAACTAGGGGCAGAGCTGGGAGGGGCTCACCAGGCACAGGAAGAAGCCATGGAGGTGACAGGGAGTCTGATGTATTAACTACAGGACAGCCACCAGTGGAGCATAATGCAGCTATTCTAAATGATTTAACAAAGGATGGATTGACACAGGAAAACCCATGGAAAAAATCAGTTTAAAAATAAGGATCTCAGACTGTCTTTTGCAGCCATTTATGGAAACAGGAAC…
TCONS_00009565	chr18	7248551-7250001	XLOC_005614	1450	1	36.4574	92.4045	2.53459	1.34175	GTTGTTGGAAGAGGATGTTTGCTATGACCAGTGCATTTTCTTGGCAAAACTCTATTAGTCTTTGCCCTGCTTCATTCCGCATTCCAAGGCCAAATTTGCCTGTTACTCCAGGTGTTTCTTGACTTCCTACTTTTGCATTCCAGTCCCCTATAATGAAGAGGACATCTTTTTTGGGTGTTAGTTCTAAAAGGTCTTGTAGGTCTTTGGTTATTCCTCCAAAGGTCCAGTAATGAACAACAGTAATCCAGTAATGCTTGATCCTCTGCTTAGAGCAGTTGTCTCCAAATATTTTTGACCACATGCCACTGTTGATGAAAAGATTTTAGTATTCACACAGGCATGTGCACACACACACACACACACACACACACAGTAGCTGGTATCTTCAGGTCTCAAGGC…
TCONS_00009566	chr18	7250137-7251552	XLOC_005615	1415	1	50.7359	76.0392	1.49873	0.583736	AGCGTTTCTCATGATGTACTCTGCATATAAGTGAAATAAGCAGGGTGACAATATACAGCCTTGACGTACTCCTTTCCCTATTTGGAACCAGTCTGTTGTTCCATGTCTGGTTCTAACTGTTGCTTCTTAACCTGAATACAGAGTTCTCAGGAGGCAGGTCAGGTGGTCTGGTATTCTCATCTCCTTAAGAATTTTCCACAGTTTCTTGTGATCCACACAGTCAAAGGCTTCGGCATAGTCAATAAAGAGAAGTAGATGTTTTTCTGGAACTCTCTTGCTCTTTCAATGATCCAGTGGATGTTGGCAATTTGATTTCTGGCTCCTGTGCCTTTCCTAAATCCAGTTTGAACATCTGGAAGTTCATGGTTCACGTAACTATTGAAACCTGGCCTGGAGAAT…
TCONS_00009567	chr18	7251666-7252671	XLOC_005616	1005	1	33.1792	57.1933	1.72377	0.785567	GGGCCTAGCACCATGGTGTCTCTTGCTCCAAGGGTGACGAATTCCCTTTTCCTTCAGGAAAGCAAGCCTGTGCAGGGATCTGCAGACGTACAAAGAGAAGCTAGCTTTGGGACAGCTATGAAATATTGTTCAAGGATAATTTGACTTCTATTTTGACTAATAGAAATTCACACCCATTAGGTGGCCAATAAAAGAAAACAACAATTGTTGGCAAAGATATGGAAAAATTGCAACCTTTGTGCGCAATTGGTGGAAATGTAAAGTGGTGCAGCCGCTATGGAAAACAGTATGGACAGTCCTCAAAATATTAAAAATAGAATTACCATCTGATCCAGCAAGCCTAAGTCTGGATCTTATCAAAAAGAATTAAAAAGCAAGAGCTCAAAGGGCTATTGGCGT…
TCONS_00009569	chr18	7256232-7257878	XLOC_005618	1646	1	35.255	49.9677	1.41732	0.503168	CCCCTCCATAAGAAACCATGTTTTTAGTTTTATGATTTATCCTTCACTTTCAATTTTCATAAGCAAATATGTGACATATATTAAGGCATCCCCCTGCTTCTTATATACACTTTCCCCATCTTTGTGAAGCTATCTTTTCTTATTTTTGCCAGCGTACCTTTGGGAGAGCTTCCAGAAATTTTGCGGATTGCTGAAGCAACATGTACATCATCTTGCTGGGACTGCCAAACTCCTCTCCACTGGGGTTGTACCACATTGCGTTCCCTCCTGCAAAGTCTGACAGTGCCCGACAGCCTTACAGCCTTGCACACTAGTTGTCAAACTTCTGGAATTTTTGCCAATCTGGTCTTAGCATGGCTTTAATTTGCTTTTCTCTTATGAGCCAGTCTGAACATATTT…
TCONS_00009584	chr18	12243712-12245068	XLOC_005633	1356	1	11.5884	69.9068	6.03248	2.59275	TTCCAAACTCTGTTACTTCTGTTATGCATATACCACCAAATCTATTTTCCAAGATCAACAAATCTGAGTTGTCTTTGGTGCATCAACATCATTGTCAACTCTGTTTAATATCTCTGCTTTTCTCTCTTGCCAAATGAAATATGCTTTTCTGAAGAATAGACAATTGCTGTCTCCTTGCCTCCTGCATTTCCCCCATTTTGCATTCACTTGCCATTTTATGACTAATTAATTTTCATAAGTTGTGACTCTGACTCAGCTACCCCCCATATCAATGAAATAAATAACTCCTGACTGCTTAAGATTAAACCCAACTATCATAACCTGGCATTGCATGCCTACATACAGAGAACATCCAATTCAGCTATCCAGTGATGTTGCCATATTATCTCCTGTCTCTTT…
TCONS_00009585	chr18	12249039-12250077	XLOC_005634	1038	1	35.0741	182.063	5.19081	2.37596	GTTGTTTTGGCCTCAGGTGTACAGCAAAGTGATTTAGTTATACACACATATACATAAATCTATTCTTTGTAAGACTTTTTCCATTATATGTGATTACAAGGTGTTGAATATAGTTCCCAATAGATCCTTGTTAGTTATCTATTTTATGTTTATTAGTGTGTTTATTTTAATCCCAAATTCTTAACTCACACCCTCTCTTTGGTAATCATGTTTGTTTTTGAAGTCTGTGACTACTCTGTTTATGTTTCGTCAATAAGTTCATTTGTGTCATGTCTTCATTTCACATAGAAGTGATATCATGATATTAATCTCACTTCACTGAGTGTAATAATCTTCAGGTCCGTCTTTGTAGCTGTGTGTGTTAGTTGCTCAGTCATGTCCAATTCTTTGAGACCCCAT…
TCONS_00009586	chr18	12250309-12253293	XLOC_005635	2984	1	9.66411	115.537	11.9553	3.57957	GCTGGTCACATATCCTGGAGAGAGGGAGTCAAGGCAATAAACAATGAATAAAATACATAAAAATATAAAAATATCTTTCGTATTCCATGTTAACTTCTTGCAGGGAAATAAATGATGCAGGTGATCTTACATGAGTAATAGTAGACTTTCAAAATAAATATATTTTGGAATTGCACAATGCCCCCAGCTAGACAGAACTGATATTTTTGGAAAACTTTTAAGTCTCTCTTTTTTTAAATCCCCCCTGAGCATACGTTATTATTAACAGGGGCATCTGGTTCTCATTAACATGAAGAGAAGAGATCTATCTTAGGAATTATGATTTAAGTTGCATTCTAGGCCAGGAGAATTAGCCATCCCTTCTGCCTCATATGCATTAGTAATAGCCATGCTAATCAC…
TCONS_00009587	chr18	12253398-12254031	XLOC_005636	633	1	24.4588	105.439	4.31088	2.10798	GTCGTCCTTAGAAATGGCCTTCAGGAGTCCAGGGATGAGAGCAAGACCTCAAACCGAGTTGTTGTAGTAAAAAAGAAAAGGAATTATCCTTGACAGAATGCCTAGTGCCTCTGGAGCACTGCGCTAAGCAGCCCTCAGTCCTTTCCATTTTGGTCAATCCTCAGCAATGAAGCAATGCTTCTGAAATCTCACCCTCTTTTTGCAGATGAAGTAGCTGAGTCCTTCTGCTATGACATAATGTGCCCAAGTGAACAACAAAGGGGACTGATGAAGGTGAGATTTTGTCCCAAATCAGGCTGAGTGTCACACTCACGTCTTCCTATTATACTGGACTAACCAACACATGCCGTTGGGTTTTTCCATCAAGATGTAACAGAAAAACCCAAACAGATGTTTTGA…
TCONS_00009588	chr18	12254226-12255337	XLOC_005637	1111	1	14.6768	88.5437	6.0329	2.59285	AGACATAGAGACACAGGTCAATCCCTGGGTTGGGAAGATCCCCTGGAGGAGGGCATGGCAACCCAGTCCCGTAGACAGAGGACCCTGGAGGGACATGGTCCATGGGGTCGCAAAAACTTGGACATGACTGAAGCGATTTAGCATGCACAAATTCACGGGGCAGGCTGTTAAAAGGAGAGGATGATGGTAAAGTCGGGGAGGAAGGGCTGATTGGAACCCACAGGCATAGGCTGGAGCCTCCTGAGAATGAATTAAAAGGTGTGTCGGTTCTTGTTGTCTCTGGCCTTGGTGAGGGTGTCCTTCAGAGGCTGGGCCCTTCATCCTGGAGCTCAGCACACAAACCCAGCCCAGGAGTCAGAAAAGCTGAAGGAGGAGTCAGTGGAAGGTGGGGCAGGAGCA…
TCONS_00009592	chr18	13402104-13402808	XLOC_005641	704	1	63.2075	0.01	0.000158209	-12.6259	TAAAAAGAAAATAGAGAATTGAAGCCCAGGGAGAGTAATTTGGTCCAGAGGCAGAACCTGCGTTGTAAGCTGGGCCGTCTTAGTTCCCACTAAGCCTTTAGATGGTCAGATGGCTCTGAACAGTAGTATCTACAGCAACTGTGGGCTTAGCTGGAAAGGCAAATGTCTACCAGACCTGCTGAATTGGAAACCCCTAGAGGGTGGCGATCTATAATTAACAAGCACTTAGTGATTCCGAGGCACCCTAAAAGTACCTTCCCTCGTAGCCTTTTTAAGGGTAAGGAAAGAATCTGTGATTTTTAGTGCGAACTCCGTGCCAGGGTTAGGCATTTTCCTAATTATGTGATGTATTCCTCCCCACGCCGTTTTACAGGAGACTGAACCAGCAAACTTCCCTTG…
TCONS_00009606	chr18	17877375-17878086	XLOC_005655	711	1	46.7667	83.9928	1.796	0.844784	GAGGAGAAGGGGACGACCGAGGATGAGATGGCTGGATGGCATCACTGACTCGATGGACGTGAGTCTGAGTGAACTCTGGGAGATGGTGATGGACAGGGAGGCCTGGCGTGCTGTGGTTCATGGGGGTCTCAAAGAGTCGGACACGACTGAGCGACTGAACTGAATTGAACTGAACTGAACTGAGTTCCACAGAGAGATCAGACAATTTAGAGACACGGCAGCAACTTTGACTTGTTAATACCAATTTGACTTATACATCAGAATTGGATTCAAATCAGTATGCATTTTGTTACTATGTATCTTGCAAAATACTGGCTCTAGGCATACACAGACCCCTCCTATTAAATAACCTATGTCTTGAGTCCATCATTATATGTGGCTAGAAGGAGGTCTTCAATT…
TCONS_00009625	chr18	20549281-20552567	XLOC_005674	3286	1	102.035	2.81782	0.0276162	-5.17834	CGTGGTCTGTTTCCTCACCACTTTTTATTTTGAAAATGTCAAGCCTAACAGGAAAGCTAAGAGGCTGCTTCTGGAGTCACGATCATTACCATTTTGCCACATTTGTTTTATCTCACTCTCTTTCAAATGGTTTTGCTGAATCATTTGAAAGTGAGTTATAGGCAATATGCTGGTTCACCCTTGAAAAGATACTTTATCAGGTGTCTTTAGTAGGGACGAGGGTTTCCTCTACATAAGTACAGTACCATCATACCTAAAAAACTACAATTAGTCAATAATATCTAATAAACAGTCCTATGCAAAATTTCCCAGTTGTCCTCCAAAACTGTCTTTTTAGGTTCTTGATCCAAAAAGGTTCGTGTGTGGCGTTTGGTTGTCATATATTCTTAGCTTCTTTCT…
TCONS_00009626	chr18	20552692-20553904	XLOC_005675	1212	1	81.9885	0.01	0.000121968	-13.0012	CCCGACCCCTACTGTGGTCCCTTGCTCTCGCCCTCACACAGACCTTAGTGCGCTGAACTCAGTCGCCTGTTTTCTTGCCTGTCACTCCTCCCACCCTGGGATTTCCAAGGGCAGAGTGAGTCTTGTTCACTGTGGTCTCCCTACGAATGCCCAGGGGCTGGTGGGCACATAGGTGCTCAATAAATATTCACTGGACTTCGCGTGTGCTAGGTTGAAATGCCAGTGTGATGATACAGTCCGGGTACTTCAGCGATGTCTTTCACCCTGTGCTCCCTGGCATCTTCCACGTGCCCCTTCTCTCAGCTTCCTTCCTTGGGTTCGGAGGCCCTTCTGGGCCTGTTTGGACTGAACAACAGTCTTTCCCAGGTGAAGCTAGCAAAGGCAGGGTTTTCATTCCTG…
TCONS_00009627	chr18	20554080-20554576	XLOC_005676	496	1	168.482	19.1196	0.113482	-3.13947	GGCTGGGGCAGGGGAGGCTGACCCTGAAATCAAGCTGATGGCTGCTGGCCTGTGCCTCCTACTTCCCTAAGAAGCGCTTCTCTTGTGGGTGTAGTGAGTTTTGGGGGGAAGCATTTAAAGCAACCCTTTGATGCTTCTCCAGGAAAACTGCATTTATTTTTTTGTTACTTTTAGGAATTAACTTGCGGTTCCCAGCCCCTCCCTCTCTCCCGGAAAGGAGAGAAAGAGAAAGAATAAAGGGTCTGCATTGTCCCAGTGATTGGCACCTTCTGTGAATGAGGGGTCACCGCATTGGGGCTGTTCCTTTTCAAGCGCCCCCTTCTCCCCTGCACGCGGCATTCACGCTGGAACGTTCTTTCTTTCAAAGCTTCTGTCTTTCTCTCCCCCTTTGTATCTCTG…
TCONS_00009628	chr18	20554734-20556420	XLOC_005677	1686	1	113.769	3.89039	0.0341955	-4.87005	GTCGGTTTATTTGAGGAAGGGAGAGTGTGGAGGTTTTAATCACATACCACCACCACCCCCCGCCCCGTGTGCTCTAGATGTGTGAAAAAGAACCATGATGCAGGACACTGGCTCCCTCTGGGGTCTCGCTTTGAGAGGGAAGGGTGTTCTGAGAGGGAAGTGTCTCCGTCAGACAAGAGGGAGCTGTTCATCATAGGTCAGGCGGTTCTCGCTGAGAAACCCTGAATTGGTCACCAGGATGCAGACACAGCCCTGGGGATGGTCTCCCTTTCTGCCTGGCCCCAGAGTGGGCCTTAATGTGTGGGGAGGGAAGGACCTGAGGTGGACGCAGAGCCGCTAGACCTCCCTTCTCTGTGGGAGCCTGGCCCCCCCGGCCCGGGGGGGGCGCGGGTGTGGCCT…
TCONS_00009629	chr18	20556482-20559437	XLOC_005678	2955	1	166.014	14.7251	0.0886979	-3.49496	CTGGAGGGTCTACTGCAGCCTAAGCATATGGCAACAGTGAAGAAAAGTGAAAGTGAAGTCGTGTCTGACTCTGCGACCCCATGGATTGCAGCCTAAGAGGCTCCTCTGTCTATGGGATTTTCCAGGCGAGAATACTGGAGTGGGTTGCCATTCCCTTCTCCATCAGCCTGTCTTTAAATTACAGTAAATCTACATGAGAACAAGTTCCGTTCCGAGAGCGTGTTCCTTAAGTCCAGTTTGTTCGTGAATCCGACAGAGTTAGTCTGGGTACCCAACTAACACAATTGGCTATATAGTGACGAGTGGGGAGAGTTAGTCACTCAGTCATGTCCAGCTCTTTGCGATCCCATGGACTGTAGCCCTCCAGGCTCCTCTGTCCCTAGAATTCTCCAGGCTAGA…
TCONS_00009630	chr18	20609914-20610779	XLOC_005679	865	1	40.0781	0.01	0.000249513	-11.9686	GAAACGTTCCCTTTGTGTCTCTAATTTTCTTGAAGAGATCTCTCGTCTTTCCCATTCTATTGTTTTCCTCTGTTTCTTTGCACTGATGGCTGAGGAAGGCTTTCTTATGTCTCCTTGCTATTCTCCACAGTTCCCCGTGGAGGCACAAAAATGCATGTCACTCAGTCTTTACCCTTAGGAAGCCACAAATCAAGCACAAACCAAACATAACAGGAAAGTGAAGTATCCCAAGAGGAGTTTAGATGACACACCAGGCATCCGGTGAACAGAAAACCACCTCTGCTAGAGGAGACCCTGGTGAGCTCAGGGCAGAAACACTCATCACGTGTGTGCTCACTGATCTTTAAGACATGAGAGGGGCTTCTCTGGTGGCTCAGTAGTAAAGAACCTTCCTGCCAA…
TCONS_00009631	chr18	20611353-20612063	XLOC_005680	710	1	57.2695	5.61033	0.0979637	-3.35161	GTCTGTGCTCAGTCCCCCTCCCATCTGCCCTCCCCGCCAGCCACTTCCAGCCTTGTCATCCTGAAGCACAGGCCTGAGCAGTCACTCCACTCAAACAGGGAAGTAGCTCTTCACCACCCGATACAATAAAATCTGAAGAGCTTATAGCGATTCATAACCTTCACTTACCTCTCCACCCTTCTCTTCTACTATTCTTGCTCCACACAAACCCTAGATTTAGCCATTCCCCTGAGTAGTTCTTGGCTCTGAGCAGTTGCACCGTCCCTTCCTTCCATCAAGTGGGTCCTTTCCACTGCCGCCACCACCACCCCCCCTCAATAGACAGACCCTACTCATCCTTGGCCAAGTACAAGTTCAATTTCTCAAGCCTGCACTGTCCCTTGGGGATAAGGGGGAGGG…
TCONS_00009632	chr18	20612937-20613652	XLOC_005681	715	1	56.7224	5.55669	0.0979629	-3.35162	GAAAAATACATTGTGACATATTAAGTGAAAATAGAAAGTTGCAGATAAATATCCTGTTTTATGACTTCCCAGATGGTACTGGAGGAAAAGGGGACAACAGAGGATGAAACGGTTGGATGGCATCACTGACTCAATGAACATGAGATTGAGTAAGCTCTGGGAGTTGGTGATGGACAGGGAGGCCTGGCGTGCTGCAGTCCATGGGGTCGCAAAGAGTCAGACAGTACTGAACGACTGAACTGAACTGAGGTGGTACTGGTTCAGTCCCTGGGTTGGGAAGATCCCCTGGAGGAAGGTACAGCAACCCATTCCAGTATTCTTGCCTGGTATATCCCATGGACAGAGGAGCCTGACAGGCTACGACTAAAGTGACTTAGCACGCACACATGCATCCTATCT…
TCONS_00009639	chr18	20649733-20650387	XLOC_005688	654	1	151.761	150.969	0.994781	-0.00754875	ACCTGTGACTGGCTGCATGAAAGAAGAGACTAACACACCCTTCCTCAAAGCTGGGCGTTCCCGGAGATGTTTTGCAAGACTGATGGCCCTTTTTATTTACTTCCCCATTGCCTCTCCATCTTTATTCTGCCTTTTGATTTTAGTTTCTCTCTCTGGTTCTATAAAAGAATCTTCAACTAGATGGTTATTTTGAAACTTTAGTCTGCCATCTTCATCTGTGGGCTTTCCAAATAAAGCCATATTTGTGGTAACCCAAGAACTAAAGAGCAGATAAAACCAAGGAGGGTCTTAGAATGCAGGAACAGAAAAACCAGACCCTTATTGTCCTTCCGTCCCCCATGTTGTAACTATTAACAGATTTCCGGTCCTCCTGAGCAGTATGACCTGTCTCCCCTCTTA…
TCONS_00009640	chr18	20662095-20663172	XLOC_005689	1077	1	3.04809	36.1214	11.8505	3.56688	AGGAACTAGAGACCCCGTGGACTGTTCAGGAGGTTGGGCTGGTTCCTGGATAAAGCCCTTGAAGGCCCTAAACACTTCTTGGGGCCCCCAACACGGCCTATGAGAGACAGAACTTCCAACTGTTTGGAGGCTGATCTTAGTACAACACAGAACGAGATCCTGTGTCATTCCCCTCCAGAAAACACGCTGCAAGCCCTGGCTTGTGGCCGTGCCCGCCCTACCCCAGTGCAGCTCCGAGCCATCAGCTTCTCCAGGTTCTGTGAACAGGAGTCTCTCTCTGCTTCAGAACTTCTGCACGGCTGTCCCTTTGCACTGGACACTTTGTGCTCTGGGTCTTCTCGGGGCTGTCCTTGTCGCTTGGATCCTAGTTCTCAGGTGTCGCCTCCTCAGGGAAGCCCT…
TCONS_00009641	chr18	20671689-20672358	XLOC_005690	669	1	62.1888	79.2034	1.2736	0.348908	GTTGCATGTGTGTATCACAGCTTTTTTATCCACTCATCTGTCCATTGGGCTTCCCTCATAGCTCAGTTGGTAAAGAATCTTCCTGCAATGCTGGAGACCTGGGTTCGATTCCTGGGTCGGGAAGATCCCCTGGAGAAGGAAATGGCAATCTACTCCAGTATTCTTGCCTGGAGAATCCCATGGACAGAGGAGCCTGGTGGGCTACAGTCCATGGGGTCGCAAGAGTCAGACATGACTTAGTGACTAAACCACCAACCAACCAACCACCATCTGTCCATGGGCATTTAGGTTGTTTCCATATCTTGGCTAATGTAAGTAGTGTTTCTATGAACATAGTGGTTCATGTATCTTTTTGAATTATAGTTTTGTCTGGGTATATGCCCCCTGGCATAGGAAATG…
TCONS_00009642	chr18	20672409-20673057	XLOC_005691	648	1	17.7411	76.4778	4.31077	2.10795	AATAATATAAAATATTAAAGAATATCTTTGTGACCTTGGGGTAGAAATTAACTTATTAAGCAAAATTTCAGAAGCATAAACCATAAGGCAAAAAAAAAAAAATTGATTGATTTGAATACTGCCCAAGTATGAGTTCATTGACAAGGTTAACAAATGACAAAACTGGGAAAATATATTTGTGATATCTAAAGCCAACAAAGAACTAATATCTAGATCCAGAATATACTAGGAATTTCTGCAAGTCAATAAGAAAATCTTCTTGCAAGTCAAATGGCAGGAAAATGGGCAAAGATAAGAAGGTGCTTAACAGGAGAAATTTAAAAGTTAACAAATACAGGAGGAGATGTTAAGATGTATTAGAAATCAGAGAAATATAAATATAAATATAAATATAAATTA…
TCONS_00009648	chr18	20842299-20842707	XLOC_005697	408	1	99.7986	134.535	1.34807	0.43089	CAGGCACTGATCTTTTTTTTTCCTGTCATGCTACATGGCACATAGGATCTTAGCTCCCTGATCAGGGATCAAACCTGGACCCCTTGCAGTGGAAGCCCAAGTTTTAACCACTGGACCACCAGGAAAGTCCAGGTATTAATCTAACCTAGGAAAGAGACCAACTCTTAATCCCATGGTTTCTAACAAGGCTATTGTATTCTGAACATCATATTTTATAAACTGGATTACTTACATACATATTTTAAGTATTTATGAACTGGAAATATGCATTCTACTACAAAGGGCATAAGAGGCATCATTTTTTTCTACCACATACCATAAAGGGAAATCTGTCAGAACAAACATGGTAGTTATGAGTCCATACAGTGGTAATACTTAAAATAAATGGGATCAAAGTAT…
TCONS_00009649	chr18	20903029-20903317	XLOC_005698	288	1	3722.76	2236.71	0.60082	-0.734994	TCAGGACTTCCCTGGTGGCTCAGTGGATAAGAATCCGCCTGTCAATCCAGGGGACATGAGTTCAATTCCTGGTCTGGGAAAATTCCGCTTGCCACAGAGCAGCTAAGCCAGGTTGCACCACAACTACTGAGCCCACGTGCTGCAGCTCCTGACGCCTGAGCACTCGAGAGCCCATGCTCCCCAACAAGAGAAGCCACCGCAATGAGAAGCCTGAGCACTGCAGCTAGACAGCAGCCGCTGCTCGCCGCAACTAGAGAAAAGTCCATGCACAGCAAGGAATACCCAATA
TCONS_00009652	chr18	21330915-21332141	XLOC_005701	1226	1	49.5708	84.317	1.70094	0.766333	CTGGAGTGCAGATGGAAAACAGGAGCTAGGAACAAGATTTGGGATGCCAGATGACTACAGGGGTGAATTCTGGGGAGTGAGGTTGTGGGAAGGAAAAAGGAAAAGTCGAGGCATTTTCTTTTCTTATTTATTTATTTTACTGTGAGCGCTTCTGTACTGTTTGGAGAATTTTACAAAAAGCACATGGTGCTATTACAATTTAAAAGGTGAAGGGCAGTGTGGAGACAAGTTCTGTGACTCAGTACCAGCAAAATACAGGAAAGAAGGGGAAAGAGAAATCTAAGCCAAAGGTATCGTGGAGGTGAGAAGCTCAATTAAAAGAGCCTGGACATGATAGCCCTGAGAATATGATACATATTAATGGGAGTTTGACAAAAAGGAGAGTGGTCCAGTGGTTAA…
TCONS_00009653	chr18	21423044-21424398	XLOC_005702	1354	1	27.8601	32.5126	1.167	0.222798	CTAAATGGCACAGATGGTCAGGAAAGTTACAACCCTAACAAGTGAGAAGCCCCAGGCCCCACGTTCAGAAGATGATTTGGGTGTAATAGGTACTTCAGAGGGCATTTCAGTAACGGAAATAAATACTCTTTTAACTCCAAAAAGGTTTGAATACTTGGTAGTTTACCTGAGAATCTCACTATTTCTAGGAGATTTACTGAGGAAATCCATGGAAGAACAACCTAGGGCTTCTATGAAAGAACACCCAAGGGCTTTGTGATTGTGGGGTTTATTCCAGATAAATGAATCTCATAAGAGCTTATAAAGGTAGAAAAACTGGGTTATGACATTGTGGCCTGGTTAACATAACCAGAATTCAAGTTATGGCTCTGCTACCCACAGGTCTGGAGATCCTGGGCA…
[truncated: 2,645 more rows]
