# Supplementary material for: Identification and Classification of New Transcripts in Dorper and Small-Tailed Han Sheep Skeletal Muscle Transcriptomes
Source: PLoS One. 2016 Jul 19;11(7):e0159638. doi: 10.1371/journal.pone.0159638 (PMC4951087; doi:10.1371/journal.pone.0159638)
Supplement: S3 Table — (XLSX) [file pone.0159638.s004.xlsx]

## Sheet: Sheet1
transcript_ID	CPC(uniport)	CPC(nr)	ORF(bp)	orf(AA)
TCONS_00001065	1.12852	1.57485	135	45
TCONS_00001145	10.6713	7.48084	1189	396.333
TCONS_00001147	1.05281	1.97321	549	183
TCONS_00001292	1.93056	2.58314	577	192.333
TCONS_00001316	1.74277	1.81558	246	82
TCONS_00001665	3.49164	2.86846	768	256
TCONS_00002457	4.74018	3.3413	216	72
TCONS_00002596	1.16842	1.36082	366	122
TCONS_00002613	5.2459	2.9276	702	234
TCONS_00003784	1.36783	1.2569	237	79
TCONS_00004487	3.05592	2.1602	271	90.3333
TCONS_00005151	1.25028	1.74233	567	189
TCONS_00005239	1.54311	1.42294	141	47
TCONS_00005319	3.19212	2.52928	730	243.333
TCONS_00005782	1.59093	1.46746	261	87
TCONS_00006335	1.44132	2.29107	387	129
TCONS_00006417	5.55554	3.99557	837	279
TCONS_00007145	2.09759	1.00118	620	206.667
TCONS_00007160	1.1811	1.22311	222	74
TCONS_00007365	1.1781	2.67771	306	102
TCONS_00007414	1.79879	1.04198	425	141.667
TCONS_00007454	2.47377	1.63542	270	90
TCONS_00008440	2.3377	2.00579	384	128
TCONS_00008505	9.23647	6.32146	396	132
TCONS_00008537	1.37864	1.48041	339	113
TCONS_00008545	3.83591	2.49062	285	95
TCONS_00008546	2.44569	1.21426	268	89.3333
TCONS_00008591	3.99551	2.41189	1661	553.667
TCONS_00008601	5.12465	2.92386	447	149
TCONS_00008722	1.28994	1.32025	441	147
TCONS_00009566	1.04044	1.14281	114	38
TCONS_00009606	1.41307	1.10618	321	107
TCONS_00010880	2.49735	2.3063	583	194.333
TCONS_00010947	2.40819	2.21578	399	133
TCONS_00010967	1.69828	1.63627	216	72
TCONS_00011029	1.47552	1.64285	366	122
TCONS_00011095	3.2186	2.40813	144	48
TCONS_00011781	1.58841	2.11641	252	84
TCONS_00012051	2.07166	1.70913	334	111.333
TCONS_00012128	6.22991	5.54167	706	235.333
TCONS_00012899	2.16053	2.37603	540	180
TCONS_00012931	3.9609	2.42936	339	113
TCONS_00012966	2.13415	1.5653	318	106
TCONS_00012967	2.27263	2.03069	537	179
TCONS_00013010	1.09965	1.49072	222	74
TCONS_00013101	1.84467	1.7857	261	87
TCONS_00014682	3.29916	3.17717	399	133
TCONS_00014745	4.375	3.57343	285	95
TCONS_00014791	2.70068	1.64383	153	51
TCONS_00014792	1.4609	1.5794	51	17
TCONS_00015618	1.00386	2.00688	493	164.333
TCONS_00016094	1.34468	1.43616	434	144.667
TCONS_00016194	1.58432	1.38015	183	61
TCONS_00016201	2.83417	3.53677	595	198.333
TCONS_00016403	1.00272	1.08192	873	291
TCONS_00016865	1.5755	1.04126	225	75
TCONS_00017188	7.63653	6.01458	847	282.333
TCONS_00017258	1.4977	1.01209	297	99
TCONS_00017398	3.03344	2.2393	273	91
TCONS_00017531	1.88985	1.15408	252	84
TCONS_00017534	2.50299	2.17327	372	124
TCONS_00017555	2.44923	1.00481	1010	336.667
TCONS_00017579	1.03917	1.11625	488	162.667
TCONS_00017595	2.27907	2.49583	438	146
TCONS_00019734	2.29741	2.3205	378	126
TCONS_00019758	1.13624	1.54754	603	201
TCONS_00019857	2.1143	1.96695	237	79
TCONS_00020439	4.41004	3.90079	240	80
TCONS_00020719	1.01851	1.10673	198	66
TCONS_00020774	1.2178	1.30076	270	90
TCONS_00020790	2.17973	1.30528	820	273.333
TCONS_00021460	2.36189	1.91149	895	298.333
TCONS_00021685	2.65538	1.80636	280	93.3333
TCONS_00021749	2.92005	2.60276	240	80
TCONS_00021795	1.18702	1.23629	207	69
TCONS_00021813	1.15884	1.85765	198	66
TCONS_00022004	1.42328	1.88537	225	75
TCONS_00022074	5.61639	4.20799	825	275
TCONS_00022076	2.14008	1.30255	440	146.667
TCONS_00022143	2.58267	2.09592	237	79
TCONS_00022783	1.74158	1.89231	231	77
TCONS_00022831	2.89499	3.05602	336	112
TCONS_00022899	1.06598	1.00557	357	119
TCONS_00022900	4.2737	3.78791	583	194.333
TCONS_00022901	6.65622	5.74716	488	162.667
TCONS_00023028	1.24837	1.32167	297	99
TCONS_00023084	2.57455	2.68611	396	132
TCONS_00023085	2.78557	1.26675	357	119
TCONS_00023744	1.20411	1.2246	1016	338.667
TCONS_00024358	1.44119	1.28528	138	46
TCONS_00024479	1.11193	1.33404	186	62
TCONS_00024546	5.92539	4.33926	515	171.667
TCONS_00024588	1.71383	1.63245	264	88
TCONS_00024739	1.43809	1.14649	390	130
TCONS_00025491	2.35337	2.46559	468	156
TCONS_00025631	2.49464	2.14597	198	66
TCONS_00025920	1.83196	1.8989	567	189
TCONS_00025945	1.84787	1.49431	324	108
TCONS_00027596	1.87507	3.49206	342	114
TCONS_00027629	1.7206	1.54786	111	37
TCONS_00027918	1.87492	1.63915	237	79
TCONS_00028057	1.84592	2.12495	294	98
TCONS_00028192	3.45881	2.32775	411	137
TCONS_00028193	3.60584	2.29186	444	148
TCONS_00028842	3.69225	1.34306	1062	354
TCONS_00028967	1.78709	1.86264	318	106
TCONS_00028968	3.47094	2.49246	586	195.333
TCONS_00028969	4.00502	3.42138	297	99
TCONS_00028980	1.66628	1.27323	105	35
TCONS_00029015	2.4167	1.60798	408	136
TCONS_00029097	1.53367	1.24982	210	70
TCONS_00029214	2.36468	1.47087	374	124.667
TCONS_00029789	16.0968	13.1852	2420	806.667
TCONS_00030673	7.5943	4.988	636	212
TCONS_00032161	1.4749	1.9096	366	122
TCONS_00032295	1.62236	1.78089	321	107
TCONS_00032407	1.52956	1.51069	543	181
TCONS_00032776	2.53796	1.6106	462	154
TCONS_00032802	1.51848	1.39022	330	110
TCONS_00032804	2.57057	1.93104	144	48
TCONS_00032805	5.82198	4.10201	309	103
TCONS_00032806	1.45732	1.46557	150	50
TCONS_00032809	1.19009	1.26367	312	104
TCONS_00032839	1.30235	1.85879	156	52
TCONS_00033026	1.05477	1.07548	282	94
TCONS_00033200	10.1732	4.41736	1168	389.333
TCONS_00034288	9.25698	5.88549	1019	339.667
TCONS_00035734	1.34743	1.42081	168	56
TCONS_00035882	3.02943	2.03566	306	102
TCONS_00035883	2.31678	1.27082	330	110
TCONS_00035988	3.08	2.87079	246	82
TCONS_00036019	2.36946	2.5124	354	118
TCONS_00036062	6.35054	4.36685	270	90
TCONS_00036081	2.05884	1.32157	222	74
TCONS_00036322	2.05435	1.98943	252	84
TCONS_00039154	1.24941	1.37416	279	93
TCONS_00039198	1.64019	1.20805	249	83
TCONS_00039266	1.86008	1.2241	536	178.667
TCONS_00039311	2.72723	1.295	426	142
TCONS_00039370	2.50488	1.65084	291	97
TCONS_00039439	3.45975	3.26904	324	108
TCONS_00039556	1.12297	1.35633	501	167
TCONS_00039578	1.66036	2.00934	255	85
TCONS_00039653	1.14862	1.04422	312	104
TCONS_00039656	2.2553	1.24599	192	64
TCONS_00039830	1.39101	1.43923	584	194.667
TCONS_00039867	1.26044	1.17312	135	45
TCONS_00039885	1.90332	1.8036	246	82
TCONS_00039887	1.47302	1.52719	380	126.667
TCONS_00039938	3.19057	2.45552	153	51
TCONS_00040091	3.86244	1.60109	549	183
