# Supplementary material for: Identification and Classification of New Transcripts in Dorper and Small-Tailed Han Sheep Skeletal Muscle Transcriptomes
Source: PLoS One. 2016 Jul 19;11(7):e0159638. doi: 10.1371/journal.pone.0159638 (PMC4951087; doi:10.1371/journal.pone.0159638)
Supplement: S4 Table — (XLSX) [file pone.0159638.s005.xlsx]

## Sheet: Sheet1
transcript_ID	CPC(uniport)	CPC(nr)	ORF(bp)	orf(AA)
TCONS_00000275	-0.716038	-0.716038	393	131
TCONS_00000276	-0.614209	-0.614209	357	119
TCONS_00000618	-0.992761	-0.992761	210	70
TCONS_00000927	-1.32257	-1.32257	51	17
TCONS_00000942	-1.00516	-1.00516	225	75
TCONS_00000954	-0.90185	-0.90185	312	104
TCONS_00000955	-1.28798	-1.22153	129	43
TCONS_00000964	-1.2744	-1.2744	81	27
TCONS_00000972	-0.997394	-0.997394	324	108
TCONS_00000973	-1.02899	-1.02899	192	64
TCONS_00000993	-0.938892	-0.938892	399	133
TCONS_00000994	-1.32325	-1.17985	102	34
TCONS_00000998	-1.08751	-1.04786	282	94
TCONS_00001000	-0.977163	-0.977163	252	84
TCONS_00001001	-1.16789	-1.16789	111	37
TCONS_00001003	-1.13891	-1.13891	141	47
TCONS_00001017	-1.26256	-1.24476	78	26
TCONS_00001018	-1.08831	-0.966082	126	42
TCONS_00001019	-1.33516	-1.12568	33	11
TCONS_00001021	-1.19545	-1.19545	69	23
TCONS_00001051	-0.977135	-0.977135	507	169
TCONS_00001052	-1.1313	-0.981381	156	52
TCONS_00001057	-1.21461	-1.0348	75	25
TCONS_00001059	-0.534669	-1.10482	84	28
TCONS_00001060	-1.09185	-1.09185	165	55
TCONS_00001061	-1.23068	-1.12853	78	26
TCONS_00001064	-1.27503	-1.04933	81	27
TCONS_00001071	-0.964369	-0.925068	201	67
TCONS_00001091	-1.23193	-1.23193	159	53
TCONS_00001095	-1.17229	-0.889928	147	49
TCONS_00001100	-1.08044	-0.970917	192	64
TCONS_00001112	-1.17514	-0.96426	123	41
TCONS_00001118	-1.00625	-1.00625	201	67
TCONS_00001119	-1.15278	-1.15278	177	59
TCONS_00001126	-0.847459	-0.847459	246	82
TCONS_00001127	-0.65068	-0.65068	354	118
TCONS_00001129	-0.83743	-0.83743	315	105
TCONS_00001132	-0.988289	-0.988289	291	97
TCONS_00001146	-1.26424	-0.998467	60	20
TCONS_00001149	-1.18031	-1.18031	96	32
TCONS_00001150	-1.28894	-1.28894	45	15
TCONS_00001151	-1.17431	-1.17431	204	68
TCONS_00001152	-1.20804	-1.20804	117	39
TCONS_00001153	-1.15457	-0.859113	93	31
TCONS_00001156	-0.936215	-0.898444	153	51
TCONS_00001157	-1.08864	-1.08864	174	58
TCONS_00001163	-1.20403	-1.20403	144	48
TCONS_00001177	-0.945588	-0.70003	261	87
TCONS_00001181	-1.2315	-1.03242	90	30
TCONS_00001186	-0.935127	-0.935127	405	135
TCONS_00001192	-0.902595	-0.902595	90	30
TCONS_00001195	-1.31221	-1.11089	93	31
TCONS_00001200	-1.24878	-1.02391	57	19
TCONS_00001203	-1.32046	-1.32046	39	13
TCONS_00001205	-1.03111	-1.03111	195	65
TCONS_00001206	-1.18	-1.16073	156	52
TCONS_00001221	-0.839283	-0.839283	282	94
TCONS_00001224	-1.15296	-1.02986	132	44
TCONS_00001229	-1.01697	-1.01697	180	60
TCONS_00001231	-1.23056	-1.23056	111	37
TCONS_00001232	-1.28254	-1.03381	57	19
TCONS_00001233	-1.05997	-1.05997	126	42
TCONS_00001234	-1.08584	-1.0565	162	54
TCONS_00001235	-1.08655	-1.08655	153	51
TCONS_00001236	-1.09274	-0.938976	138	46
TCONS_00001245	-1.17157	-1.17157	120	40
TCONS_00001258	-1.31677	-1.28467	93	31
TCONS_00001274	-1.29401	-1.29401	66	22
TCONS_00001275	-1.19917	-1.19917	66	22
TCONS_00001279	-1.08193	-0.668815	195	65
TCONS_00001291	-1.28752	-1.25914	135	45
TCONS_00001294	-1.32768	-1.1717	72	24
TCONS_00001296	-1.12698	-0.871228	132	44
TCONS_00001302	-0.996757	-0.784971	117	39
TCONS_00001303	-1.324	-1.09393	120	40
TCONS_00001305	-1.22403	-0.62432	128	42.6667
TCONS_00001311	-1.2508	-1.2508	51	17
TCONS_00001312	-1.35368	-1.12867	39	13
TCONS_00001313	-1.06578	-1.06578	150	50
TCONS_00001375	-1.04603	-0.963141	150	50
TCONS_00001376	-1.22445	-1.20952	102	34
TCONS_00001656	-1.05305	-0.916483	117	39
TCONS_00001660	-1.26014	-1.16551	84	28
TCONS_00001661	-1.29708	-1.29708	63	21
TCONS_00001668	-1.0186	-1.0186	138	46
TCONS_00001669	-1.08123	-1.08123	261	87
TCONS_00001671	-1.23816	-0.922928	123	41
TCONS_00001677	-1.08522	-1.02721	144	48
TCONS_00001678	-0.680397	-0.680397	258	86
TCONS_00001681	-1.25985	-1.25985	87	29
TCONS_00001682	-1.16472	-1.16472	126	42
TCONS_00001683	-1.10052	-0.589201	111	37
TCONS_00001689	-1.29692	-1.29692	84	28
TCONS_00001693	-1.00079	-0.756586	183	61
TCONS_00001708	-1.06711	-1.06711	315	105
TCONS_00001712	-1.35007	-0.938717	48	16
TCONS_00001722	-0.793162	-0.793162	408	136
TCONS_00001726	-1.02131	-1.02131	177	59
TCONS_00001732	-0.692121	-0.692121	351	117
TCONS_00001746	-0.993133	-0.820937	309	103
TCONS_00001749	-0.825098	-0.825098	180	60
TCONS_00001751	-1.0137	-1.0137	381	127
TCONS_00001765	-1.1035	-1.1035	219	73
TCONS_00001766	-1.18757	-1.18345	249	83
TCONS_00001772	-0.681138	-0.681138	336	112
TCONS_00001775	-1.03714	-1.03714	246	82
TCONS_00001777	-1.10566	-1.10566	294	98
TCONS_00001783	-1.02758	-1.02758	613	204.333
TCONS_00001784	-1.30604	-1.29581	93	31
TCONS_00001785	-1.19956	-0.898322	96	32
TCONS_00001788	-1.24501	-0.904955	66	22
TCONS_00001792	-0.883245	-0.863327	231	77
TCONS_00001794	-1.18313	-1.18313	87	29
TCONS_00001795	-0.809006	-0.809006	352	117.333
TCONS_00001796	-1.08246	-1.03269	210	70
TCONS_00001797	-1.21696	-1.21696	153	51
TCONS_00001798	-1.11206	-0.902468	150	50
TCONS_00001800	-0.940463	-0.940463	198	66
TCONS_00001801	-0.787517	-0.787517	300	100
TCONS_00001803	-0.891775	-0.891775	183	61
TCONS_00002038	-0.956873	-0.956873	342	114
TCONS_00002108	-1.27079	-0.93426	63	21
TCONS_00002291	-0.798583	-0.798583	585	195
TCONS_00002298	-1.08864	-1.08864	108	36
TCONS_00002299	-1.19051	-1.19051	270	90
TCONS_00002300	-1.14534	-0.880658	102	34
TCONS_00002302	-1.22454	-1.04039	162	54
TCONS_00002303	-0.911048	-0.911048	252	84
TCONS_00002305	-0.79352	-0.79352	219	73
TCONS_00002306	-1.23391	-1.13495	156	52
TCONS_00002307	-0.864698	-0.864698	207	69
TCONS_00002308	-1.09873	-1.09873	192	64
TCONS_00002309	-0.993235	-0.993235	174	58
TCONS_00002315	-1.01891	-1.01891	180	60
TCONS_00002317	-1.30401	-1.21814	117	39
TCONS_00002321	-0.664547	-1.08005	12	4
TCONS_00002326	-1.17148	-1.17148	93	31
TCONS_00002331	-1.23831	-1.23831	150	50
TCONS_00002339	-0.825168	-0.825168	255	85
TCONS_00002351	-1.03641	-1.03641	207	69
TCONS_00002373	-1.19764	-1.11801	135	45
TCONS_00002381	-0.912056	-0.790603	255	85
TCONS_00002388	-1.12703	-0.938437	216	72
TCONS_00002410	-1.00852	-0.923709	129	43
TCONS_00002411	-1.05881	-0.913119	222	74
TCONS_00002412	-1.17108	-1.17108	111	37
TCONS_00002413	-0.841519	-0.841519	604	201.333
TCONS_00002415	-1.18321	-1.02664	189	63
TCONS_00002416	-0.699984	-0.699984	405	135
TCONS_00002417	-0.691275	-0.691275	522	174
TCONS_00002418	-0.653799	-0.653799	522	174
TCONS_00002419	-1.19535	-1.04503	96	32
TCONS_00002420	-0.856073	-0.52402	309	103
TCONS_00002421	-1.18069	-1.18069	204	68
TCONS_00002433	-0.974468	-0.974468	264	88
TCONS_00002434	-1.24745	-0.709887	135	45
TCONS_00002435	-1.14493	-0.840634	279	93
TCONS_00002436	-0.770227	-0.770227	384	128
TCONS_00002437	-0.956744	-0.956744	341	113.667
TCONS_00002438	-0.95919	-0.77025	193	64.3333
TCONS_00002440	-0.902508	-0.823532	281	93.6667
TCONS_00002441	-1.18783	-0.907513	225	75
TCONS_00002453	-1.10122	-1.05396	249	83
TCONS_00002454	-0.725186	-0.725186	288	96
TCONS_00002460	-0.893384	-0.893384	306	102
TCONS_00002462	-0.830592	-0.830592	291	97
TCONS_00002466	-1.27754	-1.21283	123	41
TCONS_00002467	-1.37318	-1.3283	30	10
TCONS_00002470	-1.17711	-0.931198	105	35
TCONS_00002475	-1.15986	-0.839156	282	94
TCONS_00003504	-0.832785	-0.763425	267	89
TCONS_00003525	-0.78118	-0.77511	795	265
TCONS_00003583	-1.01597	-0.983268	208	69.3333
TCONS_00003584	-1.014	-0.976697	219	73
TCONS_00003586	-1.14647	-0.910059	171	57
TCONS_00003612	-1.11502	-1.08143	93	31
TCONS_00003618	-0.820234	-0.820234	929	309.667
TCONS_00003624	-1.06085	-0.835597	213	71
TCONS_00003627	-0.76238	-0.76238	363	121
TCONS_00003638	-0.915263	-0.915263	270	90
TCONS_00003668	-1.04158	-0.98276	309	103
TCONS_00003676	-0.81119	-0.81119	255	85
TCONS_00003677	-0.897424	-0.897424	234	78
TCONS_00003680	-1.12523	-1.07292	138	46
TCONS_00003686	-0.997418	-0.997418	496	165.333
TCONS_00003687	-0.75512	-0.75512	702	234
TCONS_00003689	-1.32471	-1.1014	51	17
TCONS_00003690	-1.15064	-0.873385	117	39
TCONS_00003692	-0.918531	-0.918531	249	83
TCONS_00003693	-0.700386	-0.700386	264	88
TCONS_00003694	-0.977251	-0.977251	222	74
TCONS_00003695	-1.03449	-1.03449	138	46
TCONS_00003697	-1.33869	-1.2299	60	20
TCONS_00003710	-1.1654	-1.1654	177	59
TCONS_00003714	-1.10707	-0.889958	216	72
TCONS_00003717	-1.13408	-1.09557	216	72
TCONS_00003718	-1.07718	-0.874502	201	67
TCONS_00003719	-1.31944	-1.19597	66	22
TCONS_00003724	-1.05561	-1.05561	168	56
TCONS_00003728	-1.17269	-0.634987	207	69
TCONS_00003733	-1.05302	-1.05302	189	63
TCONS_00003734	-1.06678	-1.06678	258	86
TCONS_00003752	-0.837755	-0.51635	435	145
TCONS_00003765	-0.960433	-0.960433	201	67
TCONS_00003796	-0.938349	-0.938349	279	93
TCONS_00003797	-1.15464	-1.15464	204	68
TCONS_00003798	-1.11921	-1.11921	300	100
TCONS_00003806	-1.21641	-1.08845	105	35
TCONS_00003817	-1.11968	-1.11968	150	50
TCONS_00003822	-0.892735	-0.729742	255	85
TCONS_00003823	-1.01695	-0.981384	132	44
TCONS_00003829	-1.12374	-1.12374	135	45
TCONS_00003830	-1.17033	-1.17033	165	55
TCONS_00003833	-1.02836	-1.02836	342	114
TCONS_00003837	-1.21146	-0.944305	75	25
TCONS_00003845	-1.16915	-1.13434	90	30
TCONS_00003846	-1.23968	-1.23968	81	27
TCONS_00003879	-1.1986	-1.1986	102	34
TCONS_00003884	-1.28151	-1.28151	48	16
TCONS_00003887	-1.24397	-0.986444	78	26
TCONS_00003891	-1.09562	-0.896998	267	89
TCONS_00003919	-1.13056	-1.0757	99	33
TCONS_00003923	-1.21176	-1.21176	180	60
TCONS_00003929	-0.921667	-0.921667	264	88
TCONS_00003950	-1.15139	-1.13744	215	71.6667
TCONS_00003952	-1.23645	-0.944324	216	72
TCONS_00004408	-1.05519	-1.00342	387	129
TCONS_00004409	-0.95024	-0.892662	439	146.333
TCONS_00004411	-1.22153	-0.825478	225	75
TCONS_00004413	-1.01439	-0.925986	183	61
TCONS_00004414	-0.826125	-0.826125	339	113
TCONS_00004416	-0.998211	-0.998211	216	72
TCONS_00004418	-0.605198	-0.605198	750	250
TCONS_00004419	-0.852219	-0.852219	363	121
TCONS_00004420	-0.940602	-0.940602	273	91
TCONS_00004421	-1.22946	-1.13708	105	35
TCONS_00004427	-0.96522	-0.811152	228	76
TCONS_00004436	-0.952175	-0.952175	222	74
TCONS_00004437	-0.96306	-0.96306	210	70
TCONS_00004438	-1.25799	-1.25799	246	82
TCONS_00004444	-0.859445	-0.859445	306	102
TCONS_00004461	-0.84172	-0.811732	294	98
TCONS_00004462	-0.992314	-0.992314	117	39
TCONS_00004494	-0.972812	-0.845639	207	69
TCONS_00004500	-0.986878	-0.986878	201	67
TCONS_00004501	-0.944025	-0.944025	135	45
TCONS_00004508	-1.04175	-1.04175	300	100
TCONS_00004513	-0.908774	-0.677043	423	141
TCONS_00004514	-0.959197	-0.872138	162	54
TCONS_00004516	-1.25888	-1.17454	57	19
TCONS_00004519	-1.27983	-1.00215	84	28
TCONS_00004528	-1.0526	-1.0526	387	129
TCONS_00004540	-1.05328	-1.03144	219	73
TCONS_00004542	-0.822668	-0.822668	273	91
TCONS_00004572	-1.32896	-1.10325	126	42
TCONS_00004574	-1.24953	-1.1631	117	39
TCONS_00004600	-1.23783	-1.0204	81	27
TCONS_00004602	-0.96256	-0.96256	159	53
TCONS_00004604	-1.09791	-1.09791	57	19
TCONS_00004611	-0.93311	-0.93311	351	117
TCONS_00005155	-1.32482	-1.32482	45	15
TCONS_00005156	-1.17012	-1.05707	204	68
TCONS_00005183	-0.739456	-0.739456	756	252
TCONS_00005189	-1.28433	-0.74997	69	23
TCONS_00005190	-1.07323	-1.07323	145	48.3333
TCONS_00005192	-1.01018	-1.01018	213	71
TCONS_00005193	-1.10845	-1.01723	186	62
TCONS_00005194	-0.932652	-0.932652	204	68
TCONS_00005195	-0.970016	-0.970016	219	73
TCONS_00005199	-0.840991	-0.840991	458	152.667
TCONS_00005200	-1.03337	-1.03337	222	74
TCONS_00005202	-1.10437	-0.679114	123	41
TCONS_00005210	-1.19574	-1.19574	114	38
TCONS_00005216	-1.08068	-1.08068	153	51
TCONS_00005222	-1.29009	-1.20416	48	16
TCONS_00005231	-1.16622	-0.883342	186	62
TCONS_00005237	-1.10765	-0.748413	171	57
TCONS_00005238	-0.936738	-0.852869	207	69
TCONS_00005243	-1.21624	-1.0267	84	28
TCONS_00005244	-0.502141	-0.502141	497	165.667
TCONS_00005245	-1.20473	-0.957118	192	64
TCONS_00005246	-0.912272	-0.912272	162	54
TCONS_00005248	-1.29503	-1.20182	72	24
TCONS_00005249	-1.00971	-0.541665	576	192
TCONS_00005253	-0.591853	-0.591853	403	134.333
TCONS_00005254	-1.25865	-1.25865	96	32
TCONS_00005271	-1.06898	-0.95852	183	61
TCONS_00005277	-1.00587	-1.00587	117	39
TCONS_00005333	-1.09581	-0.968741	336	112
TCONS_00005356	-1.29122	-1.02248	36	12
TCONS_00005364	-1.31562	-1.2932	93	31
TCONS_00005369	-1.23561	-1.15269	117	39
TCONS_00005372	-1.07041	-1.07041	352	117.333
TCONS_00005373	-0.875283	-0.875283	210	70
TCONS_00005377	-1.108	-1.108	129	43
TCONS_00005380	-1.01371	-1.01371	237	79
TCONS_00005383	-1.1884	-1.12235	75	25
TCONS_00005384	-0.995985	-0.906497	183	61
TCONS_00005385	-1.31509	-1.31509	75	25
TCONS_00005386	-1.4778	-1.4778	51	17
TCONS_00005387	-0.97316	-0.97316	850	283.333
TCONS_00006161	-0.988014	-0.988014	156	52
TCONS_00006170	-1.21532	-1.21532	99	33
TCONS_00006171	-1.02306	-1.02306	228	76
TCONS_00006173	-1.08003	-1.08003	369	123
TCONS_00006195	-1.26764	-1.18447	93	31
TCONS_00006196	-1.06505	-1.06505	224	74.6667
TCONS_00006197	-0.96044	-0.96044	201	67
TCONS_00006218	-0.77762	-0.77762	306	102
TCONS_00006226	-1.04368	-1.04368	261	87
TCONS_00006228	-1.24884	-1.24884	135	45
TCONS_00006231	-1.3634	-1.16348	39	13
TCONS_00006236	-1.09022	-1.08349	231	77
TCONS_00006237	-1.19045	-1.04344	81	27
TCONS_00006238	-1.10475	-1.06124	135	45
TCONS_00006247	-1.20919	-1.01637	162	54
TCONS_00006251	-1.15211	-1.03191	156	52
TCONS_00006255	-1.18065	-1.11639	123	41
TCONS_00006256	-1.06749	-1.02024	165	55
TCONS_00006280	-1.09787	-1.01413	129	43
TCONS_00006281	-0.912354	-0.912354	291	97
TCONS_00006282	-0.997424	-0.997424	153	51
TCONS_00006300	-0.947875	-0.947875	186	62
TCONS_00006303	-1.00574	-1.00574	270	90
TCONS_00006317	-1.23556	-1.23556	128	42.6667
TCONS_00006321	-1.1328	-0.994666	255	85
TCONS_00006322	-1.21881	-1.10091	123	41
TCONS_00006324	-1.14388	-1.03443	459	153
TCONS_00006331	-0.576266	-0.576266	456	152
TCONS_00006337	-1.09506	-0.926754	390	130
TCONS_00006339	-1.25955	-0.948015	81	27
TCONS_00006354	-1.02735	-0.733986	177	59
TCONS_00006379	-1.23333	-1.23333	93	31
TCONS_00006777	-0.722817	-0.722817	273	91
TCONS_00007159	-1.0873	-1.0873	168	56
TCONS_00007161	-0.691974	-0.691974	393	131
TCONS_00007163	-0.928333	-0.898579	225	75
TCONS_00007164	-1.2673	-1.18184	84	28
TCONS_00007165	-0.974292	-0.974292	255	85
TCONS_00007166	-0.981102	-0.981102	234	78
TCONS_00007167	-0.727748	-0.727748	372	124
TCONS_00007168	-1.02334	-1.08123	278	92.6667
TCONS_00007169	-1.03261	-1.03261	117	39
TCONS_00007170	-0.910782	-0.910782	252	84
TCONS_00007173	-1.11592	-0.943199	138	46
TCONS_00007174	-0.969515	-0.969515	219	73
TCONS_00007175	-1.02846	-1.0236	438	146
TCONS_00007181	-0.706992	-0.706992	198	66
TCONS_00007184	-1.18712	-1.07424	129	43
TCONS_00007185	-0.657802	-0.657802	461	153.667
TCONS_00007187	-1.07369	-1.07369	84	28
TCONS_00007188	-1.07941	-1.06956	153	51
TCONS_00007189	-0.788229	-0.788229	429	143
TCONS_00007190	-0.653607	-0.653607	420	140
TCONS_00007191	-0.709139	-0.709139	736	245.333
TCONS_00007194	-0.972784	-0.972784	355	118.333
TCONS_00007195	-1.27061	-0.697592	132	44
TCONS_00007196	-1.1053	-0.889626	168	56
TCONS_00007197	-1.37633	-1.24666	30	10
TCONS_00007198	-1.24084	-1.15167	108	36
TCONS_00007204	-1.27682	-0.998142	123	41
TCONS_00007205	-1.01005	-1.01005	182	60.6667
TCONS_00007219	-1.10258	-1.10153	138	46
TCONS_00007237	-1.17711	-1.17711	183	61
TCONS_00007248	-1.1528	-1.1528	170	56.6667
TCONS_00007259	-1.06622	-0.988003	285	95
TCONS_00007260	-0.96154	-0.96154	225	75
TCONS_00007261	-1.17027	-1.12024	102	34
TCONS_00007273	-1.0211	-1.0211	162	54
TCONS_00007281	-0.870996	-0.870996	135	45
TCONS_00007290	-1.04593	-1.0139	195	65
TCONS_00007315	-1.18947	-1.18947	210	70
TCONS_00007332	-1.10478	-1.10478	180	60
TCONS_00007343	-1.19529	-0.905191	147	49
TCONS_00007344	-1.07015	-0.82377	159	53
TCONS_00007347	-1.19396	-1.07252	102	34
TCONS_00007348	-0.897394	-0.897394	321	107
TCONS_00007360	-0.767237	-0.767237	273	91
TCONS_00007369	-0.731694	-0.712256	390	130
TCONS_00007370	-0.796421	-0.796421	195	65
TCONS_00007373	-1.03167	-0.991749	165	55
TCONS_00007374	-0.883549	-0.883549	129	43
TCONS_00007381	-1.07193	-1.02377	153	51
TCONS_00007384	-1.16384	-1.16384	57	19
TCONS_00007390	-1.21881	-1.14152	129	43
TCONS_00007391	-1.0559	-0.777769	198	66
TCONS_00007392	-0.888628	-0.673491	252	84
TCONS_00007393	-0.97309	-1.1834	102	34
TCONS_00007418	-0.795951	-0.772684	177	59
TCONS_00007422	-1.1391	-1.10144	162	54
TCONS_00007426	-1.26278	-1.16857	111	37
TCONS_00007427	-1.20233	-0.916064	108	36
TCONS_00007429	-0.972793	-0.972793	300	100
TCONS_00007431	-1.08017	-1.03194	579	193
TCONS_00007438	-0.885182	-0.885182	315	105
TCONS_00007440	-1.0818	-1.0818	291	97
TCONS_00007441	-1.19552	-0.976645	261	87
TCONS_00007457	-1.25359	-1.09209	129	43
TCONS_00007458	-0.971361	-0.684516	739	246.333
TCONS_00007531	-1.0959	-1.05923	241	80.3333
TCONS_00008429	-1.0637	-0.917085	159	53
TCONS_00008430	-1.07586	-0.52327	180	60
TCONS_00008435	-0.726915	-0.726915	309	103
TCONS_00008437	-1.00068	-1.00068	309	103
TCONS_00008446	-0.85782	-0.85782	342	114
TCONS_00008447	-1.02159	-1.02159	258	86
TCONS_00008453	-1.21485	-0.585964	120	40
TCONS_00008464	-1.09624	-0.930066	150	50
TCONS_00008471	-1.00327	-1.00327	407	135.667
TCONS_00008478	-1.24696	-1.17171	72	24
TCONS_00008479	-0.963978	-0.963978	99	33
TCONS_00008488	-1.15232	-1.15232	216	72
TCONS_00008503	-0.54136	-1.08629	186	62
TCONS_00008504	-1.19501	-1.0381	132	44
TCONS_00008515	-1.19573	-1.19351	186	62
TCONS_00008518	-1.09807	-1.06544	99	33
TCONS_00008521	-0.968613	-0.968613	168	56
TCONS_00008522	-0.874286	-0.874286	483	161
TCONS_00008523	-1.18286	-1.18286	93	31
TCONS_00008525	-1.03951	-1.03951	210	70
TCONS_00008532	-0.821618	-0.821618	198	66
TCONS_00008533	-1.1797	-1.1797	150	50
TCONS_00008534	-1.1747	-1.15032	114	38
TCONS_00008535	-0.780981	-0.520379	177	59
TCONS_00008536	-1.06525	-1.06525	210	70
TCONS_00008570	-0.948951	-0.828742	225	75
TCONS_00008571	-1.01092	-1.01092	228	76
TCONS_00008572	-0.936815	-0.936815	231	77
TCONS_00008592	-1.1848	-1.00708	246	82
TCONS_00008593	-1.19761	-1.09038	126	42
TCONS_00008606	-1.4954	-1.41061	21	7
TCONS_00008610	-1.28262	-1.25006	192	64
TCONS_00008616	-1.25668	-0.983842	105	35
TCONS_00008641	-1.07342	-1.07342	291	97
TCONS_00008657	-0.941145	-0.941145	362	120.667
TCONS_00008658	-1.02563	-0.943694	219	73
TCONS_00008659	-1.12337	-0.809407	102	34
TCONS_00008660	-1.28051	-0.867508	111	37
TCONS_00008661	-1.25013	-1.0373	114	38
TCONS_00008662	-0.937553	-0.937553	237	79
TCONS_00008663	-1.12613	-1.12613	201	67
TCONS_00008670	-1.21344	-1.06688	156	52
TCONS_00008674	-1.22733	-0.954292	33	11
TCONS_00008675	-0.830722	-0.830722	363	121
TCONS_00008680	-1.09034	-0.751082	156	52
TCONS_00008681	-1.29785	-1.19991	81	27
TCONS_00008686	-0.846237	-0.846237	207	69
TCONS_00008689	-1.04369	-1.04369	186	62
TCONS_00008696	-0.830685	-0.830685	376	125.333
TCONS_00008697	-1.07669	-1.07669	240	80
TCONS_00008709	-0.976877	-0.976877	177	59
TCONS_00008710	-0.796155	-0.796155	446	148.667
TCONS_00008714	-0.929053	-0.929053	240	80
TCONS_00008718	-0.735324	-0.735324	396	132
TCONS_00008719	-1.13708	-1.09473	225	75
TCONS_00008721	-1.18763	-1.18763	90	30
TCONS_00008723	-1.33512	-1.02952	39	13
TCONS_00008727	-1.49577	-1.40902	27	9
TCONS_00008728	-0.85276	-0.85276	228	76
TCONS_00008731	-1.25352	-1.25352	111	37
TCONS_00008733	-1.2694	-1.22794	123	41
TCONS_00008749	-1.02146	-0.969743	294	98
TCONS_00008757	-1.22415	-1.11808	123	41
TCONS_00008758	-0.835708	-0.835708	853	284.333
TCONS_00008765	-1.09684	-1.08347	204	68
TCONS_00008766	-1.0415	-1.0415	219	73
TCONS_00008767	-0.6478	-0.6478	459	153
TCONS_00008770	-0.949523	-0.945498	159	53
TCONS_00008771	-1.25263	-1.19761	180	60
TCONS_00008773	-0.841236	-0.841236	330	110
TCONS_00008778	-1.094	-1.094	405	135
TCONS_00008779	-1.09026	-1.09026	255	85
TCONS_00008780	-1.07577	-0.83781	471	157
TCONS_00008782	-1.1991	-1.15514	153	51
TCONS_00008783	-1.04601	-0.861931	327	109
TCONS_00008791	-1.16193	-1.06431	171	57
TCONS_00008792	-1.12799	-0.779034	258	86
TCONS_00008802	-1.27996	-1.14319	120	40
TCONS_00008810	-1.05465	-1.01591	231	77
TCONS_00008823	-1.01248	-1.01248	366	122
TCONS_00009112	-1.28968	-1.28968	96	32
TCONS_00009389	-0.947545	-0.947545	189	63
TCONS_00009537	-1.09713	-1.09713	54	18
TCONS_00009540	-1.14932	-1.10846	234	78
TCONS_00009541	-1.2329	-1.0321	186	62
TCONS_00009542	-1.31025	-1.07092	57	19
TCONS_00009550	-1.28657	-1.26166	162	54
TCONS_00009553	-1.40528	-0.945852	51	17
TCONS_00009562	-0.848689	-0.789966	312	104
TCONS_00009564	-0.937154	-0.937154	267	89
TCONS_00009569	-0.806732	-0.806732	300	100
TCONS_00009587	-1.13947	-1.13947	123	41
TCONS_00009592	-1.09732	-1.09732	123	41
TCONS_00009626	-0.794714	-0.794714	264	88
TCONS_00009627	-1.04247	-1.00056	240	80
TCONS_00009631	-1.32643	-1.20473	87	29
TCONS_00009639	-0.94523	-0.862668	174	58
TCONS_00009640	-0.819576	-0.819576	330	110
TCONS_00009642	-1.34366	-1.04016	66	22
TCONS_00009648	-1.39066	-1.18299	27	9
TCONS_00009649	-1.26808	-0.811996	51	17
TCONS_00009652	-1.04587	-1.04587	225	75
TCONS_00009653	-1.12848	-1.12848	180	60
TCONS_00009657	-1.13638	-1.13638	351	117
TCONS_00009658	-1.37506	-1.37506	27	9
TCONS_00009659	-1.19017	-0.673338	87	29
TCONS_00009662	-1.07786	-1.07786	180	60
TCONS_00009667	-1.04651	-0.990441	171	57
TCONS_00009673	-0.951084	-0.951084	285	95
TCONS_00009674	-1.18774	-0.904805	156	52
TCONS_00009676	-1.19802	-1.19802	117	39
TCONS_00009681	-0.516612	-0.516612	537	179
TCONS_00009689	-0.993309	-0.993309	195	65
TCONS_00009706	-1.13308	-1.13308	132	44
TCONS_00009707	-1.03184	-0.999607	378	126
TCONS_00009708	-1.23311	-1.23311	210	70
TCONS_00009709	-1.06866	-1.04587	213	71
TCONS_00009715	-1.4702	-1.44038	12	4
TCONS_00009720	-0.797253	-0.797253	216	72
TCONS_00009723	-1.07277	-0.625153	318	106
TCONS_00009731	-0.790235	-0.694836	276	92
TCONS_00009743	-0.938384	-0.938384	177	59
TCONS_00009746	-0.976305	-0.976305	186	62
TCONS_00009747	-0.766292	-0.766292	240	80
TCONS_00009748	-1.15949	-1.0287	141	47
TCONS_00009749	-1.03882	-1.03882	180	60
TCONS_00009750	-0.939641	-0.622352	354	118
TCONS_00009753	-0.693143	-0.693143	362	120.667
TCONS_00009788	-0.757473	-0.757473	246	82
TCONS_00009793	-0.588879	-0.515116	442	147.333
TCONS_00009802	-1.02677	-1.02677	210	70
TCONS_00009812	-0.89854	-0.771584	627	209
TCONS_00009813	-1.03619	-0.985875	168	56
TCONS_00009814	-1.06843	-1.05589	309	103
TCONS_00009817	-1.26216	-1.07797	72	24
TCONS_00009820	-0.850245	-0.850245	285	95
TCONS_00009821	-1.06133	-1.06133	111	37
TCONS_00009822	-1.08583	-1.04785	102	34
TCONS_00009823	-1.05462	-0.990708	345	115
TCONS_00009842	-1.11675	-0.988294	36	12
TCONS_00009843	-1.0811	-1.0811	165	55
TCONS_00009844	-1.20424	-1.00425	147	49
TCONS_00009848	-1.29521	-1.2891	45	15
TCONS_00009851	-1.01298	-0.8761	153	51
TCONS_00009862	-1.20145	-1.09522	120	40
TCONS_00009869	-1.03735	-0.965659	288	96
TCONS_00009874	-0.511555	-0.511555	576	192
TCONS_00009875	-0.744743	-0.577903	573	191
TCONS_00009891	-0.768939	-0.768939	210	70
TCONS_00009896	-0.705354	-0.705354	390	130
TCONS_00009897	-0.812982	-0.765432	339	113
TCONS_00010445	-1.24035	-1.06292	213	71
TCONS_00010826	-1.24649	-1.06209	96	32
TCONS_00010867	-1.48909	-1.39189	6	2
TCONS_00010870	-1.1137	-1.01994	225	75
TCONS_00010876	-0.997038	-0.997038	447	149
TCONS_00010883	-1.181	-1.181	225	75
TCONS_00010884	-0.893166	-0.893166	198	66
TCONS_00010887	-1.10298	-1.06894	75	25
TCONS_00010888	-1.23466	-1.18302	99	33
TCONS_00010889	-1.17897	-1.16611	141	47
TCONS_00010900	-1.17255	-1.17255	132	44
TCONS_00010923	-1.18802	-1.18802	165	55
TCONS_00010925	-0.808088	-0.808088	255	85
TCONS_00010944	-0.785975	-0.604633	285	95
TCONS_00010945	-1.15941	-1.15941	72	24
TCONS_00010950	-1.28509	-1.19824	42	14
TCONS_00010954	-1.18971	-1.18971	93	31
TCONS_00010955	-1.00445	-1.00445	186	62
TCONS_00010956	-1.20678	-0.985494	144	48
TCONS_00010957	-1.08981	-1.08981	213	71
TCONS_00010961	-1.10086	-1.05083	240	80
TCONS_00010962	-1.17114	-1.17114	177	59
TCONS_00010963	-1.03725	-1.03725	123	41
TCONS_00010968	-1.02546	-1.02546	382	127.333
TCONS_00010969	-1.02021	-0.959536	126	42
TCONS_00010970	-1.13483	-1.13483	129	43
TCONS_00010971	-1.04205	-0.516577	186	62
TCONS_00010972	-1.15936	-1.15936	78	26
TCONS_00010973	-1.13547	-1.13547	162	54
TCONS_00010974	-1.03983	-1.03983	119	39.6667
TCONS_00011008	-1.21268	-0.92647	87	29
TCONS_00011009	-0.994411	-0.994411	288	96
TCONS_00011011	-1.3555	-1.22644	84	28
TCONS_00011015	-0.688972	-0.688972	285	95
TCONS_00011045	-1.05267	-1.05267	93	31
TCONS_00011046	-1.25015	-1.04098	60	20
TCONS_00011048	-0.954363	-0.954363	192	64
TCONS_00011059	-1.01373	-0.950362	183	61
TCONS_00011060	-1.12137	-1.07525	140	46.6667
TCONS_00011070	-0.824744	-0.824744	354	118
TCONS_00011076	-1.06328	-1.06328	243	81
TCONS_00011077	-0.89292	-0.89292	214	71.3333
TCONS_00011078	-1.08528	-1.08528	138	46
TCONS_00011079	-1.32924	-1.05067	42	14
TCONS_00011080	-1.4079	-1.35618	24	8
TCONS_00011081	-1.24319	-1.18752	195	65
TCONS_00011082	-1.30189	-1.16922	129	43
TCONS_00011084	-0.916671	-0.916671	111	37
TCONS_00011085	-0.992154	-0.992154	111	37
TCONS_00011090	-1.19765	-1.19765	210	70
TCONS_00011106	-1.02165	-1.00665	144	48
TCONS_00011116	-0.62894	-0.62894	276	92
TCONS_00011120	-1.34176	-1.20444	51	17
TCONS_00011125	-1.53353	-1.28935	6	2
TCONS_00011126	-0.830381	-0.830381	369	123
TCONS_00011134	-1.16416	-1.1391	183	61
TCONS_00011164	-1.12343	-0.581072	198	66
TCONS_00011189	-1.29014	-1.13347	108	36
TCONS_00011190	-1.2153	-1.17468	186	62
TCONS_00011192	-1.0357	-1.0357	252	84
TCONS_00011203	-1.13245	-1.13245	375	125
TCONS_00011208	-1.19715	-1.06428	336	112
TCONS_00011214	-1.17257	-1.17257	239	79.6667
TCONS_00011215	-0.845942	-0.845942	183	61
TCONS_00011306	-1.10284	-1.10284	339	113
TCONS_00011399	-1.082	-1.07821	174	58
TCONS_00011647	-0.839618	-0.839618	210	70
TCONS_00011658	-1.1046	-1.1046	183	61
TCONS_00011664	-1.4289	-1.41446	18	6
TCONS_00011669	-0.944993	-0.944993	288	96
TCONS_00011678	-1.23727	-0.93147	195	65
TCONS_00011680	-0.947684	-0.635997	531	177
TCONS_00011681	-1.2375	-1.14015	72	24
TCONS_00011685	-1.06992	-1.06992	216	72
TCONS_00011690	-1.28737	-1.28737	90	30
TCONS_00011707	-0.746337	-0.746337	393	131
TCONS_00011713	-1.16979	-1.16979	105	35
TCONS_00011714	-1.10954	-0.92042	129	43
TCONS_00011754	-0.879811	-0.879811	246	82
TCONS_00011761	-0.822187	-0.822187	213	71
TCONS_00011766	-0.566239	-1.23492	117	39
TCONS_00011768	-1.06329	-0.894096	273	91
TCONS_00011769	-1.14787	-1.07908	276	92
TCONS_00011774	-1.17972	-0.618986	141	47
TCONS_00011775	-1.24265	-0.61836	210	70
TCONS_00011778	-1.269	-1.03273	60	20
TCONS_00011780	-1.1613	-1.1613	123	41
TCONS_00011790	-1.12521	-1.03284	144	48
TCONS_00011791	-0.991084	-0.916581	297	99
TCONS_00011796	-1.26183	-1.21324	141	47
TCONS_00011797	-1.16523	-1.16523	216	72
TCONS_00011798	-1.31562	-1.07114	69	23
TCONS_00011800	-0.794888	-0.794888	300	100
TCONS_00011812	-0.981123	-0.981123	165	55
TCONS_00011826	-1.25029	-1.072	102	34
TCONS_00011827	-1.1373	-1.05138	174	58
TCONS_00011829	-1.27604	-1.11303	54	18
TCONS_00011830	-1.08216	-1.08216	303	101
TCONS_00011831	-1.11622	-0.937349	135	45
TCONS_00011838	-0.863893	-0.863893	537	179
TCONS_00011847	-1.15017	-1.15017	141	47
TCONS_00011848	-1.24268	-1.01973	81	27
TCONS_00011849	-0.845349	-0.845349	351	117
TCONS_00011856	-0.851946	-0.851946	315	105
TCONS_00011858	-1.04163	-0.906199	108	36
TCONS_00011859	-0.882402	-0.882402	446	148.667
TCONS_00011866	-1.2761	-1.15942	114	38
TCONS_00011873	-1.04757	-1.00623	300	100
TCONS_00011974	-0.798762	-0.798762	336	112
TCONS_00012796	-1.17135	-1.06594	147	49
TCONS_00012797	-1.29847	-1.12628	102	34
TCONS_00012798	-1.09914	-1.09914	207	69
TCONS_00012799	-1.06189	-1.00184	210	70
TCONS_00012802	-1.32853	-1.21343	60	20
TCONS_00012805	-1.02073	-1.02073	225	75
TCONS_00012806	-1.37627	-1.3025	54	18
TCONS_00012807	-1.32024	-1.0657	114	38
TCONS_00012812	-1.06579	-1.06579	120	40
TCONS_00012829	-1.05364	-1.05364	225	75
TCONS_00012843	-1.23593	-1.07855	108	36
TCONS_00012844	-1.23147	-1.12703	105	35
TCONS_00012852	-1.19419	-1.1531	111	37
TCONS_00012861	-0.630196	-0.630196	660	220
TCONS_00012868	-1.25142	-1.15933	156	52
TCONS_00012871	-1.09514	-0.842453	252	84
TCONS_00012905	-0.919765	-0.919765	499	166.333
TCONS_00012908	-1.31482	-1.19901	111	37
TCONS_00012909	-1.08095	-1.08095	255	85
TCONS_00012911	-1.09301	-1.09301	141	47
TCONS_00012923	-0.541674	-0.626496	81	27
TCONS_00012930	-1.10954	-1.09368	222	74
TCONS_00012945	-0.93316	-0.93316	330	110
TCONS_00012946	-0.964867	-0.872731	309	103
TCONS_00012969	-1.17102	-1.17102	96	32
TCONS_00012970	-1.11953	-1.01599	204	68
TCONS_00012974	-1.08354	-1.02652	42	14
TCONS_00012986	-1.11394	-1.11394	237	79
TCONS_00012988	-1.04451	-0.834569	129	43
TCONS_00012990	-0.622758	-0.622758	390	130
TCONS_00012991	-0.943494	-0.943494	183	61
TCONS_00012993	-1.30652	-0.992306	72	24
TCONS_00012997	-1.13433	-1.13433	159	53
TCONS_00012998	-0.890958	-0.890958	207	69
TCONS_00013007	-1.28517	-1.20312	105	35
TCONS_00013013	-1.08088	-1.08088	237	79
TCONS_00013015	-1.038	-1.02918	120	40
TCONS_00013022	-0.569096	-0.569096	593	197.667
TCONS_00013029	-1.18754	-1.13	99	33
TCONS_00013039	-1.09721	-1.09721	237	79
TCONS_00013043	-0.959442	-0.940264	177	59
TCONS_00013044	-1.17022	-1.17022	120	40
TCONS_00013045	-0.771289	-0.771289	623	207.667
TCONS_00013046	-1.04887	-0.805046	201	67
TCONS_00013047	-0.975307	-0.895796	198	66
TCONS_00013054	-1.07804	-1.07804	207	69
TCONS_00013055	-1.05274	-1.0025	146	48.6667
TCONS_00013105	-0.671027	-0.671027	279	93
TCONS_00014648	-1.13056	-1.13056	231	77
TCONS_00014653	-0.99619	-0.722831	183	61
TCONS_00014654	-0.786663	-0.786663	626	208.667
TCONS_00014655	-0.856111	-0.856111	345	115
TCONS_00014656	-0.947871	-0.947871	447	149
TCONS_00014665	-0.513135	-0.579681	132	44
TCONS_00014666	-0.969055	-0.969055	288	96
TCONS_00014668	-1.14155	-1.12721	123	41
TCONS_00014672	-1.13279	-0.994625	237	79
TCONS_00014673	-1.11578	-1.11578	144	48
TCONS_00014674	-1.14015	-0.995359	195	65
TCONS_00014676	-0.967421	-0.746386	360	120
TCONS_00014677	-1.24145	-1.02858	150	50
TCONS_00014678	-0.93621	-0.742107	297	99
TCONS_00014680	-1.04273	-1.04273	258	86
TCONS_00014681	-1.0831	-1.0831	181	60.3333
TCONS_00014711	-0.980017	-0.91737	442	147.333
TCONS_00014716	-0.503411	-0.772153	51	17
TCONS_00014733	-1.23821	-1.07768	120	40
TCONS_00014739	-0.86567	-0.86567	1174	391.333
TCONS_00014740	-1.00642	-0.585942	315	105
TCONS_00014749	-0.838224	-0.838224	840	280
TCONS_00014750	-1.06102	-1.04578	135	45
TCONS_00014756	-1.08584	-0.970652	159	53
TCONS_00014799	-1.05701	-1.05701	186	62
TCONS_00014804	-1.24682	-0.932344	48	16
TCONS_00014806	-1.11783	-1.06025	343	114.333
TCONS_00014808	-1.22725	-1.22725	132	44
TCONS_00014810	-1.14722	-1.14722	72	24
TCONS_00014823	-1.14787	-0.667127	87	29
TCONS_00014831	-1.16295	-0.738886	153	51
TCONS_00014833	-1.15125	-1.13506	207	69
TCONS_00014883	-1.23804	-1.23804	120	40
TCONS_00014919	-0.996587	-0.996587	195	65
TCONS_00014930	-0.984722	-0.951749	156	52
TCONS_00014931	-1.08691	-1.08691	198	66
TCONS_00014945	-1.17287	-1.12498	90	30
TCONS_00014952	-1.09978	-1.09978	138	46
TCONS_00014964	-0.978641	-0.928698	201	67
TCONS_00015281	-0.721129	-0.721129	321	107
TCONS_00015438	-1.03462	-1.03462	141	47
TCONS_00015489	-0.953494	-0.953494	174	58
TCONS_00015596	-1.40141	-1.36182	27	9
TCONS_00015899	-1.16347	-1.1561	279	93
TCONS_00015902	-1.1524	-0.925909	123	41
TCONS_00016024	-1.09107	-1.09107	117	39
TCONS_00016027	-0.967705	-0.829009	405	135
TCONS_00016031	-1.35127	-1.10238	57	19
TCONS_00016044	-1.12162	-1.12162	216	72
TCONS_00016045	-1.08643	-0.89813	123	41
TCONS_00016053	-0.992686	-0.992686	189	63
TCONS_00016055	-0.866782	-0.866782	240	80
TCONS_00016063	-1.13279	-0.913371	288	96
TCONS_00016066	-1.13504	-1.13504	189	63
TCONS_00016076	-1.0651	-1.0651	159	53
TCONS_00016081	-1.17365	-1.17365	171	57
TCONS_00016082	-1.40377	-1.24401	24	8
TCONS_00016089	-1.29912	-1.14255	54	18
TCONS_00016090	-0.996301	-0.690506	135	45
TCONS_00016092	-1.30319	-0.953705	129	43
TCONS_00016093	-1.18109	-0.91917	198	66
TCONS_00016112	-1.24462	-1.16504	72	24
TCONS_00016120	-0.82699	-0.82699	231	77
TCONS_00016139	-0.935147	-0.918758	183	61
TCONS_00016141	-0.994422	-0.994422	207	69
TCONS_00016143	-0.809202	-0.809202	443	147.667
TCONS_00016160	-1.1655	-0.881388	129	43
TCONS_00016161	-0.99167	-0.852365	378	126
TCONS_00016166	-0.654494	-0.654494	286	95.3333
TCONS_00016172	-0.778052	-0.778052	207	69
TCONS_00016173	-1.18942	-1.03767	180	60
TCONS_00016174	-1.10732	-1.09746	132	44
TCONS_00016175	-1.03336	-1.00551	240	80
TCONS_00016179	-1.17254	-0.941103	123	41
TCONS_00016180	-1.37331	-1.05289	30	10
TCONS_00016181	-1.31269	-1.31269	111	37
TCONS_00016182	-1.07498	-1.07498	171	57
TCONS_00016197	-0.533042	-1.22378	99	33
TCONS_00016198	-1.05629	-1.05629	213	71
TCONS_00016202	-1.19839	-1.19839	117	39
TCONS_00016207	-1.34218	-1.16905	150	50
TCONS_00016210	-1.1496	-1.1496	126	42
TCONS_00016213	-0.999062	-0.999062	372	124
TCONS_00016216	-1.12461	-0.590987	216	72
TCONS_00016230	-1.08714	-0.966343	311	103.667
TCONS_00016231	-1.07	-1.07	237	79
TCONS_00016236	-1.14055	-0.711225	171	57
TCONS_00016237	-1.17696	-1.06648	180	60
TCONS_00016243	-0.804278	-0.804278	210	70
TCONS_00016250	-1.27106	-0.996397	132	44
TCONS_00016251	-1.29816	-1.21659	63	21
TCONS_00016252	-1.00161	-0.792767	153	51
TCONS_00016253	-0.959001	-0.959001	195	65
TCONS_00016254	-0.845801	-0.845801	237	79
TCONS_00016256	-0.900008	-0.900008	216	72
TCONS_00016260	-1.29094	-1.11941	96	32
TCONS_00016265	-1.10228	-0.787328	162	54
TCONS_00016266	-1.24804	-1.24804	84	28
TCONS_00016267	-1.00893	-0.941358	165	55
TCONS_00016268	-0.878862	-0.878862	198	66
TCONS_00016273	-0.987189	-0.879888	323	107.667
TCONS_00016277	-0.999433	-0.981325	222	74
TCONS_00016278	-0.981259	-0.981259	276	92
TCONS_00016279	-1.0234	-1.0234	177	59
TCONS_00016282	-1.44848	-1.36581	21	7
TCONS_00016283	-0.697407	-0.697407	567	189
TCONS_00016319	-1.09398	-1.09398	111	37
TCONS_00016320	-0.824327	-0.824327	270	90
TCONS_00016321	-1.10123	-0.833343	195	65
TCONS_00016322	-1.118	-1.09902	177	59
TCONS_00016326	-1.07631	-1.07631	183	61
TCONS_00016328	-0.995305	-0.995305	309	103
TCONS_00016337	-1.45153	-1.17594	57	19
TCONS_00016338	-1.38765	-1.25168	24	8
TCONS_00016340	-0.800218	-0.770379	357	119
TCONS_00016346	-0.874593	-0.874593	363	121
TCONS_00016349	-0.803592	-0.803592	258	86
TCONS_00016351	-1.14994	-1.08633	342	114
TCONS_00016352	-0.824318	-0.819956	234	78
TCONS_00016354	-1.17463	-1.02857	213	71
TCONS_00016358	-1.17216	-0.530775	237	79
TCONS_00016359	-1.10137	-0.927611	165	55
TCONS_00016370	-0.514999	-0.514999	490	163.333
TCONS_00016373	-1.10964	-1.10964	267	89
TCONS_00016376	-0.93814	-0.93814	180	60
TCONS_00016395	-1.08404	-0.727437	201	67
TCONS_00016399	-1.02154	-0.949802	276	92
TCONS_00016402	-1.13423	-1.10683	204	68
TCONS_00016404	-1.30837	-1.21933	63	21
TCONS_00016406	-1.14017	-0.945774	198	66
TCONS_00016408	-1.09405	-0.800581	225	75
TCONS_00016409	-1.0084	-1.0084	225	75
TCONS_00016410	-0.910677	-0.515247	399	133
TCONS_00016411	-0.793482	-0.793482	261	87
TCONS_00016412	-0.878217	-0.878217	225	75
TCONS_00016413	-0.981587	-0.981587	459	153
TCONS_00016414	-0.914349	-0.892967	375	125
TCONS_00016415	-1.00552	-0.96456	78	26
TCONS_00016420	-0.896974	-0.896974	285	95
TCONS_00016425	-1.05661	-1.05661	207	69
TCONS_00016426	-1.19594	-1.19594	165	55
TCONS_00016427	-1.23674	-1.01797	108	36
TCONS_00016428	-1.2068	-1.12734	105	35
TCONS_00016429	-1.21657	-1.13124	222	74
TCONS_00016435	-1.1387	-1.1387	141	47
TCONS_00016436	-0.997301	-0.994738	234	78
TCONS_00016633	-1.31979	-0.639019	78	26
TCONS_00016634	-1.30613	-0.874565	78	26
TCONS_00016635	-1.29363	-1.0307	78	26
TCONS_00016690	-0.648888	-0.648888	333	111
TCONS_00016691	-0.604226	-0.604226	333	111
TCONS_00016739	-1.0386	-0.757965	237	79
TCONS_00016826	-0.901846	-0.901846	234	78
TCONS_00016858	-1.26418	-0.850006	123	41
TCONS_00016897	-1.16088	-1.05385	249	83
TCONS_00016904	-0.884082	-0.884082	588	196
TCONS_00017075	-0.986337	-0.986337	195	65
TCONS_00017076	-1.16427	-1.08161	105	35
TCONS_00017146	-1.10852	-1.10852	285	95
TCONS_00017186	-1.00064	-1.00064	221	73.6667
TCONS_00017239	-1.05158	-1.05158	225	75
TCONS_00017390	-0.962111	-0.962111	421	140.333
TCONS_00017391	-1.13535	-1.07733	198	66
TCONS_00017392	-1.25045	-1.08097	123	41
TCONS_00017394	-0.956905	-0.956905	246	82
TCONS_00017395	-0.884065	-0.884065	276	92
TCONS_00017396	-1.16891	-1.16891	123	41
TCONS_00017397	-0.813026	-0.731005	671	223.667
TCONS_00017413	-0.953305	-0.953305	249	83
TCONS_00017427	-1.06071	-1.02724	186	62
TCONS_00017430	-0.569969	-0.569969	492	164
TCONS_00017432	-1.17702	-0.926818	189	63
TCONS_00017441	-1.04406	-1.01964	213	71
TCONS_00017455	-0.714627	-0.714627	465	155
TCONS_00017456	-1.08907	-1.08907	183	61
TCONS_00017457	-1.07584	-1.07584	129	43
TCONS_00017458	-1.12057	-1.11326	138	46
TCONS_00017461	-0.932681	-0.932681	204	68
TCONS_00017462	-1.21475	-1.21475	126	42
TCONS_00017463	-0.93308	-0.93308	393	131
TCONS_00017464	-1.17625	-1.17625	102	34
TCONS_00017466	-1.16208	-1.11709	63	21
TCONS_00017480	-0.87178	-0.87178	249	83
TCONS_00017482	-0.779932	-0.779932	315	105
TCONS_00017489	-0.973348	-0.905571	758	252.667
TCONS_00017495	-1.19604	-1.16653	228	76
TCONS_00017497	-0.708028	-0.708028	435	145
TCONS_00017498	-1.04303	-0.950663	144	48
TCONS_00017503	-1.06104	-1.06104	159	53
TCONS_00017504	-1.1093	-1.1093	116	38.6667
TCONS_00017505	-1.37461	-1.33659	30	10
TCONS_00017508	-0.975288	-0.660344	195	65
TCONS_00017522	-1.13816	-0.983853	87	29
TCONS_00017536	-0.970455	-0.970455	180	60
TCONS_00017544	-0.899781	-0.899781	459	153
TCONS_00017545	-1.05516	-1.05516	210	70
TCONS_00017553	-1.26064	-1.07761	168	56
TCONS_00017554	-0.83475	-0.83475	144	48
TCONS_00017562	-1.16865	-1.01593	180	60
TCONS_00017563	-1.07473	-1.07473	123	41
TCONS_00017565	-0.923221	-0.923221	174	58
TCONS_00017568	-1.07761	-1.07761	219	73
TCONS_00017573	-0.643504	-0.643504	798	266
TCONS_00017574	-0.923455	-0.84781	288	96
TCONS_00017576	-1.08007	-1.08007	279	93
TCONS_00017577	-1.0049	-1.0049	225	75
TCONS_00017578	-0.841212	-0.841212	339	113
TCONS_00017580	-0.988777	-0.988777	207	69
TCONS_00017581	-1.1094	-1.1094	201	67
TCONS_00017585	-1.04493	-0.947753	129	43
TCONS_00017586	-0.832516	-0.674727	282	94
TCONS_00017587	-1.18712	-1.05702	189	63
TCONS_00017588	-0.838169	-0.838169	420	140
TCONS_00017589	-0.929289	-0.596265	270	90
TCONS_00017592	-0.935251	-0.935251	279	93
TCONS_00017596	-1.26677	-1.17128	72	24
TCONS_00017598	-1.21122	-1.10097	102	34
TCONS_00017604	-1.0579	-1.0579	132	44
TCONS_00017605	-1.24492	-1.24492	93	31
TCONS_00017606	-1.18776	-0.973545	99	33
TCONS_00017607	-0.80227	-0.80227	225	75
TCONS_00017608	-1.10434	-1.10434	114	38
TCONS_00017612	-1.06883	-0.976648	201	67
TCONS_00017613	-1.17475	-0.898745	120	40
TCONS_00017619	-1.25351	-1.043	51	17
TCONS_00017620	-1.12792	-1.12792	107	35.6667
TCONS_00017621	-0.991271	-0.749158	676	225.333
TCONS_00017622	-0.603182	-0.603182	366	122
TCONS_00017632	-1.1247	-1.1247	123	41
TCONS_00017641	-0.888627	-0.645692	748	249.333
TCONS_00017642	-1.09366	-0.910936	207	69
TCONS_00017643	-0.945398	-0.945398	180	60
TCONS_00017649	-1.30146	-1.30146	102	34
TCONS_00017651	-1.24727	-1.24727	84	28
TCONS_00017652	-1.15209	-1.15209	249	83
TCONS_00017655	-0.891104	-0.891104	442	147.333
TCONS_00017656	-1.18141	-1.18141	192	64
TCONS_00017661	-1.31991	-0.972444	45	15
TCONS_00017669	-1.01297	-1.01297	282	94
TCONS_00017671	-0.92088	-0.92088	509	169.667
TCONS_00017673	-1.016	-0.943729	216	72
TCONS_00017679	-1.3104	-1.3104	66	22
TCONS_00017688	-1.1423	-0.892572	117	39
TCONS_00017689	-0.867091	-0.753469	189	63
TCONS_00017696	-1.34066	-1.15374	60	20
TCONS_00017697	-1.05918	-0.864221	177	59
TCONS_00017704	-1.34218	-1.10694	45	15
TCONS_00017705	-1.29112	-1.07259	93	31
TCONS_00017707	-1.04749	-1.04749	210	70
TCONS_00017708	-1.26345	-1.23586	93	31
TCONS_00017709	-0.928318	-0.928318	300	100
TCONS_00017711	-1.30437	-1.30437	81	27
TCONS_00017712	-0.942801	-0.849109	195	65
TCONS_00017713	-1.20713	-1.20713	138	46
TCONS_00017717	-1.15739	-0.884697	171	57
TCONS_00017718	-1.12782	-1.09463	198	66
TCONS_00017719	-0.942392	-0.872657	276	92
TCONS_00017720	-1.15939	-1.15939	189	63
TCONS_00017721	-1.00036	-0.763208	297	99
TCONS_00017722	-1.09915	-1.09915	93	31
TCONS_00017723	-0.999205	-0.934414	225	75
TCONS_00017724	-1.21301	-1.21301	159	53
TCONS_00017725	-0.561891	-0.561891	279	93
TCONS_00017726	-1.03687	-1.02233	228	76
TCONS_00017727	-0.922621	-0.863281	463	154.333
TCONS_00017732	-0.839879	-0.839879	225	75
TCONS_00017733	-1.22625	-1.22625	123	41
TCONS_00017734	-0.940237	-0.940237	141	47
TCONS_00017737	-1.1701	-1.1701	156	52
TCONS_00017743	-0.914942	-0.914942	147	49
TCONS_00017744	-1.14513	-1.0377	129	43
TCONS_00017746	-0.934981	-0.934981	264	88
TCONS_00017747	-1.00187	-0.742949	303	101
TCONS_00017748	-0.985834	-0.970092	345	115
TCONS_00017749	-1.18751	-1.18751	252	84
TCONS_00017755	-1.16967	-1.16967	138	46
TCONS_00017762	-0.92117	-0.847233	93	31
TCONS_00017765	-1.20683	-1.16091	168	56
TCONS_00017766	-1.0671	-0.893707	399	133
TCONS_00017767	-0.931061	-0.931061	384	128
TCONS_00017782	-1.41388	-1.26767	42	14
TCONS_00017785	-1.30815	-1.30815	84	28
TCONS_00017786	-1.25633	-0.799849	93	31
TCONS_00017787	-0.977057	-0.977057	405	135
TCONS_00017812	-1.13477	-0.807368	150	50
TCONS_00017819	-1.18882	-1.16762	81	27
TCONS_00018231	-0.986633	-0.986633	219	73
TCONS_00019572	-1.09651	-1.09651	183	61
TCONS_00019578	-1.08847	-1.08847	126	42
TCONS_00019588	-0.939985	-0.939985	249	83
TCONS_00019590	-1.31331	-1.27068	36	12
TCONS_00019592	-0.990309	-0.990309	243	81
TCONS_00019593	-0.981631	-0.981631	237	79
TCONS_00019598	-1.15039	-1.00847	177	59
TCONS_00019601	-1.02693	-1.02693	69	23
TCONS_00019604	-1.25716	-1.21487	108	36
TCONS_00019611	-1.03355	-1.03355	207	69
TCONS_00019612	-1.08008	-1.08008	177	59
TCONS_00019622	-0.677191	-0.677191	422	140.667
TCONS_00019624	-1.00735	-0.945442	108	36
TCONS_00019628	-1.28928	-0.924388	129	43
TCONS_00019652	-1.3152	-1.14506	45	15
TCONS_00019660	-0.997971	-0.997971	652	217.333
TCONS_00019661	-1.33352	-1.19184	150	50
TCONS_00019671	-0.90644	-0.90644	174	58
TCONS_00019672	-0.970529	-0.970529	195	65
TCONS_00019673	-1.25592	-1.24877	96	32
TCONS_00019675	-1.14056	-1.14056	66	22
TCONS_00019691	-1.03852	-1.03852	177	59
TCONS_00019697	-1.03639	-1.03639	180	60
TCONS_00019712	-0.955191	-0.955191	291	97
TCONS_00019713	-1.10912	-1.01302	258	86
TCONS_00019720	-1.24996	-1.17121	60	20
TCONS_00019742	-0.95257	-0.857074	210	70
TCONS_00019752	-1.11928	-1.11928	75	25
TCONS_00019768	-1.0147	-0.817816	336	112
TCONS_00019782	-1.12636	-1.12636	297	99
TCONS_00019829	-0.791426	-0.791426	150	50
TCONS_00019833	-1.33421	-1.19128	96	32
TCONS_00019840	-0.938885	-0.938885	171	57
TCONS_00019846	-1.23174	-1.23174	189	63
TCONS_00019856	-1.27183	-0.970601	54	18
TCONS_00019866	-1.25924	-1.25188	144	48
TCONS_00019873	-1.14865	-1.14865	243	81
TCONS_00019875	-1.19756	-0.885374	99	33
TCONS_00019876	-1.2393	-1.05473	222	74
TCONS_00019878	-1.05203	-1.05203	227	75.6667
TCONS_00019887	-1.21997	-1.10036	60	20
TCONS_00019888	-1.23031	-1.16002	114	38
TCONS_00019923	-1.04116	-1.04116	162	54
TCONS_00019930	-1.12564	-1.09585	279	93
TCONS_00019945	-1.27848	-1.05471	75	25
TCONS_00019947	-1.08453	-0.772117	117	39
TCONS_00019952	-1.20348	-1.20348	93	31
TCONS_00019955	-1.18574	-1.03196	96	32
TCONS_00019965	-0.817439	-0.817439	162	54
TCONS_00019967	-1.26784	-1.08262	108	36
TCONS_00019977	-1.0908	-1.0908	231	77
TCONS_00019979	-0.981701	-0.981701	126	42
TCONS_00020001	-0.926027	-0.65179	168	56
TCONS_00020002	-1.07701	-0.879241	264	88
TCONS_00020017	-1.02082	-1.02082	198	66
TCONS_00020020	-1.14539	-1.06918	201	67
TCONS_00020031	-0.952821	-0.952821	147	49
TCONS_00020038	-0.71583	-0.551935	1458	486
TCONS_00020039	-1.00671	-0.882162	195	65
TCONS_00020047	-0.822724	-0.641408	267	89
TCONS_00020057	-0.988277	-0.988277	210	70
TCONS_00020060	-1.20176	-1.16026	69	23
TCONS_00020062	-1.188	-1.188	189	63
TCONS_00020063	-0.82796	-0.82796	288	96
TCONS_00020066	-1.1927	-1.01494	78	26
TCONS_00020069	-1.07032	-1.00525	210	70
TCONS_00020070	-1.16094	-1.09483	288	96
TCONS_00020072	-1.09111	-1.01749	126	42
TCONS_00020077	-1.06493	-1.06493	181	60.3333
TCONS_00020078	-0.961305	-0.961305	216	72
TCONS_00020083	-0.908147	-0.908147	291	97
TCONS_00020097	-1.17522	-1.17522	138	46
TCONS_00020103	-1.12431	-1.12431	225	75
TCONS_00020106	-1.0353	-1.00406	438	146
TCONS_00020177	-0.954335	-0.954335	267	89
TCONS_00020338	-0.972245	-0.972245	258	86
TCONS_00020380	-0.89072	-0.827797	183	61
TCONS_00020381	-0.868444	-0.868444	397	132.333
TCONS_00020466	-0.552856	-0.552856	438	146
TCONS_00020696	-1.00078	-1.00078	393	131
TCONS_00020699	-0.977642	-0.977642	255	85
TCONS_00020703	-1.26838	-1.26838	51	17
TCONS_00020704	-1.12099	-0.928673	177	59
TCONS_00020706	-1.2475	-1.2475	144	48
TCONS_00020707	-0.773754	-0.773754	252	84
TCONS_00020711	-1.23278	-1.15786	117	39
TCONS_00020717	-1.26161	-1.19334	192	64
TCONS_00020720	-1.16248	-0.947287	312	104
TCONS_00020721	-1.15795	-1.1082	114	38
TCONS_00020725	-1.11345	-1.08445	183	61
TCONS_00020726	-0.949068	-0.949068	477	159
TCONS_00020733	-1.10056	-1.10056	165	55
TCONS_00020749	-1.08563	-1.08563	147	49
TCONS_00020752	-1.11713	-0.811826	138	46
TCONS_00020766	-1.27803	-1.01225	96	32
TCONS_00020767	-0.761736	-0.761736	423	141
TCONS_00020771	-0.951295	-0.951295	216	72
TCONS_00020772	-0.720304	-0.720304	369	123
TCONS_00020807	-1.08268	-1.08268	194	64.6667
TCONS_00020828	-0.984653	-0.984653	276	92
TCONS_00020847	-1.04388	-0.721606	219	73
TCONS_00020872	-1.41264	-1.28143	51	17
TCONS_00020896	-1.14957	-0.866598	219	73
TCONS_00020903	-0.959398	-0.959398	195	65
TCONS_00020904	-1.14321	-1.00546	105	35
TCONS_00020907	-1.04976	-1.04976	267	89
TCONS_00020929	-1.07344	-1.07344	354	118
TCONS_00020968	-0.83616	-1.04312	207	69
TCONS_00020969	-0.841206	-0.841206	192	64
TCONS_00021116	-1.26088	-1.23463	156	52
TCONS_00021321	-1.18973	-1.17686	72	24
TCONS_00021323	-1.07549	-1.01118	276	92
TCONS_00021657	-1.1544	-1.14392	138	46
TCONS_00021658	-1.06288	-1.06288	138	46
TCONS_00021659	-1.12713	-1.12713	138	46
TCONS_00021662	-0.91443	-0.91443	240	80
TCONS_00021664	-1.10938	-1.10938	138	46
TCONS_00021665	-1.024	-0.580954	147	49
TCONS_00021667	-0.830861	-0.830861	300	100
TCONS_00021669	-0.599252	-0.599252	321	107
TCONS_00021673	-1.21509	-1.03384	135	45
TCONS_00021674	-1.07225	-1.00042	144	48
TCONS_00021675	-0.874073	-0.826156	285	95
TCONS_00021676	-1.28382	-1.15761	81	27
TCONS_00021696	-0.78622	-0.64277	587	195.667
TCONS_00021716	-1.01074	-0.986884	210	70
TCONS_00021720	-1.01952	-0.893967	267	89
TCONS_00021725	-0.775067	-0.566225	273	91
TCONS_00021726	-0.954395	-0.954395	135	45
TCONS_00021746	-1.52996	-1.13179	3	1
TCONS_00021747	-1.37573	-1.26918	42	14
TCONS_00021748	-1.03454	-1.03454	252	84
TCONS_00021767	-1.21019	-1.21019	215	71.6667
TCONS_00021771	-1.21416	-1.20819	75	25
TCONS_00021772	-1.13396	-1.11525	165	55
TCONS_00021777	-1.09097	-1.09097	309	103
TCONS_00021778	-1.06348	-0.905597	192	64
TCONS_00021779	-1.14398	-0.905834	285	95
TCONS_00021788	-1.05038	-0.902517	333	111
TCONS_00021790	-1.05231	-1.05231	147	49
TCONS_00021792	-1.15323	-1.03127	162	54
TCONS_00021793	-0.807378	-0.807378	297	99
TCONS_00021796	-1.0757	-0.891179	318	106
TCONS_00021810	-0.987661	-0.828189	270	90
TCONS_00021812	-1.04346	-1.04346	345	115
TCONS_00021814	-1.05981	-1.05981	459	153
TCONS_00021816	-1.04497	-0.932361	147	49
TCONS_00021817	-0.97476	-0.97476	171	57
TCONS_00021818	-1.12808	-1.12808	123	41
TCONS_00021819	-1.07185	-1.01973	108	36
TCONS_00021820	-1.10542	-1.10542	267	89
TCONS_00021821	-1.1209	-0.936203	231	77
TCONS_00021822	-0.970889	-0.866388	373	124.333
TCONS_00021823	-0.985957	-0.985957	285	95
TCONS_00021825	-1.07851	-0.893786	96	32
TCONS_00021828	-1.14584	-0.858433	291	97
TCONS_00021829	-0.930039	-0.930039	255	85
TCONS_00021830	-0.999834	-0.999834	183	61
TCONS_00021833	-0.902712	-0.902712	168	56
TCONS_00021837	-1.17657	-0.765932	84	28
TCONS_00021841	-1.27877	-1.15785	156	52
TCONS_00021842	-0.992378	-0.992378	159	53
TCONS_00021843	-1.18112	-1.0494	126	42
TCONS_00021844	-1.1243	-1.1243	123	41
TCONS_00021848	-0.73056	-0.73056	345	115
TCONS_00021861	-1.32177	-0.805453	84	28
TCONS_00021870	-0.840336	-0.840336	285	95
TCONS_00021895	-1.03679	-1.03679	215	71.6667
TCONS_00021896	-1.33266	-1.09286	42	14
TCONS_00021897	-1.02728	-0.969894	300	100
TCONS_00021907	-0.88172	-0.88172	177	59
TCONS_00021922	-0.924121	-0.924121	240	80
TCONS_00021948	-0.700673	-0.700673	186	62
TCONS_00021961	-1.23985	-1.14648	81	27
TCONS_00021966	-1.14521	-1.13571	138	46
TCONS_00021983	-1.02907	-0.999369	105	35
TCONS_00021987	-1.27775	-1.26019	93	31
TCONS_00022005	-0.995533	-0.995533	225	75
TCONS_00022009	-1.1849	-1.1849	103	34.3333
TCONS_00022014	-0.905297	-0.905297	309	103
TCONS_00022016	-1.33361	-1.17453	51	17
TCONS_00022021	-1.28133	-1.28133	66	22
TCONS_00022023	-0.870533	-0.870533	311	103.667
TCONS_00022026	-1.03626	-0.880518	174	58
TCONS_00022027	-1.21479	-1.17135	71	23.6667
TCONS_00022028	-0.823635	-0.756566	382	127.333
TCONS_00022029	-1.13747	-1.06854	117	39
TCONS_00022031	-1.16289	-1.13451	171	57
TCONS_00022032	-0.979806	-0.876624	201	67
TCONS_00022033	-1.38042	-1.23257	33	11
TCONS_00022034	-0.540352	-0.540352	498	166
TCONS_00022075	-1.04451	-1.04451	135	45
TCONS_00022158	-0.848941	-0.848941	192	64
TCONS_00022205	-0.769706	-0.769706	366	122
TCONS_00022247	-1.18477	-1.04397	87	29
TCONS_00022451	-1.16121	-0.91696	180	60
TCONS_00022699	-0.913215	-0.913215	180	60
TCONS_00022737	-1.38674	-1.08552	90	30
TCONS_00022738	-1.1	-1.06201	180	60
TCONS_00022762	-0.781389	-0.781389	766	255.333
TCONS_00022770	-1.12591	-0.923711	78	26
TCONS_00022772	-1.22913	-1.04462	123	41
TCONS_00022773	-1.31243	-1.17904	57	19
TCONS_00022774	-1.16271	-1.16207	123	41
TCONS_00022781	-1.14219	-0.946694	207	69
TCONS_00022784	-1.25354	-1.25354	39	13
TCONS_00022786	-1.18533	-0.904567	78	26
TCONS_00022787	-1.23451	-1.23451	204	68
TCONS_00022789	-1.02947	-0.712216	234	78
TCONS_00022800	-0.995179	-0.995179	348	116
TCONS_00022818	-1.20818	-0.705242	87	29
TCONS_00022819	-1.08552	-1.08552	135	45
TCONS_00022858	-1.00738	-1.00738	123	41
TCONS_00022859	-1.10738	-1.08742	111	37
TCONS_00022869	-1.07758	-0.891022	243	81
TCONS_00022870	-1.04799	-0.951829	185	61.6667
TCONS_00022875	-1.16106	-1.12971	120	40
TCONS_00022880	-1.08757	-0.774051	213	71
TCONS_00022890	-1.03934	-1.03934	258	86
TCONS_00022894	-1.23404	-1.23404	132	44
TCONS_00022895	-1.26062	-1.10624	72	24
TCONS_00022896	-1.07833	-1.03215	180	60
TCONS_00022898	-1.06206	-1.06206	105	35
TCONS_00022913	-1.04589	-1.04589	237	79
TCONS_00022914	-0.891127	-0.891127	198	66
TCONS_00022915	-1.17352	-1.13298	159	53
TCONS_00022916	-0.577712	-1.21149	63	21
TCONS_00022917	-1.15464	-1.14662	201	67
TCONS_00022918	-1.20565	-1.20565	138	46
TCONS_00022920	-1.20717	-1.13381	174	58
TCONS_00022931	-1.13448	-1.02542	183	61
TCONS_00022935	-1.16211	-1.16211	171	57
TCONS_00022942	-1.25854	-0.962072	105	35
TCONS_00022944	-1.27157	-1.13672	255	85
TCONS_00022952	-1.32831	-1.16712	66	22
TCONS_00022964	-1.19738	-1.19738	105	35
TCONS_00022972	-0.838999	-0.838999	384	128
TCONS_00022974	-1.1643	-0.960036	93	31
TCONS_00022975	-0.997412	-0.997412	225	75
TCONS_00022989	-1.18076	-1.18076	183	61
TCONS_00022994	-1.02598	-0.986579	195	65
TCONS_00023005	-1.18403	-1.13981	75	25
TCONS_00023011	-1.0112	-0.653098	141	47
TCONS_00023018	-0.955117	-0.955117	138	46
TCONS_00023031	-1.18451	-1.06642	90	30
TCONS_00023033	-1.06393	-0.900119	195	65
TCONS_00023046	-1.22908	-1.07469	90	30
TCONS_00023047	-1.11201	-0.95902	129	43
TCONS_00023048	-1.21099	-1.21099	219	73
TCONS_00023049	-1.17069	-0.910006	81	27
TCONS_00023050	-1.07999	-1.07999	207	69
TCONS_00023051	-1.08476	-1.08476	168	56
TCONS_00023053	-1.15761	-1.05272	73	24.3333
TCONS_00023054	-1.10096	-1.10096	189	63
TCONS_00023059	-0.947022	-0.946687	338	112.667
TCONS_00023076	-1.16194	-0.95811	174	58
TCONS_00023077	-0.869509	-0.869509	279	93
TCONS_00023079	-1.00703	-1.00703	393	131
TCONS_00023179	-0.810853	-0.810853	249	83
TCONS_00023180	-1.10411	-0.876144	129	43
TCONS_00023763	-0.955757	-0.955757	108	36
TCONS_00023764	-0.952411	-0.952411	108	36
TCONS_00024336	-1.18955	-1.17798	141	47
TCONS_00024340	-1.18374	-1.14659	108	36
TCONS_00024344	-1.2082	-1.15646	36	12
TCONS_00024362	-1.22062	-1.21232	162	54
TCONS_00024369	-1.07556	-1.07556	180	60
TCONS_00024371	-1.2516	-1.2516	174	58
TCONS_00024373	-1.22657	-1.1066	144	48
TCONS_00024380	-1.33397	-1.27702	111	37
TCONS_00024389	-0.766351	-0.766351	354	118
TCONS_00024404	-0.812456	-0.812456	210	70
TCONS_00024406	-1.3012	-1.13583	78	26
TCONS_00024408	-1.14119	-1.14119	120	40
TCONS_00024410	-1.10924	-0.976262	153	51
TCONS_00024421	-0.898798	-0.756017	429	143
TCONS_00024439	-1.04721	-1.04721	180	60
TCONS_00024471	-0.77658	-0.77658	353	117.667
TCONS_00024472	-1.04669	-1.04669	207	69
TCONS_00024478	-0.900982	-0.900982	123	41
TCONS_00024499	-0.896901	-0.896901	288	96
TCONS_00024503	-1.07267	-1.07267	312	104
TCONS_00024504	-1.02956	-1.02493	336	112
TCONS_00024508	-1.21609	-1.21609	105	35
TCONS_00024510	-1.16647	-0.774221	108	36
TCONS_00024511	-1.22219	-1.20137	75	25
TCONS_00024516	-1.2188	-1.08731	90	30
TCONS_00024518	-1.16026	-1.16026	105	35
TCONS_00024523	-1.27719	-1.14041	129	43
TCONS_00024524	-0.91355	-0.91355	234	78
TCONS_00024525	-0.994714	-0.964971	129	43
TCONS_00024532	-1.15636	-0.995665	174	58
TCONS_00024535	-0.973899	-0.71069	345	115
TCONS_00024536	-0.8476	-0.8476	312	104
TCONS_00024537	-0.828697	-0.828697	240	80
TCONS_00024539	-0.986118	-0.961557	198	66
TCONS_00024541	-0.701242	-0.701242	618	206
TCONS_00024542	-0.949918	-0.949918	237	79
TCONS_00024544	-0.958951	-0.958951	234	78
TCONS_00024556	-1.12273	-1.12273	153	51
TCONS_00024557	-1.12929	-1.12929	144	48
TCONS_00024566	-0.944422	-0.808866	144	48
TCONS_00024592	-1.305	-1.28038	45	15
TCONS_00024594	-1.12533	-1.12533	144	48
TCONS_00024604	-1.12001	-1.12001	219	73
TCONS_00024616	-1.04507	-0.957847	156	52
TCONS_00024641	-1.12706	-1.07188	135	45
TCONS_00024650	-1.16258	-1.16258	213	71
TCONS_00024651	-1.24328	-1.16557	84	28
TCONS_00024652	-1.33526	-1.02495	57	19
TCONS_00024653	-1.10957	-1.10957	117	39
TCONS_00024654	-1.24406	-1.19973	168	56
TCONS_00024668	-0.957151	-0.957151	102	34
TCONS_00024718	-0.832187	-0.832187	234	78
TCONS_00024719	-0.965567	-0.965567	222	74
TCONS_00024736	-1.24371	-1.16374	66	22
TCONS_00024740	-1.34512	-1.27828	33	11
TCONS_00024751	-1.02754	-0.980857	135	45
TCONS_00024753	-1.24165	-1.24165	126	42
TCONS_00024757	-1.05729	-1.0248	405	135
TCONS_00024767	-1.06351	-0.950742	246	82
TCONS_00024769	-0.908035	-0.908035	306	102
TCONS_00024778	-0.942834	-0.942834	150	50
TCONS_00024782	-1.25078	-1.0462	87	29
TCONS_00024783	-1.04793	-1.0178	183	61
TCONS_00024786	-1.29265	-1.01879	78	26
TCONS_00024787	-1.0724	-1.0724	147	49
TCONS_00024789	-0.86783	-0.86783	183	61
TCONS_00024790	-0.970991	-0.79521	551	183.667
TCONS_00024792	-1.2612	-1.2612	84	28
TCONS_00024793	-0.933888	-0.509024	231	77
TCONS_00024794	-1.10887	-1.10887	159	53
TCONS_00024799	-0.815289	-0.815289	282	94
TCONS_00024801	-1.17503	-1.17503	75	25
TCONS_00024802	-1.30949	-0.903065	42	14
TCONS_00024805	-1.23273	-1.23273	291	97
TCONS_00024923	-0.958818	-0.622336	144	48
TCONS_00024924	-0.722373	-0.722373	201	67
TCONS_00024925	-1.17642	-0.746154	66	22
TCONS_00024926	-1.07531	-0.827833	120	40
TCONS_00024927	-1.07804	-0.882966	96	32
TCONS_00025648	-1.23387	-1.23387	99	33
TCONS_00025657	-1.18871	-1.18871	222	74
TCONS_00025659	-1.20322	-0.98665	114	38
TCONS_00025660	-1.29371	-1.19381	48	16
TCONS_00025672	-1.34225	-1.32261	60	20
TCONS_00025696	-1.32986	-1.00972	78	26
TCONS_00025706	-1.00567	-0.865257	165	55
TCONS_00025708	-1.29041	-1.14449	45	15
TCONS_00025748	-0.958702	-0.958702	321	107
TCONS_00025749	-1.31831	-1.27465	48	16
TCONS_00025750	-1.09316	-1.09316	222	74
TCONS_00025751	-1.13491	-1.06098	135	45
TCONS_00025757	-1.13997	-1.13997	165	55
TCONS_00025758	-0.943921	-0.920804	216	72
TCONS_00025759	-1.2687	-1.03706	84	28
TCONS_00025768	-1.3429	-0.980005	57	19
TCONS_00025769	-1.2228	-1.2228	69	23
TCONS_00025787	-1.21464	-1.21464	189	63
TCONS_00025788	-1.24749	-0.708919	78	26
TCONS_00025789	-1.26602	-1.09296	99	33
TCONS_00025793	-1.06813	-1.06813	69	23
TCONS_00025840	-1.12215	-1.12215	102	34
TCONS_00025844	-1.3238	-1.01599	27	9
TCONS_00025846	-1.08738	-1.08738	114	38
TCONS_00025847	-1.18734	-0.99674	231	77
TCONS_00025849	-0.806281	-0.806281	228	76
TCONS_00025850	-1.0061	-1.0061	171	57
TCONS_00025874	-1.03363	-0.949153	231	77
TCONS_00025878	-1.11843	-1.09702	87	29
TCONS_00025890	-0.93753	-0.93753	240	80
TCONS_00025891	-1.04078	-0.900699	168	56
TCONS_00025904	-0.851382	-0.607848	351	117
TCONS_00025905	-0.880385	-0.880385	300	100
TCONS_00025906	-1.12791	-0.938174	108	36
TCONS_00025907	-0.77138	-0.77138	237	79
TCONS_00025909	-0.81952	-0.81952	504	168
TCONS_00025910	-0.791571	-0.791571	381	127
TCONS_00025917	-0.92807	-0.92807	386	128.667
TCONS_00025918	-1.00149	-1.00149	399	133
TCONS_00025919	-1.11995	-1.03704	261	87
TCONS_00025934	-1.09861	-1.09861	183	61
TCONS_00025959	-1.11667	-0.963007	159	53
TCONS_00025962	-0.833359	-0.833359	402	134
TCONS_00025963	-0.566928	-1.21463	78	26
TCONS_00025965	-1.03191	-1.03191	138	46
TCONS_00025973	-0.858825	-0.700979	213	71
TCONS_00025974	-1.38717	-1.16735	48	16
TCONS_00026057	-0.768403	-0.768403	384	128
TCONS_00026071	-0.832204	-0.832204	243	81
TCONS_00026681	-1.21262	-0.915603	159	53
TCONS_00026690	-0.841015	-0.77785	363	121
TCONS_00027211	-0.928282	-0.928282	912	304
TCONS_00027557	-1.24116	-1.24116	252	84
TCONS_00027558	-0.717336	-0.717336	387	129
TCONS_00027600	-1.16631	-1.16631	168	56
TCONS_00027604	-1.08357	-1.08357	246	82
TCONS_00027616	-1.24473	-1.17086	90	30
TCONS_00027622	-0.902944	-0.902944	312	104
TCONS_00027623	-0.942058	-0.942058	219	73
TCONS_00027628	-0.505111	-0.505111	476	158.667
TCONS_00027634	-1.2188	-0.983314	90	30
TCONS_00027655	-1.1353	-1.08126	273	91
TCONS_00027665	-0.77092	-0.77092	417	139
TCONS_00027667	-0.763179	-0.763179	366	122
TCONS_00027668	-0.739626	-0.739626	455	151.667
TCONS_00027669	-1.15897	-1.00798	111	37
TCONS_00027671	-0.833437	-0.621261	234	78
TCONS_00027672	-1.03788	-1.03788	168	56
TCONS_00027688	-1.10411	-1.10411	183	61
TCONS_00027689	-1.35643	-1.20656	66	22
TCONS_00027729	-1.06319	-0.69299	138	46
TCONS_00027734	-1.2822	-1.2822	75	25
TCONS_00027742	-1.12105	-1.12105	99	33
TCONS_00027761	-1.11602	-0.981192	285	95
TCONS_00027764	-0.915582	-0.915582	324	108
TCONS_00027779	-1.09152	-0.924925	120	40
TCONS_00027784	-0.946901	-0.946901	390	130
TCONS_00027803	-0.99935	-0.99935	228	76
TCONS_00027824	-1.22584	-1.22584	117	39
TCONS_00027825	-1.38239	-1.30306	60	20
TCONS_00027826	-1.24623	-1.24623	111	37
TCONS_00027837	-1.10063	-1.10063	81	27
TCONS_00027865	-1.23438	-1.20726	165	55
TCONS_00027868	-1.23569	-0.957885	96	32
TCONS_00027875	-0.948642	-0.939363	384	128
TCONS_00027876	-1.10173	-1.10173	219	73
TCONS_00027893	-0.576311	-0.576311	342	114
TCONS_00027897	-0.93868	-0.695598	157	52.3333
TCONS_00027902	-1.27216	-1.27216	39	13
TCONS_00027903	-1.03234	-1.03234	108	36
TCONS_00027905	-1.04276	-1.04276	240	80
TCONS_00027920	-1.30188	-0.974816	57	19
TCONS_00027927	-1.13113	-1.13113	198	66
TCONS_00027933	-1.05492	-1.00851	204	68
TCONS_00027934	-1.06657	-0.648062	183	61
TCONS_00027935	-1.2833	-1.09638	186	62
TCONS_00027938	-0.900738	-0.691157	288	96
TCONS_00027943	-1.07946	-1.07946	96	32
TCONS_00027944	-1.12281	-1.12281	117	39
TCONS_00027945	-1.11272	-1.11272	153	51
TCONS_00027961	-0.934865	-0.934865	255	85
TCONS_00027970	-1.33588	-1.05424	48	16
TCONS_00027974	-0.927137	-0.927137	204	68
TCONS_00027975	-1.35219	-1.11153	93	31
TCONS_00027976	-0.944076	-0.944076	315	105
TCONS_00027977	-1.16177	-1.16177	126	42
TCONS_00027978	-1.13418	-1.03646	186	62
TCONS_00027979	-0.965882	-0.965882	240	80
TCONS_00027980	-1.40991	-1.23725	33	11
TCONS_00027981	-1.17288	-1.17288	111	37
TCONS_00027988	-1.03349	-0.99324	213	71
TCONS_00027989	-0.75028	-0.75028	575	191.667
TCONS_00027990	-1.12403	-0.958797	93	31
TCONS_00027991	-1.07204	-1.05577	135	45
TCONS_00027992	-0.820233	-0.820233	589	196.333
TCONS_00027993	-0.946804	-0.866147	180	60
TCONS_00027994	-1.22901	-1.13856	258	86
TCONS_00028005	-1.29252	-0.906847	78	26
TCONS_00028013	-1.16983	-0.87761	237	79
TCONS_00028014	-1.19376	-1.13703	123	41
TCONS_00028016	-1.39605	-1.39605	30	10
TCONS_00028020	-0.953782	-0.918546	192	64
TCONS_00028023	-1.13921	-1.12419	94	31.3333
TCONS_00028027	-1.06608	-1.04997	81	27
TCONS_00028042	-0.773512	-0.773512	267	89
TCONS_00028047	-1.15874	-1.09803	309	103
TCONS_00028052	-0.887746	-0.887746	351	117
TCONS_00028053	-1.33072	-1.29121	33	11
TCONS_00028055	-0.762806	-0.762806	429	143
TCONS_00028058	-1.15659	-1.09437	108	36
TCONS_00028069	-1.23336	-1.20838	75	25
TCONS_00028071	-1.10662	-1.10662	156	52
TCONS_00028072	-0.746978	-0.746978	390	130
TCONS_00028073	-0.822188	-0.822188	153	51
TCONS_00028076	-0.996843	-0.996843	183	61
TCONS_00028077	-1.27815	-1.09606	84	28
TCONS_00028096	-1.28505	-0.952169	60	20
TCONS_00028097	-1.08255	-1.11168	118	39.3333
TCONS_00028098	-1.45145	-1.15378	21	7
TCONS_00028099	-1.24354	-1.24354	66	22
TCONS_00028106	-1.28955	-0.981454	108	36
TCONS_00028107	-1.44116	-1.44116	21	7
TCONS_00028108	-1.27205	-1.24929	48	16
TCONS_00028109	-1.23625	-0.851223	81	27
TCONS_00028120	-1.19805	-1.00949	285	95
TCONS_00028201	-1.22351	-1.18357	99	33
TCONS_00028211	-1.18914	-1.18914	96	32
TCONS_00028266	-1.1765	-1.02734	75	25
TCONS_00028349	-1.02705	-0.728026	108	36
TCONS_00028441	-0.960654	-0.960654	336	112
TCONS_00028631	-0.796411	-0.796411	132	44
TCONS_00028784	-1.10928	-1.10928	168	56
TCONS_00028805	-1.36444	-1.33872	30	10
TCONS_00028839	-1.00735	-1.00735	165	55
TCONS_00028868	-0.892102	-0.892102	432	144
TCONS_00028963	-1.0407	-0.800059	153	51
TCONS_00028964	-1.1483	-1.12946	312	104
TCONS_00028990	-1.08704	-1.08704	243	81
TCONS_00028991	-1.12717	-0.929918	231	77
TCONS_00028992	-1.09784	-1.09784	132	44
TCONS_00028993	-1.09159	-1.09159	240	80
TCONS_00028999	-1.08564	-1.05149	189	63
TCONS_00029000	-1.3129	-1.06501	42	14
TCONS_00029003	-0.94054	-0.94054	147	49
TCONS_00029004	-1.31145	-1.10793	45	15
TCONS_00029032	-1.17491	-1.17491	69	23
TCONS_00029034	-1.16745	-1.16745	282	94
TCONS_00029035	-1.25579	-1.24202	72	24
TCONS_00029045	-1.16469	-1.16469	75	25
TCONS_00029051	-1.07886	-1.07886	192	64
TCONS_00029064	-1.00329	-1.00329	261	87
TCONS_00029065	-1.29942	-1.00574	87	29
TCONS_00029068	-1.05288	-1.05288	228	76
TCONS_00029075	-1.05533	-0.930671	123	41
TCONS_00029082	-1.06435	-1.06435	141	47
TCONS_00029083	-1.06683	-0.997315	192	64
TCONS_00029084	-1.26028	-1.10169	192	64
TCONS_00029100	-1.14029	-1.05919	138	46
TCONS_00029111	-1.2589	-0.986047	48	16
TCONS_00029113	-1.12398	-0.897167	102	34
TCONS_00029114	-1.14493	-1.09994	126	42
TCONS_00029115	-1.13292	-0.920858	81	27
TCONS_00029116	-0.805064	-0.805064	333	111
TCONS_00029119	-1.29799	-1.2052	150	50
TCONS_00029138	-1.14859	-1.10076	102	34
TCONS_00029142	-1.08111	-1.08111	237	79
TCONS_00029157	-1.02438	-0.951116	186	62
TCONS_00029158	-1.1594	-1.0654	129	43
TCONS_00029159	-1.25047	-1.23184	93	31
TCONS_00029175	-1.14669	-1.01659	87	29
TCONS_00029177	-1.2154	-1.2154	105	35
TCONS_00029178	-1.0701	-0.842	171	57
TCONS_00029187	-1.24032	-0.776481	66	22
TCONS_00029188	-1.03975	-0.91193	207	69
TCONS_00029208	-1.18127	-0.831094	150	50
TCONS_00029209	-1.12406	-1.12406	192	64
TCONS_00029210	-1.23517	-0.931828	90	30
TCONS_00029212	-1.26301	-1.11213	120	40
TCONS_00029213	-1.18185	-0.973726	99	33
TCONS_00029219	-1.00255	-0.975734	351	117
TCONS_00029221	-0.788655	-0.788655	440	146.667
TCONS_00029222	-1.29772	-1.17387	114	38
TCONS_00029223	-1.35247	-1.03111	36	12
TCONS_00029227	-1.13911	-1.13911	144	48
TCONS_00029228	-1.11196	-1.11196	201	67
TCONS_00029229	-1.31692	-1.00195	141	47
TCONS_00029230	-1.16218	-0.977188	117	39
TCONS_00029231	-1.05331	-0.702658	144	48
TCONS_00029232	-1.22877	-0.982764	45	15
TCONS_00029262	-1.05577	-1.05577	183	61
TCONS_00029264	-0.665423	-0.665423	411	137
TCONS_00029267	-1.06793	-1.06793	312	104
TCONS_00029305	-1.15581	-1.15581	291	97
TCONS_00029324	-1.11271	-0.7365	207	69
TCONS_00029326	-1.29331	-1.02161	60	20
TCONS_00029382	-0.654526	-0.654526	408	136
TCONS_00029508	-1.18796	-1.18796	105	35
TCONS_00029558	-0.590637	-0.590637	336	112
TCONS_00030191	-0.712861	-0.712861	234	78
TCONS_00030836	-1.04484	-0.838941	261	87
TCONS_00031021	-1.23772	-1.23772	75	25
TCONS_00032002	-1.17947	-1.12428	147	49
TCONS_00032082	-1.12228	-0.766247	165	55
TCONS_00032276	-1.15281	-1.15281	111	37
TCONS_00032289	-1.15658	-0.953337	126	42
TCONS_00032296	-1.18913	-0.888039	192	64
TCONS_00032344	-0.724285	-0.724285	588	196
TCONS_00032380	-0.937947	-0.779391	198	66
TCONS_00032383	-1.42028	-1.00419	30	10
TCONS_00032384	-1.19551	-1.19551	132	44
TCONS_00032394	-0.719768	-0.71435	273	91
TCONS_00032397	-0.762923	-0.699071	261	87
TCONS_00032398	-0.885117	-0.885117	270	90
TCONS_00032399	-1.18732	-0.972136	63	21
TCONS_00032400	-1.08721	-1.08721	168	56
TCONS_00032408	-1.25865	-1.25865	138	46
TCONS_00032416	-0.877314	-0.877314	264	88
TCONS_00032417	-1.01409	-0.67756	186	62
TCONS_00032418	-0.9997	-0.997729	150	50
TCONS_00032419	-1.02192	-1.02192	249	83
TCONS_00032420	-1.18871	-0.991357	132	44
TCONS_00032421	-1.09827	-1.09827	120	40
TCONS_00032422	-1.13506	-1.13506	198	66
TCONS_00032423	-1.10366	-1.10366	123	41
TCONS_00032424	-1.2304	-0.779807	111	37
TCONS_00032425	-1.03594	-1.01176	210	70
TCONS_00032426	-0.750514	-0.750514	372	124
TCONS_00032449	-0.939171	-0.935399	135	45
TCONS_00032472	-1.13268	-1.0218	129	43
TCONS_00032484	-1.30358	-1.30358	63	21
TCONS_00032489	-1.20046	-1.18208	264	88
TCONS_00032490	-1.07642	-1.04803	249	83
TCONS_00032494	-0.791628	-0.791628	171	57
TCONS_00032519	-1.24422	-1.24422	222	74
TCONS_00032550	-1.09933	-1.09933	210	70
TCONS_00032551	-1.27783	-1.25002	105	35
TCONS_00032552	-1.02161	-0.99257	180	60
TCONS_00032553	-1.22274	-1.08564	93	31
TCONS_00032570	-1.12756	-1.12756	132	44
TCONS_00032572	-1.08331	-1.08331	174	58
TCONS_00032591	-1.29727	-1.16625	117	39
TCONS_00032592	-1.00492	-1.00492	171	57
TCONS_00032593	-1.26336	-1.16033	75	25
TCONS_00032594	-1.51882	-1.22683	3	1
TCONS_00032599	-1.27027	-1.27027	66	22
TCONS_00032601	-1.35772	-1.35772	39	13
TCONS_00032602	-1.11612	-1.03246	87	29
TCONS_00032603	-1.12962	-1.12962	183	61
TCONS_00032605	-0.925313	-0.925313	363	121
TCONS_00032606	-0.935637	-0.935637	318	106
TCONS_00032633	-0.940909	-0.940909	255	85
TCONS_00032635	-1.24443	-1.21445	84	28
TCONS_00032644	-1.12215	-1.05395	135	45
TCONS_00032652	-1.02114	-0.973284	213	71
TCONS_00032655	-0.996425	-0.796381	222	74
TCONS_00032659	-1.06932	-1.06932	141	47
TCONS_00032681	-1.05447	-0.909501	156	52
TCONS_00032696	-1.01267	-0.978398	183	61
TCONS_00032697	-1.05066	-1.05066	186	62
TCONS_00032716	-1.32416	-1.2147	87	29
TCONS_00032717	-1.22701	-1.14021	66	22
TCONS_00032736	-1.28531	-1.14573	54	18
TCONS_00032737	-1.16548	-1.12144	135	45
TCONS_00032739	-0.941268	-0.941268	174	58
TCONS_00032747	-1.07802	-0.991903	144	48
TCONS_00032748	-1.18899	-0.850585	108	36
TCONS_00032750	-0.982067	-0.982067	271	90.3333
TCONS_00032761	-0.906029	-0.906029	366	122
TCONS_00032764	-1.18744	-1.02051	69	23
TCONS_00032765	-0.781606	-0.781606	387	129
TCONS_00032766	-1.00956	-0.845175	240	80
TCONS_00032775	-1.3948	-1.05372	57	19
TCONS_00032784	-0.616481	-0.616481	450	150
TCONS_00032793	-1.04526	-1.04526	255	85
TCONS_00032796	-1.36763	-1.20311	33	11
TCONS_00032797	-0.913275	-0.913275	231	77
TCONS_00032798	-1.18156	-1.0849	99	33
TCONS_00032799	-1.2433	-1.10593	60	20
TCONS_00032801	-0.935257	-0.935257	316	105.333
TCONS_00032807	-1.08222	-1.08222	205	68.3333
TCONS_00032808	-1.12281	-1.03431	319	106.333
TCONS_00032810	-1.16342	-1.16157	168	56
TCONS_00032812	-1.08282	-1.08282	171	57
TCONS_00032813	-1.0839	-0.940981	138	46
TCONS_00032816	-1.20927	-0.925043	105	35
TCONS_00032820	-1.20709	-1.01477	396	132
TCONS_00032821	-1.14931	-1.14931	63	21
TCONS_00032825	-1.11829	-1.11829	297	99
TCONS_00032826	-1.34008	-1.32888	84	28
TCONS_00032827	-1.25531	-1.16003	210	70
TCONS_00032829	-1.44947	-1.19145	21	7
TCONS_00032836	-1.27961	-0.855024	81	27
TCONS_00032837	-1.11699	-1.05619	141	47
TCONS_00032838	-1.22773	-0.962312	96	32
TCONS_00032840	-1.33046	-1.27391	54	18
TCONS_00032841	-1.08324	-0.942477	267	89
TCONS_00032843	-1.00839	-1.00839	318	106
TCONS_00032844	-1.06313	-0.977437	291	97
TCONS_00032845	-0.801572	-0.801572	291	97
TCONS_00032846	-1.03319	-1.03319	128	42.6667
TCONS_00032850	-1.05894	-0.706729	102	34
TCONS_00032851	-1.23699	-1.23699	123	41
TCONS_00032852	-1.29704	-1.09412	48	16
TCONS_00032855	-1.13652	-1.13652	165	55
TCONS_00032856	-1.20118	-1.20118	87	29
TCONS_00032858	-1.0983	-1.04524	180	60
TCONS_00032884	-1.14333	-1.04687	216	72
TCONS_00032886	-0.961294	-0.961294	225	75
TCONS_00032895	-1.25549	-1.25549	63	21
TCONS_00032904	-1.09347	-1.09347	231	77
TCONS_00032905	-1.13401	-1.13401	201	67
TCONS_00032924	-1.1337	-0.906285	141	47
TCONS_00032940	-1.12816	-1.04733	114	38
TCONS_00032941	-0.884556	-0.884556	183	61
TCONS_00032942	-1.38711	-1.38711	39	13
TCONS_00032945	-1.2986	-1.24043	57	19
TCONS_00032946	-1.06355	-1.06355	189	63
TCONS_00032950	-1.24515	-1.24515	33	11
TCONS_00032952	-1.04918	-1.04918	120	40
TCONS_00032957	-1.11648	-1.11648	141	47
TCONS_00032958	-1.33328	-0.953557	63	21
TCONS_00032977	-1.16407	-1.11603	81	27
TCONS_00032984	-1.20191	-0.99926	69	23
TCONS_00032985	-1.10271	-1.10271	216	72
TCONS_00032988	-1.03916	-1.03916	198	66
TCONS_00032994	-1.28042	-0.9316	69	23
TCONS_00032998	-0.984469	-0.984469	213	71
TCONS_00032999	-1.05322	-1.05322	210	70
TCONS_00033002	-1.16481	-1.16481	120	40
TCONS_00033003	-1.18957	-1.1607	234	78
TCONS_00033005	-0.701114	-0.701114	443	147.667
TCONS_00033007	-1.35053	-1.02677	72	24
TCONS_00033015	-1.24918	-1.24918	120	40
TCONS_00033016	-0.826382	-0.645887	231	77
TCONS_00033019	-1.24872	-1.24872	54	18
TCONS_00033024	-1.07963	-1.07963	207	69
TCONS_00033028	-1.2516	-0.753895	153	51
TCONS_00033030	-1.1719	-0.862124	114	38
TCONS_00033050	-1.25231	-1.25231	69	23
TCONS_00033090	-1.03968	-1.03968	150	50
TCONS_00033113	-0.964223	-0.781415	303	101
TCONS_00033129	-1.04422	-0.997667	147	49
TCONS_00033130	-0.665537	-0.665537	468	156
TCONS_00033134	-1.05537	-1.05537	213	71
TCONS_00033138	-0.981046	-0.981046	183	61
TCONS_00033139	-1.23474	-1.06823	123	41
TCONS_00033140	-1.39022	-1.158	69	23
TCONS_00033155	-0.894447	-0.894447	256	85.3333
TCONS_00033166	-1.16453	-1.03032	117	39
TCONS_00033179	-1.33791	-0.972494	108	36
TCONS_00033180	-1.23237	-1.22514	96	32
TCONS_00033181	-0.953603	-0.754171	228	76
TCONS_00033182	-0.993763	-0.993763	216	72
TCONS_00033183	-1.13326	-1.07001	201	67
TCONS_00033201	-1.2757	-1.18778	102	34
TCONS_00033202	-0.974755	-0.974755	339	113
TCONS_00033220	-0.881394	-0.537475	189	63
TCONS_00033222	-0.981326	-0.959957	420	140
TCONS_00033223	-1.27679	-1.11009	72	24
TCONS_00033224	-1.11225	-1.11225	126	42
TCONS_00033336	-0.942715	-0.942715	132	44
TCONS_00033541	-0.992418	-0.992418	195	65
TCONS_00034497	-0.844547	-0.827404	210	70
TCONS_00035449	-1.0324	-1.0324	228	76
TCONS_00035450	-1.21236	-1.04003	225	75
TCONS_00035466	-1.10682	-1.10682	142	47.3333
TCONS_00035483	-1.11086	-1.11086	162	54
TCONS_00035493	-1.33366	-1.33366	60	20
TCONS_00035495	-1.12374	-1.097	117	39
TCONS_00035515	-1.35262	-1.35262	45	15
TCONS_00035516	-1.15512	-1.15512	135	45
TCONS_00035521	-1.11805	-1.09521	225	75
TCONS_00035524	-1.06824	-1.06824	327	109
TCONS_00035536	-1.11486	-1.03755	162	54
TCONS_00035540	-1.14741	-1.04252	216	72
TCONS_00035542	-1.18009	-1.18009	111	37
TCONS_00035545	-1.36719	-1.04017	87	29
TCONS_00035550	-1.24268	-1.165	159	53
TCONS_00035557	-1.0882	-1.0882	90	30
TCONS_00035558	-1.38449	-0.955888	93	31
TCONS_00035566	-1.39492	-1.14477	60	20
TCONS_00035592	-0.875085	-0.860538	261	87
TCONS_00035607	-1.31805	-1.31805	105	35
TCONS_00035609	-1.1934	-1.1934	87	29
TCONS_00035611	-1.26068	-1.26068	63	21
TCONS_00035622	-0.993053	-0.722022	195	65
TCONS_00035626	-0.915733	-0.72726	232	77.3333
TCONS_00035638	-0.981913	-0.872921	246	82
TCONS_00035642	-1.35644	-1.24591	87	29
TCONS_00035662	-0.865042	-0.865042	321	107
TCONS_00035669	-0.732597	-0.732597	471	157
TCONS_00035670	-0.876469	-0.780948	285	95
TCONS_00035689	-1.2428	-1.2428	78	26
TCONS_00035695	-0.718365	-0.718365	307	102.333
TCONS_00035717	-1.1523	-1.12945	280	93.3333
TCONS_00035721	-1.32175	-1.32175	33	11
TCONS_00035724	-1.37255	-0.913944	60	20
TCONS_00035726	-1.1225	-1.12246	162	54
TCONS_00035727	-0.962251	-0.962251	183	61
TCONS_00035728	-1.285	-1.19326	81	27
TCONS_00035729	-1.06731	-0.960684	195	65
TCONS_00035731	-1.06536	-1.04855	219	73
TCONS_00035735	-1.16765	-1.16765	153	51
TCONS_00035736	-1.36015	-1.24463	81	27
TCONS_00035738	-1.09526	-0.748172	117	39
TCONS_00035741	-0.919217	-0.910081	192	64
TCONS_00035744	-1.27351	-1.23095	129	43
TCONS_00035790	-1.05649	-1.03496	99	33
TCONS_00035791	-1.21236	-0.988014	72	24
TCONS_00035794	-1.13459	-1.13459	216	72
TCONS_00035795	-0.908862	-0.908862	249	83
TCONS_00035799	-1.13785	-1.08552	177	59
TCONS_00035802	-1.12043	-1.07559	174	58
TCONS_00035803	-0.961736	-0.736385	192	64
TCONS_00035808	-1.15169	-1.15169	210	70
TCONS_00035809	-1.24472	-1.24472	96	32
TCONS_00035835	-1.32208	-0.979402	60	20
TCONS_00035837	-1.05129	-1.05129	201	67
TCONS_00035839	-0.885572	-0.885572	491	163.667
TCONS_00035863	-0.960305	-0.960305	198	66
TCONS_00035881	-0.818199	-0.818199	228	76
TCONS_00035926	-1.15934	-1.08532	138	46
TCONS_00035929	-1.19082	-1.19082	198	66
TCONS_00035930	-1.4128	-1.36153	24	8
TCONS_00035934	-1.01427	-1.01427	153	51
TCONS_00035935	-1.15263	-1.15263	162	54
TCONS_00035940	-1.01034	-0.941568	315	105
TCONS_00035951	-1.09885	-1.09885	174	58
TCONS_00035954	-1.06807	-1.06807	180	60
TCONS_00035955	-1.07257	-0.979567	162	54
TCONS_00035956	-1.29058	-1.11859	54	18
TCONS_00035985	-1.30121	-1.22739	60	20
TCONS_00035991	-1.16165	-1.16165	81	27
TCONS_00035998	-1.23557	-1.23557	78	26
TCONS_00036031	-1.16208	-0.949651	186	62
TCONS_00036052	-0.844655	-0.844655	165	55
TCONS_00036054	-1.03821	-1.03821	207	69
TCONS_00036055	-0.775429	-0.762097	192	64
TCONS_00036066	-1.19989	-0.763048	126	42
TCONS_00036080	-1.20978	-1.07908	117	39
TCONS_00036083	-1.19419	-1.19419	93	31
TCONS_00036119	-1.44544	-1.10355	36	12
TCONS_00036124	-0.939676	-0.766846	147	49
TCONS_00036132	-0.890558	-0.748429	123	41
TCONS_00036133	-0.819177	-0.819177	282	94
TCONS_00036134	-0.929388	-0.819224	225	75
TCONS_00036145	-1.15831	-1.15831	114	38
TCONS_00036147	-1.12785	-1.12785	117	39
TCONS_00036149	-1.35418	-1.29455	99	33
TCONS_00036150	-1.26575	-1.16884	108	36
TCONS_00036151	-1.25424	-1.25424	102	34
TCONS_00036169	-0.997993	-0.997993	246	82
TCONS_00036171	-1.22048	-1.11933	138	46
TCONS_00036172	-0.995614	-0.995614	153	51
TCONS_00036186	-1.03857	-0.927057	128	42.6667
TCONS_00036192	-0.808827	-0.696934	465	155
TCONS_00036193	-1.06431	-1.01168	345	115
TCONS_00036194	-1.01262	-0.874746	165	55
TCONS_00036197	-1.15477	-1.15477	137	45.6667
TCONS_00036198	-0.89477	-0.89477	249	83
TCONS_00036200	-1.15375	-1.06998	141	47
TCONS_00036201	-1.10177	-1.10177	174	58
TCONS_00036202	-0.648766	-0.648766	685	228.333
TCONS_00036206	-0.515615	-0.515615	420	140
TCONS_00036232	-1.22963	-0.861828	108	36
TCONS_00036233	-1.38323	-1.38323	18	6
TCONS_00036245	-0.993568	-0.893941	147	49
TCONS_00036248	-0.981091	-0.981091	422	140.667
TCONS_00036249	-1.32839	-0.995789	90	30
TCONS_00036250	-1.29887	-1.03608	126	42
TCONS_00036254	-1.23188	-0.91539	210	70
TCONS_00036255	-1.07919	-1.07919	369	123
TCONS_00036263	-1.04377	-0.877957	318	106
TCONS_00036265	-0.921925	-0.85988	273	91
TCONS_00036286	-1.04201	-1.04201	126	42
TCONS_00036289	-0.936521	-0.936521	243	81
TCONS_00036290	-1.30911	-1.13288	96	32
TCONS_00036293	-1.08894	-1.08294	177	59
TCONS_00036294	-1.20164	-1.20164	144	48
TCONS_00036309	-0.9293	-0.9293	219	73
TCONS_00036313	-1.00688	-1.00688	171	57
TCONS_00036318	-0.629974	-0.629974	502	167.333
TCONS_00036324	-0.825796	-0.825796	246	82
TCONS_00036343	-1.13242	-1.03005	135	45
TCONS_00036344	-1.17999	-1.02319	123	41
TCONS_00036359	-0.656054	-0.62321	414	138
TCONS_00036390	-1.0144	-0.963737	486	162
TCONS_00036391	-0.991328	-0.987813	309	103
TCONS_00036650	-1.3675	-1.3507	39	13
TCONS_00037364	-1.03181	-1.03181	252	84
TCONS_00037424	-1.25785	-1.11309	135	45
TCONS_00037715	-1.21008	-0.83223	63	21
TCONS_00038849	-0.972002	-0.972002	496	165.333
TCONS_00038850	-0.976617	-0.976617	496	165.333
TCONS_00038954	-1.34007	-1.12194	54	18
TCONS_00039004	-1.11007	-1.09911	207	69
TCONS_00039045	-0.865409	-0.865409	507	169
TCONS_00039049	-1.2116	-0.877673	69	23
TCONS_00039061	-1.29547	-1.18509	96	32
TCONS_00039065	-0.790574	-0.790574	288	96
TCONS_00039071	-1.21599	-1.1347	102	34
TCONS_00039072	-0.758667	-0.698713	616	205.333
TCONS_00039073	-0.517097	-0.517097	892	297.333
TCONS_00039074	-0.933127	-0.913952	279	93
TCONS_00039076	-1.01006	-1.01006	465	155
TCONS_00039081	-0.716901	-0.678763	312	104
TCONS_00039084	-1.18289	-1.12128	123	41
TCONS_00039086	-1.39704	-1.23915	54	18
TCONS_00039087	-0.971479	-0.971479	192	64
TCONS_00039092	-1.09492	-0.853427	159	53
TCONS_00039145	-1.32677	-1.23026	36	12
TCONS_00039147	-1.10267	-1.10267	158	52.6667
TCONS_00039148	-1.03518	-1.03518	201	67
TCONS_00039163	-1.13454	-0.902491	66	22
TCONS_00039173	-0.970594	-0.733152	174	58
TCONS_00039228	-0.975757	-0.975757	171	57
TCONS_00039229	-1.22785	-0.577855	150	50
TCONS_00039246	-1.17132	-1.17132	75	25
TCONS_00039251	-1.06086	-1.06086	153	51
TCONS_00039252	-1.11282	-0.826459	138	46
TCONS_00039262	-0.92773	-0.92773	285	95
TCONS_00039265	-0.99353	-0.880418	177	59
TCONS_00039272	-1.33041	-0.817191	66	22
TCONS_00039288	-1.22351	-1.22351	114	38
TCONS_00039294	-1.14791	-1.14791	138	46
TCONS_00039296	-1.21707	-1.07027	66	22
TCONS_00039297	-1.22455	-1.20925	162	54
TCONS_00039298	-1.20818	-1.14107	111	37
TCONS_00039299	-1.09711	-1.0443	147	49
TCONS_00039300	-1.22296	-1.05675	141	47
TCONS_00039304	-0.609538	-0.609538	207	69
TCONS_00039312	-0.950775	-0.950775	345	115
TCONS_00039319	-1.38669	-1.25379	51	17
TCONS_00039324	-1.337	-1.23487	69	23
TCONS_00039329	-0.806216	-0.806216	258	86
TCONS_00039330	-1.13715	-1.09443	78	26
TCONS_00039349	-1.07883	-1.07883	183	61
TCONS_00039351	-1.23326	-1.22235	72	24
TCONS_00039353	-1.10981	-1.10981	200	66.6667
TCONS_00039354	-0.898791	-0.898791	207	69
TCONS_00039364	-0.82943	-0.82943	572	190.667
TCONS_00039365	-1.06109	-1.06109	88	29.3333
TCONS_00039369	-1.05274	-1.03465	189	63
TCONS_00039403	-1.1477	-1.1477	135	45
TCONS_00039411	-1.11622	-1.10345	75	25
TCONS_00039434	-0.998618	-0.998618	216	72
TCONS_00039437	-1.1061	-0.566615	153	51
TCONS_00039441	-1.02761	-0.616835	420	140
TCONS_00039455	-0.836939	-0.836939	309	103
TCONS_00039462	-1.03775	-1.03775	240	80
TCONS_00039467	-1.00456	-1.00456	171	57
TCONS_00039471	-0.951008	-0.951008	261	87
TCONS_00039475	-1.07285	-0.912849	173	57.6667
TCONS_00039476	-1.2791	-1.20629	78	26
TCONS_00039491	-1.31783	-1.15614	48	16
TCONS_00039498	-1.03808	-0.879976	102	34
TCONS_00039499	-1.07695	-0.959598	204	68
TCONS_00039519	-1.25807	-1.25807	132	44
TCONS_00039530	-1.10378	-0.818649	147	49
TCONS_00039532	-1.07088	-0.691017	111	37
TCONS_00039533	-0.891372	-0.648203	372	124
TCONS_00039534	-1.0618	-1.0618	225	75
TCONS_00039536	-0.870521	-0.870521	237	79
TCONS_00039545	-1.11176	-1.08349	180	60
TCONS_00039554	-1.15188	-1.15188	213	71
TCONS_00039555	-0.752728	-0.752728	432	144
TCONS_00039560	-1.38497	-0.865714	18	6
TCONS_00039561	-1.19003	-1.19003	129	43
TCONS_00039567	-1.24758	-1.13658	126	42
TCONS_00039582	-0.945389	-0.751256	300	100
TCONS_00039586	-1.33738	-1.01506	48	16
TCONS_00039604	-1.22966	-1.2249	72	24
TCONS_00039617	-0.740262	-0.740262	559	186.333
TCONS_00039618	-1.00005	-1.00005	213	71
TCONS_00039619	-0.851135	-0.851135	252	84
TCONS_00039620	-1.25431	-1.23843	123	41
TCONS_00039639	-1.30471	-1.30471	54	18
TCONS_00039640	-1.41387	-1.2725	33	11
TCONS_00039642	-0.553556	-0.873992	96	32
TCONS_00039644	-1.12304	-1.12304	120	40
TCONS_00039645	-1.10943	-0.977205	117	39
TCONS_00039646	-1.10758	-1.01762	153	51
TCONS_00039648	-0.928829	-0.928829	177	59
TCONS_00039650	-0.844347	-0.844347	327	109
TCONS_00039654	-1.3855	-1.22403	57	19
TCONS_00039669	-1.13506	-1.04883	222	74
TCONS_00039677	-1.41705	-1.41705	12	4
TCONS_00039679	-1.10188	-0.94925	174	58
TCONS_00039680	-1.11061	-0.959205	195	65
TCONS_00039695	-1.01226	-1.01226	327	109
TCONS_00039698	-0.881404	-0.881404	265	88.3333
TCONS_00039718	-1.18827	-1.18827	69	23
TCONS_00039719	-1.25048	-0.995523	147	49
TCONS_00039721	-1.02565	-1.02565	345	115
TCONS_00039727	-1.22737	-1.22737	153	51
TCONS_00039728	-1.20561	-1.18505	111	37
TCONS_00039732	-1.14281	-1.14281	162	54
TCONS_00039733	-1.27246	-1.17739	72	24
TCONS_00039734	-0.877042	-0.877042	303	101
TCONS_00039736	-1.17507	-1.14709	93	31
TCONS_00039737	-0.853235	-0.853235	315	105
TCONS_00039738	-0.912553	-0.912553	237	79
TCONS_00039740	-0.832509	-0.832509	468	156
TCONS_00039744	-1.32003	-1.1124	72	24
TCONS_00039746	-1.18795	-1.11927	204	68
TCONS_00039753	-1.36474	-1.12606	66	22
TCONS_00039754	-1.23259	-1.08841	60	20
TCONS_00039755	-1.31189	-1.285	96	32
TCONS_00039770	-0.984154	-0.795119	201	67
TCONS_00039772	-0.971073	-0.971073	171	57
TCONS_00039827	-1.34976	-0.904125	24	8
TCONS_00039828	-1.09024	-1.02552	162	54
TCONS_00039831	-1.19411	-1.07998	105	35
TCONS_00039834	-1.12476	-1.12476	141	47
TCONS_00039858	-1.30551	-1.30551	69	23
TCONS_00039866	-1.23737	-1.14572	138	46
TCONS_00039868	-0.928912	-0.928912	285	95
TCONS_00039874	-0.899697	-0.899697	193	64.3333
TCONS_00039880	-1.05696	-1.05696	183	61
TCONS_00039888	-1.10384	-1.10384	69	23
TCONS_00039893	-1.2284	-0.807914	102	34
TCONS_00039915	-1.30741	-0.934957	57	19
TCONS_00039917	-0.754499	-0.754499	357	119
TCONS_00039927	-0.895054	-0.886085	309	103
TCONS_00039936	-0.785619	-0.785619	465	155
TCONS_00039939	-1.26156	-1.07621	60	20
TCONS_00039940	-1.08675	-1.08675	135	45
TCONS_00039943	-0.680223	-0.680223	360	120
TCONS_00039945	-1.06188	-1.06188	210	70
TCONS_00039947	-1.00757	-0.890606	153	51
TCONS_00039950	-1.18577	-1.10481	258	86
TCONS_00039952	-1.20365	-1.09302	156	52
TCONS_00039958	-1.20429	-1.20429	189	63
TCONS_00039965	-1.24721	-1.10835	39	13
TCONS_00039967	-1.06237	-1.02681	213	71
TCONS_00039968	-1.07424	-1.04128	150	50
TCONS_00039982	-1.37215	-1.36771	36	12
TCONS_00039996	-0.968499	-0.875804	207	69
TCONS_00040083	-0.948327	-0.948327	372	124
TCONS_00040086	-1.1539	-0.977723	123	41
TCONS_00040092	-0.818807	-0.818807	261	87
TCONS_00040104	-0.863786	-0.863786	180	60
TCONS_00040105	-0.914987	-0.914987	186	62
[truncated: 6 more rows]
