# Supplementary material for: Identification and Classification of New Transcripts in Dorper and Small-Tailed Han Sheep Skeletal Muscle Transcriptomes
Source: PLoS One. 2016 Jul 19;11(7):e0159638. doi: 10.1371/journal.pone.0159638 (PMC4951087; doi:10.1371/journal.pone.0159638)
Supplement: S5 Table — (XLSX) [file pone.0159638.s006.xlsx]

## Sheet: Sheet1
transcript_ID	CPC(uniport)	CPC(nr)	ORF(bp)	orf(AA)
TCONS_00000925	1.09318	519	173	0.501959
TCONS_00000943	-0.282125	159	53	-1.12483
TCONS_00000944	-0.00257064	285	95	0.0442806
TCONS_00000949	0.515256	527	175.667	0.97505
TCONS_00000950	0.474381	195	65	0.656973
TCONS_00000951	-0.685928	27	9	-0.322029
TCONS_00000989	0.436714	237	79	-0.00160938
TCONS_00001002	0.556086	186	62	0.167789
TCONS_00001006	-0.190718	240	80	-1.13433
TCONS_00001011	-1.18271	138	46	-0.0741481
TCONS_00001020	-0.389666	96	32	-0.317262
TCONS_00001022	-0.35026	93	31	-1.13135
TCONS_00001023	-0.404927	66	22	-0.211886
TCONS_00001024	0.271722	237	79	-0.29031
TCONS_00001049	0.54019	330	110	1.45113
TCONS_00001050	-0.402229	147	49	-1.13309
TCONS_00001053	-0.978794	162	54	0.217804
TCONS_00001054	0.0564502	177	59	-0.130174
TCONS_00001055	-0.955491	500	166.667	0.11808
TCONS_00001056	-0.372157	123	41	-0.329122
TCONS_00001058	0.227887	168	56	0.922584
TCONS_00001062	0.416069	291	97	1.03881
TCONS_00001063	0.34853	105	35	0.657681
TCONS_00001066	0.0751361	102	34	1.86831
TCONS_00001067	-0.140849	135	45	0.0859102
TCONS_00001081	0.723401	297	99	2.13482
TCONS_00001085	-1.04655	141	47	0.0241256
TCONS_00001089	-0.700335	279	93	-0.140007
TCONS_00001090	-0.944127	306	102	0.0348895
TCONS_00001092	-0.185609	189	63	4.03707
TCONS_00001093	-1.2079	84	28	1.36595
TCONS_00001094	0.467648	590	196.667	8.2058
TCONS_00001096	0.899518	831	277	5.45774
TCONS_00001097	-0.676455	291	97	1.31985
TCONS_00001098	0.378964	141	47	1.03437
TCONS_00001099	-0.935338	461	153.667	0.905171
TCONS_00001101	0.0160742	177	59	0.61596
TCONS_00001117	-0.283509	165	55	-1.22795
TCONS_00001128	0.423121	906	302	1.66645
TCONS_00001133	0.232193	210	70	0.249006
TCONS_00001148	-0.107136	198	66	1.44116
TCONS_00001154	-0.145416	126	42	-0.0288629
TCONS_00001155	0.10441	81	27	1.15769
TCONS_00001171	-0.497909	123	41	-0.497909
TCONS_00001199	0.0276993	294	98	3.22776
TCONS_00001204	0.000196614	120	40	1.26071
TCONS_00001226	-0.133508	84	28	-0.0559752
TCONS_00001230	0.606626	369	123	0.196056
TCONS_00001253	-0.0797639	162	54	-1.11625
TCONS_00001256	-0.282145	375	125	-1.08159
TCONS_00001257	-0.228627	282	94	0.10453
TCONS_00001260	0.611129	201	67	1.24769
TCONS_00001286	-1.24218	168	56	-0.290996
TCONS_00001289	-1.03139	324	108	-0.333059
TCONS_00001304	0.817983	261	87	0.91301
TCONS_00001306	0.0638052	267	89	-0.115706
TCONS_00001307	0.0714702	270	90	0.157672
TCONS_00001308	-0.41067	165	55	-1.20055
TCONS_00001314	0.143542	375	125	0.110937
TCONS_00001654	-0.413774	69	23	-0.404713
TCONS_00001655	0.0215945	375	125	0.447265
TCONS_00001670	-0.297705	207	69	-1.0693
TCONS_00001684	0.342631	363	121	1.84605
TCONS_00001711	-0.139036	162	54	0.0953284
TCONS_00001725	0.358347	138	46	0.884826
TCONS_00001730	-1.03781	592	197.333	-0.108319
TCONS_00001731	-1.01301	231	77	-0.437817
TCONS_00001740	-0.310529	213	71	-0.274954
TCONS_00001741	0.926435	920	306.667	0.699757
TCONS_00001742	-0.485121	117	39	-0.944433
TCONS_00001743	-1.05276	150	50	-0.218026
TCONS_00001747	-0.200685	228	76	-0.451692
TCONS_00001748	-1.0689	159	53	0.071999
TCONS_00001750	-0.484989	48	16	-1.16718
TCONS_00001774	-0.157296	310	103.333	-0.366913
TCONS_00001776	0.932695	189	63	1.01291
TCONS_00001787	-1.4129	24	8	-0.123194
TCONS_00001789	-0.147184	549	183	-0.138981
TCONS_00001790	-0.273093	135	45	-1.06442
TCONS_00001791	-0.261539	623	207.667	-0.980909
TCONS_00001793	0.0718036	816	272	-0.038741
TCONS_00001799	-0.376783	135	45	0.203369
TCONS_00001802	-0.442571	102	34	-0.386766
TCONS_00001807	-0.332809	126	42	-0.512608
TCONS_00002012	-0.0526479	366	122	-0.164025
TCONS_00002030	0.272798	180	60	-0.867454
TCONS_00002232	-0.217771	153	51	0.417291
TCONS_00002233	-1.13033	153	51	0.717497
TCONS_00002259	0.880014	315	105	-0.9425
TCONS_00002289	0.627602	180	60	0.3814
TCONS_00002295	-0.170165	339	113	0.0716202
TCONS_00002301	-0.301358	129	43	-0.0795942
TCONS_00002316	0.18969	213	71	1.75798
TCONS_00002320	0.399833	249	83	0.687387
TCONS_00002350	0.356584	294	98	0.931268
TCONS_00002385	-0.69579	351	117	0.888532
TCONS_00002400	0.58619	180	60	0.986254
TCONS_00002409	-0.956995	189	63	0.429693
TCONS_00002414	0.107054	243	81	-0.0121671
TCONS_00002461	0.115887	153	51	-0.385932
TCONS_00002468	-0.145071	141	47	0.572825
TCONS_00002471	0.286059	216	72	0.534963
TCONS_00002480	0.0444376	186	62	1.99756
TCONS_00002707	0.636936	394	131.333	1.03746
TCONS_00003046	2.34994	570	190	0.761574
TCONS_00003047	2.23842	570	190	0.692261
TCONS_00003574	1.11506	503	167.667	0.633331
TCONS_00003641	0.343424	264	88	0.1252
TCONS_00003649	0.887292	858	286	-0.395763
TCONS_00003669	-0.138741	135	45	-0.235487
TCONS_00003675	0.0295699	138	46	0.464307
TCONS_00003684	0.0251576	96	32	0.49574
TCONS_00003688	1.63274	458	152.667	-0.262632
TCONS_00003691	1.15811	282	94	-0.900701
TCONS_00003696	-0.278786	186	62	-0.312321
TCONS_00003698	0.159837	294	98	0.272435
TCONS_00003699	0.594974	81	27	-0.076774
TCONS_00003711	-0.3378	267	89	-1.07502
TCONS_00003712	0.461967	57	19	-0.000195728
TCONS_00003713	0.796847	123	41	0.801236
TCONS_00003722	-0.09152	234	78	0.726319
TCONS_00003723	-0.390455	228	76	-0.14553
TCONS_00003756	-0.4107	159	53	-0.45326
TCONS_00003757	-0.261987	243	81	-0.220188
TCONS_00003758	0.583091	312	104	-0.0337802
TCONS_00003766	-1.12829	222	74	1.08808
TCONS_00003771	-1.20555	141	47	-0.161003
TCONS_00003799	-0.154006	127	42.3333	-1.01922
TCONS_00003807	0.299049	324	108	0.657433
TCONS_00003811	0.497617	600	200	1.1683
TCONS_00003824	0.301966	162	54	0.51102
TCONS_00003831	-0.756197	255	85	1.22036
TCONS_00003847	-0.106032	156	52	-0.136529
TCONS_00003869	-0.0615637	375	125	0.282786
TCONS_00003880	0.644883	339	113	1.73212
TCONS_00003888	0.796895	423	141	-0.748954
TCONS_00003898	0.501392	303	101	0.240704
TCONS_00003930	-1.18791	216	72	0.606365
TCONS_00003937	0.901019	423	141	1.3552
TCONS_00003951	0.629266	54	18	-1.03868
TCONS_00004410	0.244171	285	95	0.0993041
TCONS_00004412	-0.406769	189	63	-1.10336
TCONS_00004415	-0.240483	156	52	-0.946862
TCONS_00004439	-0.146732	342	114	-0.970287
TCONS_00004447	-0.284917	147	49	0.741561
TCONS_00004453	0.760096	300	100	1.05838
TCONS_00004454	0.671976	242	80.6667	0.382534
TCONS_00004463	0.688159	799	266.333	0.198283
TCONS_00004465	-0.249244	377	125.667	0.648871
TCONS_00004493	0.369567	273	91	0.232465
TCONS_00004499	-0.324378	189	63	-0.884991
TCONS_00004515	0.150678	84	28	0.494587
TCONS_00004517	-0.162084	129	43	-0.3522
TCONS_00004518	-0.0824107	297	99	-0.969149
TCONS_00004537	-0.196815	264	88	-0.310523
TCONS_00004538	0.119326	222	74	0.846502
TCONS_00004548	-0.178426	147	49	-0.102017
TCONS_00004573	0.788331	339	113	1.38066
TCONS_00004603	0.630887	255	85	-0.064479
TCONS_00004612	-1.08714	195	65	0.316709
TCONS_00005012	-0.154998	189	63	-1.16818
TCONS_00005152	-0.169168	135	45	-0.433238
TCONS_00005166	0.232444	147	49	0.119588
TCONS_00005167	0.524879	276	92	1.85143
TCONS_00005185	-0.175095	228	76	0.3077
TCONS_00005191	-1.05288	156	52	-0.48979
TCONS_00005196	1.26474	211	70.3333	0.217866
TCONS_00005198	0.0268281	180	60	-0.236977
TCONS_00005203	0.278397	135	45	0.479461
TCONS_00005241	-0.0112678	120	40	2.09758
TCONS_00005242	0.793484	384	128	0.448687
TCONS_00005247	-0.482467	96	32	-1.17201
TCONS_00005278	0.702136	294	98	1.67061
TCONS_00005345	0.113129	344	114.667	0.208717
TCONS_00005357	0.437441	351	117	0.253606
TCONS_00005381	-0.967426	228	76	0.748593
TCONS_00005382	-0.343159	42	14	-0.217512
TCONS_00005622	-0.0258331	117	39	-0.00925859
TCONS_00005623	0.0291609	150	50	0.980839
TCONS_00005807	0.411755	366	122	0.891292
TCONS_00006159	-1.07885	231	77	0.723127
TCONS_00006177	0.696357	117	39	-0.271652
TCONS_00006178	-0.811747	288	96	2.46253
TCONS_00006179	-0.264987	78	26	-1.03411
TCONS_00006206	-1.06866	206	68.6667	1.81101
TCONS_00006239	0.872224	243	81	0.939889
TCONS_00006265	0.114048	324	108	-0.112253
TCONS_00006266	-1.11907	369	123	-0.163057
TCONS_00006267	0.328543	315	105	1.21493
TCONS_00006310	0.719407	135	45	0.871239
TCONS_00006315	-0.853107	243	81	1.99189
TCONS_00006316	-0.251331	336	112	-0.728551
TCONS_00006323	0.367863	306	102	-0.801033
TCONS_00006336	-0.342102	605	201.667	-0.342102
TCONS_00006432	2.17903	315	105	-1.06865
TCONS_00006433	1.55747	381	127	-0.596707
TCONS_00006717	1.29689	219	73	-0.900856
TCONS_00006727	-0.0186225	111	37	-0.217806
TCONS_00006780	0.418703	330	110	0.12007
TCONS_00007151	0.438598	282	94	3.40642
TCONS_00007152	-0.917882	402	134	1.29084
TCONS_00007171	-0.130918	360	120	-0.88488
TCONS_00007172	0.436613	366	122	0.380225
TCONS_00007178	2.68091	171	57	-1.20004
TCONS_00007186	0.080196	1125	375	0.080196
TCONS_00007192	-0.807374	513	171	-0.0555621
TCONS_00007206	0.159254	519	173	0.328601
TCONS_00007218	-0.267655	279	93	-0.196932
TCONS_00007240	-0.448873	108	36	-1.169
TCONS_00007241	-1.15905	162	54	1.65205
TCONS_00007262	0.87873	177	59	2.77534
TCONS_00007276	0.809023	249	83	-0.9492
TCONS_00007291	0.143153	264	88	-0.122256
TCONS_00007296	-0.543703	54	18	0.87178
TCONS_00007345	0.511038	105	35	1.92691
TCONS_00007346	-0.242817	132	44	-0.194346
TCONS_00007349	0.480449	204	68	0.827767
TCONS_00007350	-0.204457	177	59	0.343871
TCONS_00007364	0.36481	204	68	0.691613
TCONS_00007368	-0.36565	148	49.3333	-0.898608
TCONS_00007371	0.329621	327	109	1.10449
TCONS_00007372	0.111295	228	76	0.0144228
TCONS_00007413	-0.336547	117	39	-0.419659
TCONS_00007415	0.601211	186	62	1.26426
TCONS_00007430	0.190069	252	84	-0.831572
TCONS_00007439	0.0706396	300	100	0.210741
TCONS_00007442	0.480222	435	145	1.43093
TCONS_00007443	0.440409	333	111	-0.367734
TCONS_00007444	-1.00537	185	61.6667	0.298579
TCONS_00007455	-0.0845466	207	69	0.410643
TCONS_00007456	0.870195	351	117	0.423937
TCONS_00007551	0.279174	231	77	0.278433
TCONS_00007552	0.314775	231	77	0.327717
TCONS_00007957	-0.348297	732	244	1.27165
TCONS_00008428	0.653129	216	72	1.45729
TCONS_00008439	1.53493	1461	487	0.888819
TCONS_00008463	0.374083	45	15	0.169618
TCONS_00008477	0.200701	81	27	1.11073
TCONS_00008519	0.940003	105	35	0.641791
TCONS_00008520	0.427851	156	52	1.19204
TCONS_00008538	-0.987357	309	103	-0.108919
TCONS_00008547	0.510215	204	68	-0.12415
TCONS_00008582	0.347404	369	123	-0.107254
TCONS_00008611	-0.0022764	153	51	-0.00791026
TCONS_00008614	0.629345	198	66	1.06641
TCONS_00008637	-0.333977	168	56	-0.287888
TCONS_00008676	0.42161	438	146	3.431
TCONS_00008677	1.09495	153	51	0.104381
TCONS_00008678	-0.0690937	189	63	0.176088
TCONS_00008679	-0.0424013	213	71	-0.38132
TCONS_00008682	0.134444	225	75	0.376715
TCONS_00008683	0.152087	240	80	1.21284
TCONS_00008685	-0.0185365	180	60	0.0589553
TCONS_00008715	-0.177313	138	46	-1.08959
TCONS_00008716	-0.959466	354	118	0.0725521
TCONS_00008720	0.282887	252	84	0.860035
TCONS_00008732	-0.820873	216	72	-0.346502
TCONS_00008748	-0.423117	162	54	-0.467695
TCONS_00008761	0.77213	483	161	0.763163
TCONS_00008762	0.274974	294	98	0.99536
TCONS_00008763	0.238807	192	64	-0.0348777
TCONS_00008774	-0.984598	255	85	-0.0233823
TCONS_00008781	0.908239	360	120	0.988552
TCONS_00008793	2.06953	393	131	0.691923
TCONS_00008800	-0.146903	189	63	-0.00938655
TCONS_00008801	0.317847	413	137.667	0.875309
TCONS_00008803	0.749881	729	243	0.827364
TCONS_00009497	0.827437	369	123	0.467955
TCONS_00009503	0.499825	329	109.667	-0.0177624
TCONS_00009544	0.712221	240	80	0.991941
TCONS_00009549	0.356721	213	71	0.446545
TCONS_00009551	0.54559	288	96	1.75834
TCONS_00009552	-0.933667	210	70	-0.153506
TCONS_00009559	0.288055	654	218	1.89667
TCONS_00009563	0.390406	595	198.333	0.767478
TCONS_00009565	0.519982	180	60	2.37865
TCONS_00009567	0.626926	201	67	0.148289
TCONS_00009584	-0.315405	90	30	-1.11231
TCONS_00009585	-0.309187	87	29	-0.215585
TCONS_00009586	-0.860183	351	117	0.177106
TCONS_00009588	-0.12049	906	302	-0.26115
TCONS_00009625	-0.978178	234	78	-0.274304
TCONS_00009628	-0.745175	1136	378.667	-0.490955
TCONS_00009629	0.298343	255	85	-0.13506
TCONS_00009630	-0.178787	222	74	-0.186586
TCONS_00009632	-0.39585	132	44	-1.13004
TCONS_00009641	0.143321	150	50	0.0922589
TCONS_00009654	0.358871	195	65	0.369593
TCONS_00009663	-0.0930167	225	75	1.00009
TCONS_00009664	0.289956	264	88	1.58966
TCONS_00009666	0.174648	264	88	-0.867923
TCONS_00009671	-0.253096	204	68	-0.889859
TCONS_00009677	0.283935	318	106	1.00368
TCONS_00009678	0.189271	285	95	1.39252
TCONS_00009683	-0.930461	547	182.333	-0.316221
TCONS_00009685	0.370121	321	107	1.45411
TCONS_00009686	-0.954128	246	82	1.8706
TCONS_00009690	0.336009	156	52	0.414121
TCONS_00009691	-0.216322	159	53	2.89584
TCONS_00009692	-1.12973	195	65	1.09521
TCONS_00009694	0.915499	177	59	1.02509
TCONS_00009696	2.89685	198	66	0.622311
TCONS_00009710	0.484095	138	46	1.41764
TCONS_00009745	-0.0907527	147	49	-0.124109
TCONS_00009756	0.0770943	174	58	-0.932
TCONS_00009757	-0.291569	381	127	-0.95042
TCONS_00009759	0.586841	791	263.667	1.62089
TCONS_00009824	0.0970008	153	51	0.618962
TCONS_00009845	0.481264	478	159.333	0.688244
TCONS_00009849	0.909297	117	39	0.256375
TCONS_00009850	0.528314	96	32	-0.157119
TCONS_00009856	-1.06671	240	80	-0.45794
TCONS_00009863	0.00700062	276	92	0.814956
TCONS_00009866	0.457346	383	127.667	-0.0523789
TCONS_00009867	-0.860275	1069	356.333	-0.486759
TCONS_00010063	1.63939	305	101.667	-0.00406318
TCONS_00010842	-0.159174	201	67	-0.157059
TCONS_00010868	0.597887	544	181.333	2.66722
TCONS_00010869	-1.13895	216	72	-0.291199
TCONS_00010875	0.0497162	198	66	0.142625
TCONS_00010881	1.35678	456	152	0.857421
TCONS_00010882	0.131405	162	54	0.35453
TCONS_00010891	-0.123515	189	63	0.202687
TCONS_00010899	0.880343	153	51	0.467464
TCONS_00010921	0.590225	216	72	-0.831134
TCONS_00010926	-0.0850568	195	65	1.02497
TCONS_00010943	0.0215957	162	54	-0.25656
TCONS_00010946	-0.0475788	183	61	2.3362
TCONS_00010948	0.362725	123	41	2.21228
TCONS_00010949	-0.219394	162	54	2.1637
TCONS_00010951	0.402181	399	133	2.51687
TCONS_00010952	-0.415683	126	42	-1.16874
TCONS_00010953	-0.0852901	150	50	-0.519394
TCONS_00010958	0.263327	162	54	0.876699
TCONS_00010959	-0.160286	81	27	-0.264792
TCONS_00010960	-0.23486	51	17	0.603248
TCONS_00010965	-0.054419	342	114	-0.795034
TCONS_00010966	0.682321	273	91	3.17266
TCONS_00010982	-0.0246563	78	26	0.00981462
TCONS_00011026	-0.0126098	147	49	-0.121689
TCONS_00011033	0.342502	348	116	0.407868
TCONS_00011034	-0.254829	369	123	-0.974262
TCONS_00011042	-0.151815	231	77	1.207
TCONS_00011043	-0.469038	51	17	-0.413594
TCONS_00011044	-0.123857	216	72	-0.869197
TCONS_00011047	-0.297347	219	73	-0.15086
TCONS_00011049	0.323418	342	114	0.514471
TCONS_00011050	-0.400293	120	40	-0.269353
TCONS_00011056	0.121933	297	99	0.200206
TCONS_00011066	-0.261923	189	63	1.14505
TCONS_00011097	-0.00407467	156	52	-0.0991362
TCONS_00011101	0.189452	307	102.333	1.01056
TCONS_00011151	-0.853928	204	68	0.637851
TCONS_00011197	-0.129979	260	86.6667	0.733232
TCONS_00011213	-0.800607	390	130	-0.330813
TCONS_00011400	-0.0789658	297	99	-0.0129327
TCONS_00011644	0.563176	150	50	0.239177
TCONS_00011661	0.156981	351	117	1.75028
TCONS_00011665	1.06079	318	106	0.681643
TCONS_00011673	0.341056	108	36	0.425285
TCONS_00011692	0.572488	177	59	1.14573
TCONS_00011698	-0.384902	57	19	-0.458586
TCONS_00011700	0.293026	63	21	1.24976
TCONS_00011709	0.756559	243	81	-1.09307
TCONS_00011712	-0.0453319	147	49	1.15734
TCONS_00011767	-0.0695505	150	50	-0.11395
TCONS_00011777	-1.01093	144	48	4.44722
TCONS_00011779	0.683765	273	91	1.24982
TCONS_00011782	-0.257331	69	23	0.1634
TCONS_00011799	-0.248239	183	61	-0.521039
TCONS_00011832	-0.00954869	75	25	0.511297
TCONS_00011835	0.545169	105	35	0.621288
TCONS_00011846	-0.31811	207	69	-0.245505
TCONS_00011857	0.0827021	342	114	1.25737
TCONS_00011860	0.0724739	123	41	1.97309
TCONS_00011871	0.428758	228	76	0.514774
TCONS_00011877	-0.464982	612	204	-0.464982
TCONS_00011878	-0.347213	96	32	-0.445293
TCONS_00012820	0.734943	135	45	1.28014
TCONS_00012822	-0.237606	96	32	-0.256038
TCONS_00012845	-0.227831	129	43	1.0103
TCONS_00012862	-0.22212	198	66	-1.16542
TCONS_00012867	-0.811912	174	58	-0.268
TCONS_00012869	0.679767	321	107	0.742834
TCONS_00012870	-0.382907	153	51	-0.375787
TCONS_00012872	0.105156	149	49.6667	-0.869751
TCONS_00012904	-0.969966	156	52	-0.109663
TCONS_00012910	-1.15215	124	41.3333	-0.0365074
TCONS_00012913	0.0340666	393	131	0.500622
TCONS_00012922	0.686154	102	34	0.565287
TCONS_00012924	0.138814	306	102	0.888244
TCONS_00012925	0.482154	180	60	1.2236
TCONS_00012957	0.543344	120	40	1.19837
TCONS_00012959	0.389377	120	40	-0.881161
TCONS_00012972	0.731744	429	143	-0.60915
TCONS_00012987	0.0885189	327	109	1.80896
TCONS_00013008	2.07381	204	68	0.475729
TCONS_00013009	0.467749	234	78	0.533805
TCONS_00013011	0.151225	279	93	0.665109
TCONS_00013014	-0.366491	630	210	-0.366491
TCONS_00013020	0.162503	315	105	-0.168871
TCONS_00013021	-0.371407	617	205.667	-0.371407
TCONS_00013032	0.183102	159	53	-0.910268
TCONS_00013042	-0.12323	368	122.667	-0.22683
TCONS_00013048	-0.132162	339	113	-0.836072
TCONS_00013050	-0.230302	165	55	-0.320562
TCONS_00013056	-0.487758	750	250	-0.487758
TCONS_00013073	-0.463496	540	180	-0.463496
TCONS_00013103	-0.310244	300	100	-1.06099
TCONS_00013106	0.385969	443	147.667	0.993127
TCONS_00014216	1.19901	294	98	0.746081
TCONS_00014366	0.567011	246	82	1.42556
TCONS_00014436	-0.513306	436	145.333	1.28833
TCONS_00014525	0.226235	147	49	-1.12943
TCONS_00014612	-0.871721	303	101	0.341366
TCONS_00014613	-0.880291	303	101	0.318682
TCONS_00014645	0.788196	330	110	0.995041
TCONS_00014667	0.230074	222	74	0.522883
TCONS_00014669	-0.019091	150	50	-0.0140699
TCONS_00014670	-0.235235	201	67	0.0108674
TCONS_00014679	1.02135	353	117.667	0.724257
TCONS_00014699	-0.25096	117	39	1.51068
TCONS_00014705	-1.13779	276	92	0.743799
TCONS_00014712	0.389401	270	90	0.164057
TCONS_00014713	0.730682	366	122	1.00356
TCONS_00014751	0.618536	123	41	1.42307
TCONS_00014764	0.200858	225	75	1.22618
TCONS_00014782	-0.0732832	336	112	-0.861143
TCONS_00014783	-0.284932	144	48	-0.0986245
TCONS_00014790	2.44458	120	40	0.410109
TCONS_00014793	2.16926	328	109.333	0.366815
TCONS_00014794	0.855326	189	63	0.982193
TCONS_00014802	-1.15083	105	35	-0.406139
TCONS_00014805	-0.245386	282	94	-0.836232
TCONS_00014807	-0.4478	171	57	-1.08195
TCONS_00014813	0.103901	264	88	0.101122
TCONS_00014815	0.00392347	96	32	0.0761067
TCONS_00014887	1.24805	126	42	0.370199
TCONS_00014916	-0.188317	78	26	-0.0901661
TCONS_00014917	-0.458408	72	24	-1.00158
TCONS_00014918	0.117555	276	92	-0.995636
TCONS_00014920	-1.04871	210	70	1.20367
TCONS_00014932	0.147057	241	80.3333	0.206784
TCONS_00014941	-0.887607	231	77	-0.231714
TCONS_00015003	0.32537	198	66	0.60875
TCONS_00015267	-0.0987987	1066	355.333	-0.0987987
TCONS_00016018	-1.27978	90	30	1.20426
TCONS_00016030	0.692361	601	200.333	0.770813
TCONS_00016035	-0.14464	225	75	-0.893823
TCONS_00016036	-1.21323	159	53	1.41918
TCONS_00016068	0.448543	248	82.6667	-0.0704834
TCONS_00016077	0.0193937	486	162	-0.0396769
TCONS_00016085	0.413535	222	74	1.25723
TCONS_00016087	0.482038	372	124	0.493937
TCONS_00016088	0.446631	866	288.667	1.45981
TCONS_00016091	0.267736	196	65.3333	-0.109458
TCONS_00016095	0.767078	222	74	0.906484
TCONS_00016113	0.396317	270	90	1.73891
TCONS_00016115	-1.02343	454	151.333	0.301685
TCONS_00016116	-0.0124449	309	103	-0.0834211
TCONS_00016117	-0.129264	135	45	-0.254891
TCONS_00016121	1.43771	336	112	0.316816
TCONS_00016125	-0.105474	246	82	-0.303252
TCONS_00016137	-0.114163	150	50	0.588562
TCONS_00016140	0.883626	504	168	2.27314
TCONS_00016155	0.0456649	138	46	-0.0126412
TCONS_00016156	0.48257	138	46	1.10051
TCONS_00016171	0.238206	174	58	0.774019
TCONS_00016176	0.210098	294	98	0.0287104
TCONS_00016177	-0.0264235	171	57	0.489049
TCONS_00016186	0.153536	423	141	0.222632
TCONS_00016196	0.767341	310	103.333	0.793963
TCONS_00016199	0.543616	477	159	0.469996
TCONS_00016214	-0.113034	521	173.667	1.64504
TCONS_00016235	0.112288	1367	455.667	-0.593958
TCONS_00016238	0.61473	540	180	0.692538
TCONS_00016239	-0.498581	396	132	-0.498581
TCONS_00016241	-0.368852	345	115	-0.957913
TCONS_00016242	-0.473791	667	222.333	-0.19456
TCONS_00016247	-0.124148	219	73	0.629444
TCONS_00016248	-0.29978	508	169.333	-0.404708
TCONS_00016249	0.383701	225	75	1.44747
TCONS_00016255	0.409456	504	168	1.3299
TCONS_00016264	0.722595	366	122	1.20938
TCONS_00016274	1.19255	102	34	0.0938561
TCONS_00016275	0.157467	270	90	0.474468
TCONS_00016290	-0.338725	679	226.333	-0.338725
TCONS_00016303	0.191251	177	59	0.609265
TCONS_00016307	0.703269	432	144	0.347863
TCONS_00016314	-0.0933353	180	60	0.132278
TCONS_00016315	-0.125982	177	59	-0.195351
TCONS_00016327	-0.469162	225	75	-1.17346
TCONS_00016331	-1.00988	276	92	-0.348268
TCONS_00016339	-0.00577306	252	84	0.263048
TCONS_00016341	-0.0474855	348	116	0.287315
TCONS_00016342	-1.07311	216	72	-0.12764
TCONS_00016344	0.344929	399	133	0.717855
TCONS_00016345	0.324878	255	85	-0.737706
TCONS_00016347	0.328528	633	211	-0.461448
TCONS_00016371	0.297013	159	53	-0.968873
TCONS_00016380	-1.0149	150	50	0.532353
TCONS_00016381	-0.442685	576	192	-0.442685
TCONS_00016394	0.136756	180	60	0.217131
TCONS_00016396	-0.586598	544	181.333	-0.389969
TCONS_00016400	1.12889	156	52	0.280329
TCONS_00016401	0.262856	342	114	-0.518591
TCONS_00016405	0.560436	279	93	0.0110703
TCONS_00016407	0.111594	285	95	0.0810018
TCONS_00016424	0.0746406	276	92	0.376092
TCONS_00016432	0.215738	54	18	0.306689
TCONS_00016636	-0.123183	147	49	-0.853622
TCONS_00016637	-0.122022	147	49	-0.851357
TCONS_00016689	0.255766	320	106.667	-0.695674
TCONS_00016859	0.0162765	297	99	-0.753396
TCONS_00016860	-0.0350808	687	229	-0.838087
TCONS_00016923	0.233758	258	86	-0.709225
TCONS_00016924	0.223474	228	76	-0.599466
TCONS_00017074	0.702274	198	66	1.30267
TCONS_00017077	-0.341941	123	41	-0.41882
TCONS_00017171	0.463501	791	263.667	0.793353
TCONS_00017172	0.538603	407	135.667	0.802695
TCONS_00017173	0.53812	407	135.667	0.80237
TCONS_00017253	-1.07965	189	63	0.262611
TCONS_00017254	-1.07621	171	57	-0.321771
TCONS_00017327	0.48718	823	274.333	-0.146128
TCONS_00017393	0.00376279	225	75	-1.06293
TCONS_00017404	-0.215423	465	155	-0.215423
TCONS_00017409	-1.06838	117	39	0.694375
TCONS_00017410	-0.000530041	96	32	0.75759
TCONS_00017411	0.0463731	159	53	3.11051
TCONS_00017412	0.25961	727	242.333	0.400069
TCONS_00017426	-0.124907	252	84	-0.835688
TCONS_00017429	-0.211622	159	53	-1.04212
TCONS_00017439	0.923656	532	177.333	1.55455
TCONS_00017459	0.219449	325	108.333	0.448923
TCONS_00017460	0.0376735	243	81	-0.860441
TCONS_00017490	-0.061948	201	67	2.00828
TCONS_00017499	-0.307664	75	25	-0.964449
TCONS_00017524	0.03952	215	71.6667	0.46124
TCONS_00017530	0.00641435	240	80	0.181651
TCONS_00017532	0.88561	78	26	0.834843
TCONS_00017546	0.494859	239	79.6667	1.35128
TCONS_00017551	-1.00182	267	89	-0.199529
TCONS_00017556	0.264691	210	70	0.342023
TCONS_00017566	-0.260772	93	31	-0.48822
TCONS_00017567	0.398825	159	53	0.745712
TCONS_00017569	-0.431392	162	54	0.297594
TCONS_00017572	-0.758986	602	200.667	-0.398887
TCONS_00017575	-0.337136	216	72	-1.13363
TCONS_00017582	-0.709946	444	148	0.160377
TCONS_00017583	-0.444419	333	111	-0.444419
TCONS_00017590	-0.173226	360	120	0.146609
TCONS_00017591	-0.287465	123	41	-0.00501042
TCONS_00017593	0.0327511	347	115.667	-0.0594742
TCONS_00017594	-0.142006	93	31	-0.336355
TCONS_00017597	-1.21455	114	38	-0.110166
TCONS_00017599	0.0725101	984	328	2.06278
TCONS_00017600	0.450967	393	131	1.04623
TCONS_00017610	0.299888	441	147	2.19425
TCONS_00017614	-0.0290965	309	103	-0.417631
TCONS_00017616	1.44024	312	104	-0.972096
TCONS_00017617	-0.172784	420	140	-0.172784
TCONS_00017625	-1.35531	99	33	1.05331
TCONS_00017630	-0.701717	554	184.667	0.113967
TCONS_00017633	-0.161031	204	68	-0.194637
TCONS_00017650	-0.511761	135	45	-0.481402
TCONS_00017657	-0.0215658	168	56	0.65545
TCONS_00017658	0.134815	240	80	0.836017
TCONS_00017659	-1.41374	39	13	-0.423745
TCONS_00017672	0.35125	195	65	0.787466
TCONS_00017691	-0.485507	156	52	-1.0526
TCONS_00017692	-0.25909	213	71	0.666481
TCONS_00017695	-0.150619	120	40	0.161934
TCONS_00017706	0.206584	231	77	0.60113
TCONS_00017710	0.291573	69	23	0.488729
TCONS_00017735	-0.345723	519	173	-0.345723
TCONS_00017745	-0.0121877	213	71	-0.964326
TCONS_00017763	-0.293137	1681	560.333	-0.293137
TCONS_00017783	0.284311	586	195.333	0.685869
TCONS_00017788	-0.147544	210	70	1.79293
TCONS_00018190	-0.200795	246	82	0.116521
TCONS_00018541	1.10327	250	83.3333	-1.0327
TCONS_00018670	-0.242932	162	54	-0.227439
TCONS_00018681	-0.153213	90	30	-1.13209
TCONS_00018682	-0.258283	216	72	-1.1362
TCONS_00018754	0.48757	189	63	0.289995
TCONS_00018756	0.950681	294	98	0.306421
TCONS_00018757	1.29736	107	35.6667	0.514782
TCONS_00018758	0.0448421	171	57	0.0204593
TCONS_00018759	0.926484	141	47	1.08685
TCONS_00018794	1.25588	249	83	-0.719653
TCONS_00019594	-0.2361	150	50	1.18479
TCONS_00019599	0.173377	162	54	1.51275
TCONS_00019600	-0.274504	222	74	-1.02978
TCONS_00019602	-0.00833549	132	44	-1.07593
TCONS_00019603	-0.422436	174	58	-0.409175
TCONS_00019615	-0.421788	60	20	-1.19207
TCONS_00019623	0.248525	195	65	0.0149468
TCONS_00019626	-0.102308	150	50	-0.22147
TCONS_00019629	-0.280613	132	44	-1.06505
TCONS_00019676	0.700451	231	77	0.346552
TCONS_00019688	0.930362	231	77	1.09316
TCONS_00019692	-0.415868	60	20	-1.20194
TCONS_00019693	0.0405812	141	47	0.982981
TCONS_00019714	1.68593	303	101	0.462467
TCONS_00019715	0.835555	498	166	0.883967
TCONS_00019733	0.730637	151	50.3333	0.478042
TCONS_00019735	0.774735	295	98.3333	1.05375
TCONS_00019736	2.02749	234	78	0.972621
TCONS_00019737	-0.436326	150	50	0.600521
TCONS_00019743	-0.0841402	306	102	0.0013642
TCONS_00019755	0.0123744	174	58	-0.98711
TCONS_00019757	-0.358569	138	46	-1.08298
TCONS_00019802	-0.067779	156	52	0.492397
TCONS_00019834	3.14449	231	77	0.450461
TCONS_00019835	0.57762	177	59	1.00055
TCONS_00019841	0.433983	96	32	0.641783
TCONS_00019852	0.217227	192	64	0.290878
TCONS_00019874	0.333435	321	107	1.11173
TCONS_00019900	0.650395	330	110	0.723558
TCONS_00019939	0.147859	330	110	-0.0771071
TCONS_00019940	0.697372	144	48	-0.951368
TCONS_00019956	0.121505	249	83	-0.187425
TCONS_00019966	0.306678	556	185.333	-0.203246
TCONS_00019978	-0.268546	81	27	-0.320832
TCONS_00019980	0.0517707	186	62	2.15168
TCONS_00020000	-0.356843	692	230.667	-0.356843
TCONS_00020004	-0.0125474	593	197.667	-0.940601
TCONS_00020015	-0.128989	102	34	0.199604
TCONS_00020016	-0.0675045	174	58	-0.312113
TCONS_00020018	-0.249166	159	53	-0.17824
TCONS_00020045	-0.301424	255	85	-0.480068
TCONS_00020046	0.383851	380	126.667	-0.361097
TCONS_00020058	0.125051	279	93	-0.845214
TCONS_00020059	-1.11168	467	155.667	-0.37604
TCONS_00020061	0.4668	402	134	-0.291174
TCONS_00020064	-0.27461	288	96	-1.0873
TCONS_00020065	-0.0620138	280	93.3333	-0.970789
TCONS_00020067	-0.299994	220	73.3333	-1.04158
TCONS_00020068	-0.385184	81	27	1.10905
TCONS_00020071	0.51449	797	265.667	1.2458
TCONS_00020073	-0.0025431	240	80	0.704299
TCONS_00020074	0.106965	475	158.333	-0.738904
TCONS_00020096	-0.206361	273	91	-0.258179
TCONS_00020119	-0.210528	198	66	-0.327103
TCONS_00020440	-0.425723	72	24	-0.994057
TCONS_00020613	0.460251	112	37.3333	0.0804816
TCONS_00020694	-0.292841	222	74	-1.09003
TCONS_00020700	0.0735656	48	16	0.846151
TCONS_00020701	-0.406778	123	41	-0.986311
TCONS_00020702	0.427911	607	202.333	-0.44603
TCONS_00020708	-0.210837	246	82	-0.902401
TCONS_00020709	-0.272417	111	37	-0.462849
TCONS_00020710	-0.253691	84	28	-0.330777
TCONS_00020712	-0.153465	210	70	-0.572395
TCONS_00020715	-0.528091	102	34	-0.46245
TCONS_00020722	0.0206771	210	70	-0.21791
TCONS_00020727	0.192649	246	82	-0.837445
TCONS_00020728	-0.411062	324	108	-0.147673
TCONS_00020748	0.139905	177	59	1.44892
TCONS_00020765	-0.14991	141	47	-0.212169
TCONS_00020770	0.151729	111	37	0.777385
TCONS_00020787	0.0594153	162	54	0.486935
TCONS_00020796	-1.28225	30	10	0.146552
TCONS_00020809	-0.808202	249	83	-0.000124305
TCONS_00020855	0.174117	75	25	0.701329
TCONS_00020895	-0.0394653	131	43.6667	-1.07979
TCONS_00020901	0.393979	171	57	0.502546
TCONS_00020902	0.260519	195	65	-0.816413
TCONS_00020905	-0.258341	105	35	-0.140322
TCONS_00020906	-0.186258	231	77	-0.239661
TCONS_00020913	0.205491	150	50	0.27975
TCONS_00020923	-0.299215	162	54	-0.128968
TCONS_00020945	-0.113032	84	28	-0.314459
TCONS_00020970	0.0896486	132	44	0.165472
TCONS_00021069	-1.20282	75	25	-0.488029
TCONS_00021283	0.000909517	84	28	0.857044
TCONS_00021288	0.259246	216	72	-1.09641
TCONS_00021322	1.27614	210	70	0.741234
TCONS_00021324	1.24892	210	70	0.727746
TCONS_00021452	0.0812615	177	59	-0.901936
TCONS_00021457	-0.0477717	147	49	-0.280934
TCONS_00021661	0.795632	517	172.333	2.55759
TCONS_00021663	0.74292	327	109	0.809046
TCONS_00021666	0.40643	147	49	0.851606
TCONS_00021668	-0.294127	207	69	-0.315965
TCONS_00021670	-1.22138	192	64	-0.077036
TCONS_00021671	-0.505895	57	19	0.665102
TCONS_00021672	-0.391158	519	173	0.56701
TCONS_00021677	0.648039	216	72	0.243731
TCONS_00021687	0.793316	264	88	1.45168
TCONS_00021717	-0.766099	417	139	-0.338925
TCONS_00021718	0.501062	234	78	1.30762
TCONS_00021723	0.34183	159	53	1.05678
TCONS_00021732	-1.30247	96	32	-0.431385
TCONS_00021768	0.0230481	296	98.6667	0.894132
TCONS_00021769	-0.0656463	201	67	-1.05145
TCONS_00021770	-1.14571	141	47	-0.0968466
TCONS_00021773	0.566659	252	84	0.75157
TCONS_00021774	0.942977	147	49	0.681203
TCONS_00021780	0.827437	378	126	0.797899
TCONS_00021781	-0.170724	446	148.667	-0.220928
TCONS_00021789	-0.612933	45	15	-0.364092
TCONS_00021794	1.28137	213	71	0.589738
TCONS_00021797	0.194322	153	51	0.26909
TCONS_00021809	-0.263907	162	54	-0.263907
TCONS_00021811	-0.0553242	405	135	0.0172288
TCONS_00021815	-0.491071	471	157	-0.491071
TCONS_00021824	-0.274841	210	70	-0.491969
TCONS_00021826	0.670238	317	105.667	1.05735
TCONS_00021827	-0.133453	456	152	-1.04712
TCONS_00021831	-0.118368	252	84	-0.887984
TCONS_00021832	0.0703269	294	98	0.407551
TCONS_00021836	0.606234	375	125	0.886801
TCONS_00021838	-0.325872	176	58.6667	-0.854619
TCONS_00021845	0.608522	251	83.6667	-0.87102
TCONS_00021846	0.688448	114	38	0.178761
TCONS_00021847	0.271393	634	211.333	0.255686
TCONS_00021886	0.14829	150	50	1.35382
TCONS_00021898	-1.06509	129	43	3.22206
TCONS_00021908	0.226581	90	30	1.31198
TCONS_00021912	-0.339845	40	13.3333	-0.352187
TCONS_00021914	0.516266	573	191	0.738945
TCONS_00021937	0.607393	593	197.667	2.01972
TCONS_00021938	0.187622	285	95	0.608546
TCONS_00021939	-0.417703	81	27	-1.24977
TCONS_00021940	-0.464069	93	31	-0.839522
TCONS_00021946	-0.032137	273	91	0.791998
TCONS_00021947	0.585267	629	209.667	-0.308445
TCONS_00021964	-0.443748	384	128	-0.443748
TCONS_00021965	-0.278654	750	250	-0.278654
TCONS_00021980	0.353389	144	48	0.485135
TCONS_00021984	-1.2076	126	42	0.00499145
TCONS_00022006	0.0206851	339	113	0.300262
TCONS_00022012	1.0327	255	85	-0.911786
TCONS_00022019	0.102334	363	121	-0.720098
TCONS_00022022	-0.0818814	237	79	-0.190912
TCONS_00022030	-0.211582	180	60	-0.853726
TCONS_00022734	0.822708	249	83	0.0604279
TCONS_00022735	0.180184	345	115	1.60565
TCONS_00022736	-0.132912	144	48	-1.14047
TCONS_00022769	-1.27834	63	21	0.829893
TCONS_00022771	0.923374	222	74	1.05284
TCONS_00022782	-0.228801	165	55	-0.369922
TCONS_00022785	-0.264805	261	87	-0.348892
TCONS_00022817	-1.04455	195	65	0.281057
TCONS_00022822	0.515918	195	65	1.12011
TCONS_00022832	0.347489	42	14	-0.438463
TCONS_00022853	-1.11099	153	51	3.7615
TCONS_00022860	0.720448	543	181	2.18573
TCONS_00022863	-1.20809	102	34	-0.316889
TCONS_00022864	-1.37163	69	23	0.438744
TCONS_00022871	0.144319	282	94	0.42883
TCONS_00022878	-0.199533	135	45	-0.209473
TCONS_00022897	-0.232533	72	24	0.430437
TCONS_00022910	-0.00170034	267	89	0.35353
TCONS_00022911	0.271679	195	65	1.52951
TCONS_00022912	-1.06547	195	65	-0.366894
TCONS_00022919	0.491465	183	61	0.812469
TCONS_00022927	0.527427	114	38	0.0119822
TCONS_00022932	0.0627106	123	41	0.56489
TCONS_00022936	0.459995	342	114	1.49872
TCONS_00022937	-0.0370613	309	103	1.55493
TCONS_00022943	0.636007	177	59	1.34905
TCONS_00022945	0.275033	252	84	0.803528
TCONS_00022946	0.00903611	234	78	1.8324
TCONS_00022973	-0.280014	210	70	-1.12375
TCONS_00022977	-0.309348	267	89	-1.01573
TCONS_00022981	-1.12306	195	65	-0.240959
TCONS_00023019	0.157023	351	117	-0.0468856
TCONS_00023022	0.42598	303	101	-0.0495597
TCONS_00023025	0.958212	543	181	0.967519
TCONS_00023027	-0.0849886	228	76	-0.174304
TCONS_00023029	-0.477135	45	15	-0.418952
TCONS_00023030	0.141603	462	154	-0.686711
TCONS_00023032	0.248927	171	57	1.84254
TCONS_00023052	-0.159319	162	54	-0.347217
TCONS_00023055	-0.477863	45	15	-0.903863
TCONS_00023056	0.170354	402	134	1.95848
TCONS_00023057	-1.24209	138	46	-0.0379003
TCONS_00023078	0.375234	243	81	-0.734235
TCONS_00023080	1.39782	327	109	-0.90335
TCONS_00023081	0.0719594	234	78	-0.392553
TCONS_00023538	0.739988	270	90	-0.660502
TCONS_00023617	1.20956	276	92	-1.07986
TCONS_00023737	0.971085	201	67	1.97088
TCONS_00024168	0.844167	105	35	0.442532
TCONS_00024169	-1.08313	249	83	2.49681
TCONS_00024188	-1.19548	147	49	0.107468
TCONS_00024356	2.84165	314	104.667	-0.738126
TCONS_00024359	1.9412	591	197	0.980429
TCONS_00024360	0.176618	120	40	1.71277
TCONS_00024370	-0.193826	96	32	-0.192522
TCONS_00024372	0.280287	255	85	0.551985
TCONS_00024374	0.612981	132	44	1.48399
TCONS_00024405	-0.429713	207	69	-0.377712
TCONS_00024407	0.233915	242	80.6667	-0.0391299
TCONS_00024409	-0.224652	132	44	-0.283719
TCONS_00024411	-0.185891	150	50	-0.915095
TCONS_00024417	0.320226	132	44	2.43905
TCONS_00024419	-0.327834	333	111	-0.392039
TCONS_00024445	-0.449227	144	48	-1.15023
TCONS_00024447	-0.464016	165	55	-0.464016
TCONS_00024448	-1.34137	51	17	1.07642
TCONS_00024500	0.60462	414	138	1.21377
TCONS_00024515	-0.947107	228	76	-0.205572
TCONS_00024517	-0.314868	153	51	-1.00812
TCONS_00024519	-0.638483	657	219	-0.416072
TCONS_00024520	-1.22437	189	63	-0.100111
TCONS_00024521	-1.12516	156	52	1.00079
TCONS_00024522	-1.29167	75	25	1.21455
TCONS_00024534	-1.21323	99	33	-0.411204
TCONS_00024538	0.306246	258	86	1.15632
TCONS_00024540	-0.976853	234	78	1.42659
TCONS_00024543	-0.352444	93	31	-0.293181
TCONS_00024587	0.366916	234	78	0.374411
TCONS_00024595	-0.202884	168	56	-1.03197
TCONS_00024603	-0.0274856	114	38	0.13914
TCONS_00024607	-0.815029	204	68	0.73237
TCONS_00024655	2.06867	432	144	-0.805439
TCONS_00024669	0.268245	153	51	0.792493
TCONS_00024720	-0.241531	198	66	-0.999303
TCONS_00024721	-0.302491	204	68	-0.26852
TCONS_00024725	0.197876	240	80	0.717001
TCONS_00024727	-0.222229	234	78	-0.3157
TCONS_00024734	-0.125535	177	59	1.69894
TCONS_00024735	0.47561	321	107	0.685825
TCONS_00024738	0.0838032	259	86.3333	-0.819929
TCONS_00024747	0.0743177	114	38	0.37837
TCONS_00024748	0.00787955	69	23	-0.39224
TCONS_00024770	0.689146	354	118	0.716887
TCONS_00024771	0.672383	435	145	0.78122
TCONS_00024777	-0.216098	249	83	-0.150152
TCONS_00024785	-0.126031	162	54	1.15027
TCONS_00024788	0.0144153	288	96	-0.277781
TCONS_00024795	-0.00468762	165	55	-0.000286914
TCONS_00024798	0.187915	108	36	0.531892
TCONS_00024800	-0.398925	246	82	-0.918566
TCONS_00024803	-1.1808	150	50	0.715018
TCONS_00024884	0.273456	441	147	2.14127
TCONS_00024964	-0.0926851	255	85	-0.373217
TCONS_00025330	-1.08301	174	58	1.03167
TCONS_00025559	-0.0645822	346	115.333	0.411963
TCONS_00025626	0.0253294	75	25	-0.335276
TCONS_00025649	-0.355648	195	65	-0.27897
TCONS_00025658	-0.43007	126	42	-0.320298
TCONS_00025663	0.225879	294	98	1.47275
TCONS_00025664	0.190688	321	107	0.597262
TCONS_00025665	0.052521	183	61	0.102455
TCONS_00025666	0.38973	165	55	1.74771
TCONS_00025691	-0.235167	303	101	1.32131
TCONS_00025698	0.218239	620	206.667	-0.722978
TCONS_00025705	0.374872	180	60	0.996415
TCONS_00025707	-0.0173328	303	101	-0.236304
TCONS_00025709	-0.1976	397	132.333	-0.173237
TCONS_00025710	0.285603	254	84.6667	0.287553
TCONS_00025711	0.501233	285	95	2.55405
TCONS_00025712	0.804526	225	75	1.26114
TCONS_00025760	-0.0820468	105	35	1.11229
TCONS_00025770	-0.970727	150	50	0.185988
TCONS_00025771	-1.18598	90	30	0.672528
TCONS_00025774	0.802969	66	22	0.910619
TCONS_00025794	0.724297	219	73	0.576891
TCONS_00025823	0.230601	132	44	1.03405
TCONS_00025845	-1.0142	171	57	0.318916
TCONS_00025848	-0.0583235	372	124	-0.875448
TCONS_00025856	0.237511	240	80	1.19423
TCONS_00025875	1.56674	195	65	0.79501
TCONS_00025885	-0.297553	165	55	-0.0827532
TCONS_00025908	1.07294	153	51	0.917759
TCONS_00025921	0.178579	126	42	0.200268
TCONS_00025923	0.156998	438	146	0.502238
TCONS_00025926	0.115918	285	95	-0.213105
TCONS_00025929	-1.14518	132	44	-0.0933285
TCONS_00025930	-1.08659	123	41	-0.0530356
TCONS_00025931	0.986311	369	123	0.738491
TCONS_00025932	2.03474	351	117	0.821259
TCONS_00025935	-0.182411	228	76	0.196533
TCONS_00025941	-1.14057	210	70	-0.0722695
TCONS_00025944	0.396361	267	89	0.773813
TCONS_00025946	1.116	220	73.3333	-0.257403
TCONS_00025951	0.688193	294	98	-0.647483
TCONS_00025952	-0.322586	69	23	-0.250073
TCONS_00025975	0.734206	378	126	2.30675
TCONS_00026056	0.287737	384	128	0.2526
TCONS_00026483	0.681723	111	37	0.757699
TCONS_00027579	0.554295	123	41	0.63042
TCONS_00027580	-0.354447	152	50.6667	-1.02903
TCONS_00027599	-0.0644472	153	51	0.174158
TCONS_00027606	0.129465	249	83	3.72201
TCONS_00027607	-0.930546	429	143	4.37625
TCONS_00027614	-0.119886	225	75	-0.0454746
TCONS_00027615	-0.106984	456	152	2.64407
TCONS_00027617	0.290928	262	87.3333	1.4724
TCONS_00027618	-0.05128	159	53	1.39815
TCONS_00027643	-0.998912	138	46	0.331623
TCONS_00027664	-0.815542	315	105	1.12052
TCONS_00027666	0.153276	264	88	-0.12234
TCONS_00027670	-0.243305	141	47	0.0180429
TCONS_00027677	0.663219	582	194	0.922374
TCONS_00027704	0.034953	156	52	1.26492
TCONS_00027721	-0.276308	183	61	-1.11191
TCONS_00027733	0.22678	162	54	0.80089
TCONS_00027735	-0.346007	204	68	-1.08693
TCONS_00027765	0.321434	171	57	1.5353
TCONS_00027766	-0.870805	231	77	-0.27945
TCONS_00027782	-0.805455	241	80.3333	-0.46345
TCONS_00027783	0.980181	626	208.667	0.772389
TCONS_00027806	0.784578	111	37	0.798362
TCONS_00027809	0.895338	99	33	0.565971
TCONS_00027834	-0.876692	258	86	1.45439
TCONS_00027844	-1.01853	279	93	-0.493273
TCONS_00027845	0.210596	504	168	0.0498324
TCONS_00027851	0.758684	171	57	0.238848
TCONS_00027870	-0.936197	204	68	0.192287
TCONS_00027928	0.644778	348	116	1.43287
TCONS_00027942	-0.262102	195	65	-1.01357
TCONS_00027953	0.150808	213	71	2.31624
TCONS_00027956	0.355495	312	104	0.824381
TCONS_00027957	-1.22912	87	29	0.894619
TCONS_00027967	0.100835	198	66	0.873437
TCONS_00027968	0.171584	120	40	0.707143
TCONS_00027973	0.585692	138	46	1.563
TCONS_00027995	-0.00581546	156	52	0.702214
TCONS_00028004	-0.235839	45	15	-0.363071
TCONS_00028017	0.433168	105	35	2.39739
TCONS_00028056	0.14096	246	82	-0.186061
TCONS_00028062	-0.310321	128	42.6667	-1.06077
TCONS_00028070	-0.311508	90	30	-0.290981
TCONS_00028078	0.095344	237	79	0.559928
TCONS_00028095	-0.191737	114	38	-1.16802
TCONS_00028123	0.321859	255	85	0.623978
TCONS_00028125	1.10412	213	71	0.529468
TCONS_00028127	0.253151	138	46	1.09169
TCONS_00028318	0.0604261	216	72	-0.216684
TCONS_00028560	0.1614	231	77	0.171452
TCONS_00028962	1.14846	186	62	0.430495
TCONS_00028965	0.1772	459	153	0.24997
TCONS_00028966	0.0778561	581	193.667	-0.145723
TCONS_00029001	-1.0128	261	87	0.556101
TCONS_00029007	0.467831	237	79	-0.0982426
TCONS_00029009	0.55761	504	168	3.01888
TCONS_00029016	1.76293	264	88	0.95416
TCONS_00029017	-1.01234	126	42	-0.256955
TCONS_00029021	-1.24696	132	44	0.730081
TCONS_00029022	-1.16725	90	30	3.4646
TCONS_00029023	-0.980339	261	87	1.42239
TCONS_00029054	0.200338	225	75	0.606419
TCONS_00029066	-0.235852	186	62	-0.332229
TCONS_00029067	0.26158	156	52	1.21335
TCONS_00029069	0.438838	177	59	0.898628
TCONS_00029070	0.367574	189	63	0.741154
TCONS_00029079	0.412095	330	110	0.798859
TCONS_00029080	-0.39403	120	40	-1.17771
TCONS_00029093	0.200312	132	44	1.44954
TCONS_00029095	-0.094279	192	64	0.21646
TCONS_00029096	-0.000842775	105	35	0.0617273
TCONS_00029110	-0.21646	198	66	-0.990209
TCONS_00029117	-0.080664	99	33	-0.0146485
TCONS_00029118	0.174945	354	118	0.114239
TCONS_00029141	0.30988	135	45	0.388803
TCONS_00029152	-0.810416	426	142	1.66808
TCONS_00029170	0.443759	180	60	-0.143365
TCONS_00029174	-0.760941	222	74	-0.445959
TCONS_00029179	-0.0548994	132	44	-0.118666
TCONS_00029183	-0.239384	204	68	-0.335881
TCONS_00029184	-0.584423	509	169.667	1.63617
TCONS_00029185	-1.30335	50	16.6667	0.0411642
TCONS_00029205	0.472306	300	100	-0.256808
TCONS_00029207	-0.291461	147	49	-1.1081
TCONS_00029211	-0.0268679	225	75	0.0367637
TCONS_00029217	-1.0108	237	79	0.0458581
TCONS_00029220	-0.203818	255	85	-0.97485
TCONS_00029224	-0.505717	117	39	-0.470167
TCONS_00029225	0.0526631	435	145	-0.718465
TCONS_00029245	0.612777	423	141	2.61824
TCONS_00029260	0.00936482	390	130	0.197564
TCONS_00029261	0.00162484	194	64.6667	0.0711812
TCONS_00029325	0.0086821	702	234	2.71465
TCONS_00030190	0.387093	304	101.333	0.366925
TCONS_00030192	0.723898	177	59	0.800764
TCONS_00030193	-0.280189	117	39	-0.445991
TCONS_00031877	1.00922	230	76.6667	-0.558165
TCONS_00031878	-0.0704044	332	110.667	-0.819451
TCONS_00032253	-0.0516849	393	131	0.642401
TCONS_00032258	-1.02635	204	68	0.00139084
TCONS_00032266	0.953259	234	78	0.579549
TCONS_00032267	0.270786	357	119	1.65779
TCONS_00032269	-1.15658	201	67	-0.219654
TCONS_00032274	-1.06884	249	83	0.25791
TCONS_00032293	0.464354	147	49	-0.12584
TCONS_00032294	0.999132	375	125	0.992505
TCONS_00032301	-0.184142	225	75	0.409042
TCONS_00032302	0.0116522	147	49	0.338008
TCONS_00032303	0.0755551	548	182.667	-0.707666
TCONS_00032377	-0.465731	96	32	-1.05081
TCONS_00032388	0.0210179	156	52	0.139774
TCONS_00032389	0.296215	324	108	0.0620176
TCONS_00032392	0.501083	180	60	0.577155
TCONS_00032393	-0.336261	141	47	-1.17297
TCONS_00032406	-0.0334	159	53	0.154968
TCONS_00032431	0.995029	134	44.6667	0.0568495
TCONS_00032488	-0.379656	159	53	-0.918656
TCONS_00032521	0.0213133	201	67	0.266659
TCONS_00032527	0.638816	564	188	0.553514
TCONS_00032554	0.640571	369	123	0.399685
TCONS_00032569	1.46693	414	138	0.62022
TCONS_00032573	0.106452	159	53	1.30025
TCONS_00032590	-1.23733	141	47	0.163589
TCONS_00032600	0.158162	297	99	0.574959
TCONS_00032607	-1.07722	147	49	0.334977
TCONS_00032622	-0.394512	81	27	-0.104313
TCONS_00032634	-0.271932	189	63	-0.386242
TCONS_00032637	0.514719	123	41	0.94821
TCONS_00032640	0.730676	123	41	0.312576
TCONS_00032654	-0.176088	291	97	-0.757668
TCONS_00032656	0.358111	222	74	0.458429
TCONS_00032657	0.17485	357	119	-0.622911
TCONS_00032658	-0.465657	111	37	-1.00144
TCONS_00032660	0.0769875	171	57	-0.213292
TCONS_00032661	-0.456532	75	25	-1.19099
TCONS_00032663	-0.428602	144	48	-1.12241
TCONS_00032665	0.352066	186	62	0.368266
TCONS_00032672	0.60494	108	36	-0.22104
TCONS_00032674	0.667493	105	35	0.276515
TCONS_00032677	-1.1199	288	96	0.901962
TCONS_00032689	0.223705	291	97	0.526086
TCONS_00032698	0.134402	105	35	-1.14577
TCONS_00032699	-0.817153	342	114	1.33017
TCONS_00032700	-1.17763	132	44	0.204475
TCONS_00032714	-0.302795	108	36	-0.911772
TCONS_00032715	0.242102	192	64	0.993221
TCONS_00032718	-1.20187	114	38	-0.440949
TCONS_00032763	-0.244065	237	79	2.81936
TCONS_00032774	-0.030176	132	44	-0.732492
TCONS_00032777	-0.156157	205	68.3333	-0.23115
TCONS_00032780	0.718662	462	154	0.850504
TCONS_00032800	-0.181712	105	35	-0.0613423
TCONS_00032803	1.29417	141	47	0.062536
TCONS_00032811	-0.378476	69	23	-1.31864
TCONS_00032824	0.557596	147	49	1.21039
TCONS_00032828	0.925576	234	78	1.79896
TCONS_00032830	-0.0943826	171	57	0.0344425
TCONS_00032831	-1.18857	210	70	-0.115853
TCONS_00032835	-0.0699136	354	118	1.32
TCONS_00032842	0.0520551	414	138	-0.233844
TCONS_00032868	0.297301	360	120	0.322326
TCONS_00032869	-0.294222	225	75	-1.0179
TCONS_00032883	0.507285	204	68	1.27867
TCONS_00032885	-0.76258	234	78	1.15983
TCONS_00032890	-1.00265	174	58	0.60525
TCONS_00032894	-0.90087	384	128	0.146
TCONS_00032900	-0.0265661	258	86	3.41154
TCONS_00032911	1.16857	447	149	0.653201
TCONS_00032923	-0.263795	114	38	-0.33539
TCONS_00032943	0.352807	123	41	2.83537
TCONS_00032966	-0.174167	300	100	-0.266379
TCONS_00032986	-0.311424	108	36	-1.04764
TCONS_00032987	0.104276	228	76	1.16041
TCONS_00032989	0.249013	300	100	0.778405
TCONS_00032990	0.0783286	805	268.333	0.819813
TCONS_00032991	0.570131	291	97	2.30667
TCONS_00032992	-0.364096	93	31	-0.407609
TCONS_00032993	-0.123286	431	143.667	-0.946192
TCONS_00032995	0.0271931	459	153	-0.175601
TCONS_00032996	0.187961	342	114	0.283601
TCONS_00032997	-0.372144	108	36	-0.385854
TCONS_00033000	0.351641	288	96	0.862184
TCONS_00033001	0.0110351	150	50	0.552663
TCONS_00033004	0.33439	264	88	0.752402
TCONS_00033008	0.938084	360	120	2.85719
TCONS_00033009	0.488893	120	40	0.573326
TCONS_00033017	-0.969202	225	75	0.774425
TCONS_00033018	1.11432	297	99	0.715187
TCONS_00033020	0.363767	312	104	1.13411
TCONS_00033021	-0.0596021	264	88	-0.0592111
TCONS_00033027	-0.354779	168	56	-1.03999
TCONS_00033029	-0.103541	117	39	1.98222
TCONS_00033031	0.0013131	132	44	0.635905
TCONS_00033033	0.712772	92	30.6667	0.269122
TCONS_00033041	-1.14075	165	55	0.513493
TCONS_00033042	-1.09242	204	68	0.480016
TCONS_00033048	-0.110226	614	204.667	-0.369027
TCONS_00033076	0.211908	278	92.6667	0.173068
TCONS_00033082	0.0136415	171	57	-0.30223
TCONS_00033083	0.511764	126	42	0.588307
TCONS_00033128	-0.0535913	282	94	-0.205729
TCONS_00033172	1.06074	139	46.3333	-0.145176
TCONS_00033184	-0.06333	315	105	-0.166789
TCONS_00033219	-0.32845	549	183	-0.32845
TCONS_00033221	0.172532	288	96	0.300586
TCONS_00033229	-0.244923	405	135	-0.0814489
TCONS_00033260	-0.414617	177	59	-0.436441
TCONS_00033341	0.558601	201	67	0.958772
TCONS_00034009	0.801012	231	77	0.510904
TCONS_00034458	1.25389	617	205.667	0.913684
TCONS_00034703	0.339711	129	43	0.0795223
TCONS_00034869	0.323188	285	95	0.158083
TCONS_00034880	-0.0724545	264	88	-0.351595
TCONS_00035468	0.704232	138	46	1.99872
TCONS_00035494	-0.143636	156	52	-0.538986
TCONS_00035517	0.236191	117	39	0.919602
TCONS_00035523	0.35475	105	35	0.587444
TCONS_00035525	-0.211974	111	37	1.77567
TCONS_00035529	-1.17247	63	21	-0.446103
TCONS_00035549	0.846663	279	93	0.920731
TCONS_00035551	-0.319509	168	56	0.652941
TCONS_00035564	-1.10418	96	32	-0.203609
TCONS_00035581	0.0620128	216	72	0.0707494
TCONS_00035597	0.762769	102	34	0.883575
TCONS_00035608	1.10002	200	66.6667	0.473589
TCONS_00035610	-1.08457	315	105	0.173479
TCONS_00035621	0.186156	490	163.333	0.136763
TCONS_00035623	0.904073	477	159	1.70019
TCONS_00035643	0.290025	258	86	0.304766
TCONS_00035656	0.187434	168	56	0.0844733
TCONS_00035694	-0.314964	88	29.3333	-0.128362
TCONS_00035702	0.290058	678	226	-0.753067
TCONS_00035703	0.0309795	270	90	0.106119
TCONS_00035723	-0.234269	306	102	-0.286538
TCONS_00035725	0.207656	114	38	1.87991
TCONS_00035730	-0.00294225	174	58	-0.162979
TCONS_00035732	-0.179429	165	55	-1.08655
TCONS_00035733	0.697458	144	48	0.964505
TCONS_00035737	-0.0404773	144	48	0.636864
TCONS_00035779	-0.204557	108	36	0.14359
TCONS_00035787	0.314392	207	69	1.04534
TCONS_00035804	0.288776	372	124	2.39565
TCONS_00035805	0.538713	351	117	0.927725
TCONS_00035814	-1.16887	87	29	-0.457357
TCONS_00035834	-0.223091	165	55	-1.15665
TCONS_00035836	0.048222	201	67	0.329023
TCONS_00035838	-0.166235	213	71	0.11678
TCONS_00035854	0.259166	321	107	0.517845
TCONS_00035855	0.130803	171	57	-0.0789028
TCONS_00035856	0.453438	497	165.667	-0.453963
TCONS_00035866	0.351736	96	32	0.9514
TCONS_00035867	0.469714	247	82.3333	0.178283
TCONS_00035884	0.161239	159	53	0.506682
TCONS_00035885	0.894156	264	88	0.778824
TCONS_00035909	-0.120059	598	199.333	-0.208887
TCONS_00035910	-0.800992	234	78	1.2889
TCONS_00035932	0.653261	441	147	1.34516
TCONS_00035933	0.0297835	159	53	0.743345
TCONS_00035936	0.181293	225	75	0.176561
TCONS_00035953	-0.404432	204	68	0.377287
TCONS_00035957	-0.294112	168	56	1.35781
TCONS_00035960	0.313544	141	47	1.5068
TCONS_00035989	0.59062	279	93	-0.0922413
TCONS_00036009	-0.840121	162	54	-0.34971
TCONS_00036018	0.221338	105	35	-0.153023
TCONS_00036043	0.538489	183	61	1.47628
TCONS_00036044	-0.0122918	195	65	1.0173
TCONS_00036064	0.361924	411	137	0.561038
TCONS_00036065	0.703991	225	75	-0.837369
TCONS_00036082	0.114689	6	2	-0.554327
TCONS_00036096	0.567918	171	57	0.90462
TCONS_00036097	0.565848	216	72	1.97776
TCONS_00036102	-1.13582	120	40	0.0269703
TCONS_00036103	-0.176579	192	64	-1.18177
TCONS_00036146	-0.156093	282	94	-0.843731
TCONS_00036148	-1.03689	147	49	0.433683
TCONS_00036162	0.425856	234	78	0.554716
TCONS_00036163	0.808157	237	79	2.27177
TCONS_00036166	0.628863	327	109	1.26623
TCONS_00036167	-0.696223	144	48	0.417665
TCONS_00036168	0.509689	264	88	2.38949
TCONS_00036170	0.565764	138	46	1.0293
TCONS_00036203	-0.0165078	111	37	1.49302
TCONS_00036207	0.272813	333	111	-0.669266
TCONS_00036212	-0.438676	177	59	-1.10146
TCONS_00036239	0.0946099	392	130.667	0.11961
TCONS_00036253	-0.111638	168	56	-0.409722
TCONS_00036257	-0.266268	78	26	-1.28935
TCONS_00036264	-1.15589	270	90	-0.316911
TCONS_00036312	-0.243226	96	32	-1.23093
TCONS_00036320	0.173962	159	53	1.51768
TCONS_00036339	0.417064	393	131	1.58015
TCONS_00036360	0.638565	419	139.667	1.65139
TCONS_00036361	-0.0189795	279	93	-0.216393
TCONS_00036362	-0.123329	195	65	0.843505
TCONS_00036604	2.16472	791	263.667	0.909213
TCONS_00036769	-1.14603	150	50	0.0259697
TCONS_00036798	0.082893	66	22	-0.42636
TCONS_00038198	-0.827065	577	192.333	1.06455
TCONS_00038205	-0.910158	391	130.333	-0.406857
TCONS_00038530	0.287406	246	82	0.261416
TCONS_00038814	-0.366954	72	24	-1.05384
TCONS_00039050	0.551154	408	136	0.291429
TCONS_00039068	-0.854434	384	128	0.13729
TCONS_00039085	-1.18969	153	51	-0.218736
TCONS_00039088	-0.432772	102	34	-0.363428
TCONS_00039089	0.949077	417	139	0.53827
TCONS_00039090	1.00055	371	123.667	0.213566
TCONS_00039091	0.27418	243	81	0.617118
TCONS_00039158	0.199328	144	48	3.3817
TCONS_00039159	-1.22519	132	44	2.9826
TCONS_00039160	-0.0957437	243	81	5.79615
TCONS_00039174	0.204847	237	79	1.07516
TCONS_00039184	0.371949	330	110	0.272174
TCONS_00039193	0.864898	111	37	-0.831435
TCONS_00039194	-0.502722	162	54	-0.475001
TCONS_00039197	1.38894	108	36	0.936253
TCONS_00039220	-1.26939	87	29	0.214722
TCONS_00039223	-1.25924	162	54	0.713429
TCONS_00039234	0.791843	495	165	0.865337
TCONS_00039238	-1.1829	96	32	1.01207
TCONS_00039239	0.797663	207	69	-0.0601474
TCONS_00039244	-0.0311994	246	82	0.0466236
TCONS_00039263	1.24099	291	97	0.706317
TCONS_00039264	0.196711	219	73	-0.204953
TCONS_00039267	0.745711	171	57	1.22001
TCONS_00039290	-0.71963	357	119	1.64237
TCONS_00039309	1.17006	465	155	0.239927
TCONS_00039310	0.975326	291	97	2.12357
TCONS_00039328	0.531668	201	67	1.57857
TCONS_00039352	-0.396008	96	32	-0.135318
TCONS_00039355	0.379388	306	102	1.56954
TCONS_00039356	-0.798162	452	150.667	0.707118
TCONS_00039363	0.19942	293	97.6667	0.272607
TCONS_00039383	0.997135	102	34	-1.09289
TCONS_00039410	0.890273	291	97	1.19078
TCONS_00039426	0.477249	189	63	1.64363
TCONS_00039435	-0.191742	210	70	-0.263676
TCONS_00039436	1.06005	351	117	0.046474
TCONS_00039440	0.0756875	114	38	0.770366
TCONS_00039447	1.13102	195	65	-0.839407
TCONS_00039448	0.475778	165	55	1.10652
TCONS_00039454	0.60387	138	46	1.51845
TCONS_00039460	0.791349	357	119	1.93475
TCONS_00039464	-0.0858288	102	34	0.142345
TCONS_00039470	-0.0742457	180	60	-1.06839
TCONS_00039472	0.150572	378	126	0.284382
TCONS_00039489	-0.0186075	345	115	-0.103969
TCONS_00039505	0.0369663	252	84	-0.867278
TCONS_00039535	0.691048	234	78	0.987506
TCONS_00039544	-1.01413	258	86	-0.444476
TCONS_00039546	0.0826656	267	89	-0.847222
TCONS_00039557	1.8981	483	161	0.570993
TCONS_00039573	-1.1393	122	40.6667	-0.176241
TCONS_00039576	-0.336982	195	65	-0.957444
TCONS_00039577	0.0699506	201	67	-1.02713
TCONS_00039580	-0.157039	72	24	-0.351811
TCONS_00039585	0.167915	387	129	0.0455817
TCONS_00039589	-0.165195	219	73	-0.353442
TCONS_00039590	0.450605	276	92	1.15806
TCONS_00039603	-1.05459	117	39	-0.137059
TCONS_00039616	-1.35811	63	21	0.315536
TCONS_00039621	-0.0134648	363	121	0.0421611
TCONS_00039623	2.00843	177	59	-0.490211
TCONS_00039632	0.537506	146	48.6667	0.00749165
TCONS_00039637	-0.181762	381	127	-0.882123
TCONS_00039638	0.574193	174	58	2.44346
TCONS_00039641	-0.423465	87	29	-1.14872
TCONS_00039643	0.221963	201	67	1.1637
TCONS_00039647	-0.248573	132	44	-0.197454
TCONS_00039649	0.0279018	285	95	0.743363
TCONS_00039651	-0.0346628	180	60	-0.320627
TCONS_00039655	-0.063665	219	73	-0.040755
TCONS_00039658	0.481708	81	27	-1.18868
TCONS_00039659	-1.00555	312	104	3.91169
TCONS_00039668	0.216485	294	98	0.745437
TCONS_00039670	-0.143333	108	36	1.83033
TCONS_00039681	0.683439	246	82	0.579731
TCONS_00039726	0.148866	294	98	-0.705001
TCONS_00039729	-0.434733	66	22	-1.17298
TCONS_00039730	-0.874862	186	62	1.17682
TCONS_00039731	0.204113	383	127.667	0.215868
TCONS_00039745	-0.132669	132	44	0.0674084
TCONS_00039763	-0.964218	97	32.3333	-0.200716
TCONS_00039769	-0.908216	231	77	1.62038
TCONS_00039771	0.52226	315	105	0.735964
TCONS_00039777	-0.382173	165	55	-0.414428
TCONS_00039791	0.43933	409	136.333	-0.390357
TCONS_00039829	1.35367	129	43	0.543802
TCONS_00039865	-1.10858	234	78	1.17581
TCONS_00039869	0.862865	105	35	1.89535
TCONS_00039879	1.73333	182	60.6667	0.787043
TCONS_00039882	-0.429212	135	45	5.50825
TCONS_00039884	0.303074	345	115	0.258483
TCONS_00039889	0.259615	249	83	1.39963
TCONS_00039898	-1.30749	36	12	0.689258
TCONS_00039916	0.634802	291	97	1.46848
TCONS_00039918	0.806646	233	77.6667	0.720166
TCONS_00039919	0.635043	261	87	1.6615
TCONS_00039920	1.84646	135	45	0.286147
TCONS_00039922	1.18901	138	46	0.883092
TCONS_00039944	0.12038	498	166	0.576697
TCONS_00039946	0.014574	417	139	-0.297474
TCONS_00039951	0.108214	312	104	-1.02466
TCONS_00039954	-0.0186485	234	78	-0.280657
TCONS_00039961	0.468884	117	39	-1.12752
TCONS_00039962	-0.952357	273	91	-0.00394533
TCONS_00039980	0.0841161	135	45	-0.125441
TCONS_00039983	-0.587244	101	33.6667	-0.49601
TCONS_00039991	-0.10532	180	60	5.44825
TCONS_00040000	-1.02724	261	87	0.227238
TCONS_00040004	0.310467	246	82	0.733227
TCONS_00040011	1.97373	451	150.333	0.721064
TCONS_00040032	0.264123	228	76	-1.13435
TCONS_00040062	0.00148693	267	89	0.0054834
TCONS_00040063	1.11187	48	16	0.442528
TCONS_00040068	1.53406	332	110.667	0.707645
TCONS_00040072	0.430897	519	173	1.73138
TCONS_00040081	-0.327943	147	49	-0.94971
TCONS_00040082	-1.10115	171	57	-0.385281
TCONS_00040093	-0.0650374	99	33	-0.917944
TCONS_00040112	0.0485314	153	51	0.923163
TCONS_00040113	-1.08851	264	88	0.312081
TCONS_00040115	0.379983	135	45	0.258044
TCONS_00040118	-0.46073	730	243.333	-0.46073
