# Supplementary material for: Identification and Classification of New Transcripts in Dorper and Small-Tailed Han Sheep Skeletal Muscle Transcriptomes
Source: PLoS One. 2016 Jul 19;11(7):e0159638. doi: 10.1371/journal.pone.0159638 (PMC4951087; doi:10.1371/journal.pone.0159638)
Supplement: S6 Table — (XLSX) [file pone.0159638.s007.xlsx]

## Sheet: Sheet1
transcript_ID	Dorper_FPKM	Small-tailed Han_FPKM	SH/DP Ratio	log2 Ratio(SH/DP)	human	cattle	sheep	3'UTR	5'UTR	NEIGHBOUR	DISTANCE	GNOMON	PREDICT
TCONS_00000389	3733.5	4178.29	1.11913	0.162384		RBMX2	LOC101110741			LOC101110741	0	Y	unannotated gene RBMX2
TCONS_00000845	139.683	69.4381	0.497112	-1.00836	APLN	APLN		3HSAA009194		OCRL	50053	Y	unannotated gene APLN
TCONS_00002631	597.853	661.802	1.10696	0.146609	UBALD1			3HSAA058725		C24H16orf96	4652	Y	unannotated gene UBALD1
TCONS_00003658	355.816	288.553	0.810961	-0.302295	HMGN1	HMGN1	LOC101103182	3HSAA077183		TMEM114	372990	Y	unannotated gene HMG14
TCONS_00005622	10911.6	9412.06	0.862574	-0.21328	NEAT1					FRMD8	11331		unannotated gene NEAT1
TCONS_00005623	2530.59	2209.8	0.873235	-0.195558	NEAT1					FRMD8	11331		unannotated gene NEAT1
TCONS_00005782	5168.2	6569.22	1.27108	0.34606	CTSD					TSPAN4	3024	Y	unannotated gene CTSD
TCONS_00006227	24.8432	69.8026	2.80973	1.49043	EI24	EI24	LOC101123359	3HSAA053127		PC	0	Y	unannotated gene EI24
TCONS_00006519	0.01	200.453	20045.3	14.291		TJAP1			5HSAA109588	LRRC73	5671	Y	unannotated gene TJAP1
TCONS_00006520	187.461	169.902	0.906333	-0.141888	TJAP1	TJAP1			5HSAA109588	LRRC73	3401	Y	unannotated gene TJAP1
TCONS_00006521	43.8988	49.8952	1.1366	0.18472	TJAP1	TJAP1				LRRC73	3401	Y	unannotated gene TJAP1
TCONS_00007327	59.8081	46.8734	0.78373	-0.351571	ZNF322	ZNF322A		3HSAA192441		LOC101106553	7929		unannotated gene ZNF322A
TCONS_00008526	0.01	131.011	13101.1	13.6774		ACKR2				LOC101119853	3453	Y	unannotated gene ACKR2
TCONS_00008527	24.9269	62.6578	2.51366	1.32979		ACKR2				LOC101119853	2636	Y	unannotated gene ACKR2
TCONS_00008729	930.455	201.488	0.216548	-2.20724	TMEM158	TMEM158				LOC101119765	82882		unannotated gene TMEM158
TCONS_00009503	0.01	148.366	14836.6	13.8569		ANKRD9				TECPR2	7462	Y	unannotated gene ANKRD9
TCONS_00009504	471.922	317.798	0.673412	-0.570438		ANKRD9			5HSAA054412	TECPR2	7462	Y	unannotated gene ANKRD9
TCONS_00010863	161.73	384.352	2.3765	1.24884	ARVCF					LOC101121885	26973		unannotated gene ARVCF
TCONS_00011216	121.742	104.963	0.862176	-0.213946	ARVCF					LOC101121885	24228	Y	unannotated gene ARVCF
TCONS_00011657	68.1678	59.4516	0.872136	-0.197375	SLC12A7	SLC12A7		3HSAA155515		TRIP13	59661		unannotated gene SLC12A7
TCONS_00011659	452.64	532.42	1.17625	0.234201		SLC12A7				TRIP13	67485	Y	unannotated gene SLC12A7
TCONS_00011875	511.416	656.01	1.28273	0.359221		SLC12A7				TRIP13	78877	Y	unannotated gene SLC12A7
TCONS_00012167	170.81	87.641	0.513091	-0.962715	P2RY2	P2RY2				P2RY6	56297		unannotated gene P2RY2
TCONS_00012168	47.0261	23.2145	0.493651	-1.01844		P2RY2				P2RY6	54671		unannotated gene P2RY2
TCONS_00013710	292.421	134.234	0.459044	-1.1233	CCDC9	CCDC9				SAE1	36922		unannotated gene CCDC9
TCONS_00013711	0.00592598	467.214	78841.6	16.2667	CCDC9	CCDC9				SAE1	38393	Y	unannotated gene CCDC9
TCONS_00013712	229.554	495.256	2.15747	1.10934	CCDC9	CCDC9				C5AR1	38888	Y	unannotated gene CCDC9
TCONS_00013713	124.035	305.324	2.4616	1.29959	CCDC9					C5AR1	34451	Y	unannotated gene CCDC9
TCONS_00013714	0.01	0.01	1	0	CCDC9	CCDC9				C5AR1	34480		unannotated gene CCDC9
TCONS_00014791	75.6179	39.0957	0.517016	-0.951718	RPL17					ZNF568L	0		unannotated gene RPL17
TCONS_00016285	25.9999	59.5232	2.28936	1.19495	SOX12	LOC101905202				NRSN2	17690		unannotated gene SOX12
TCONS_00017399	181.018	201.817	1.1149	0.156915	ATP2B4		LOC101116750			LAX1	0	Y	unannotated gene ATP2B4
TCONS_00017441	104.841	170.032	1.62181	0.697603	ATP2B4			3HSAA013741		LOC101116246	2018		unannotated gene ATP2B4
TCONS_00018126	101.303	195.562	1.93047	0.948949	NTN1	NTN1				STX8	9299	Y	unannotated gene NTN1
TCONS_00018585	322.454	226.908	0.703691	-0.506986	TRIM47			3HSAA178509		TRIM65	9039	Y	unannotated gene TRIM47
TCONS_00018586	276.66	404.303	1.46137	0.547323	TRIM47			3HSAA178509		TRIM65	9039	Y	unannotated gene TRIM47
TCONS_00019771	119.548	149.43	1.24996	0.32188	NTN1	NTN1				PIK3R5	82792	Y	unannotated gene NTN1
TCONS_00019772	89.9974	145.416	1.61578	0.692231	NTN1			3HSAA115200		STX8	7312		unannotated gene NTN1
TCONS_00019773	77.2493	109.854	1.42207	0.507994	NTN1			3HSAA115200		STX8	6017		unannotated gene NTN1
TCONS_00020044	302.157	408.175	1.35087	0.433889	TRIM47			3HSAA178509		TRIM65	8710	Y	unannotated gene TRIM47
TCONS_00020912	758.17	767.982	1.01294	0.0185511	IRS2			5HSAA053890		COL4A1	233873		unannotated gene IRS2
TCONS_00020915	821.661	709.395	0.863367	-0.211954	IRS2	IRS2				COL4A1	206675	Y	unannotated gene IRS2
TCONS_00022320	644.064	395.215	0.613627	-0.704566	PPP1R14C	PPP1R14C		3HSAA130970		IYD	78599	Y	unannotated gene PPP1R14C
TCONS_00024492	2657.74	1279.1	0.481274	-1.05507		RN7SL1		3HSAA177328		RPS29	236	Y	unannotated gene RN7SL1
TCONS_00024496	14377.8	5319.74	0.369997	-1.43442		RN7SL1		3HSAA177328		RPS29	235	Y	unannotated gene RN7SL1
TCONS_00027798	510.046	753.846	1.478	0.563642		TIMM13				LMNB2	3424	Y	unannotated gene TIMM13
TCONS_00028192	195.782	270.133	1.37976	0.464422	RPA3OS					RPA14	357	Y	unannotated gene RPA3OS
TCONS_00028193	235.05	156.894	0.667492	-0.583177	RPA3OS	LOC100137763				RPA14	13451	Y	unannotated gene RPA3OS
TCONS_00030806	309.735	984.063	3.17711	1.66772	SSNA1					ANAPC2	1525	Y	unannotated gene SSNA1
TCONS_00036223	250.992	471.89	1.8801	0.910809	EIF4E2			3HSAA054025		LOC101103458	7102		unannotated gene EIF4E2
TCONS_00000618	0.01	179.332	17933.2	14.1303		CLCN5				LOC101111260	57584		incompletely annotated gene CLCN5
TCONS_00000993	34.8367	35.4405	1.01733	0.024791	CDKL5					CDKL5	3242		incompletely annotated gene CDKL5
TCONS_00000994	27.2892	58.809	2.15503	1.10771	CDKL5					CDKL5	4897		incompletely annotated gene CDKL5
TCONS_00001117	224.131	316.428	1.4118	0.497535	OTUD5					KCND1	3718	Y	incompletely annotated gene OTUD5
TCONS_00001200	1273.93	1757.17	1.37933	0.463968	FGF13	FGF13				RBMX	225656		incompletely annotated gene FGF13
TCONS_00002295	58.992	61.4268	1.04127	0.0583489	DISC1					DISC1	3275		incompletely annotated gene DISC1
TCONS_00002381	71.1417	38.3399	0.538923	-0.891849		UNC5B				UNC5B	2980		incompletely annotated gene UNC5B
TCONS_00002613	61.9974	22.2693	0.359197	-1.47715	ZNF75A	ZNF75A	ZNF75A	3HSAA193952		ZNF75A	0	Y	incompletely annotated gene ZNF75A
TCONS_00003649	1000.7	1054.64	1.0539	0.0757411	MGRN1					MGRN1	2168		incompletely annotated gene MGRN1
TCONS_00003733	358.679	255.411	0.712088	-0.489873	C16orf52					C24H16orf52	3057		incompletely annotated gene C24H16orf52
TCONS_00004438	657.332	660.114	1.00423	0.00609298	TSHZ1					TSHZ1	5512		incompletely annotated gene TSHZ1
TCONS_00004501	2849.58	4460.54	1.56533	0.646469			USP14						incompletely annotated gene USP14
TCONS_00004540	24.6988	38.433	1.55607	0.637905	EPG5					EPG5	4369		incompletely annotated gene EPG5
TCONS_00005012	9.55849	171.157	17.9063	4.16239		LBX1				LBX1	267	Y	incompletely annotated gene LBX1
TCONS_00006195	104.779	143.05	1.36525	0.44917		RAB30				RAB30	7683		incompletely annotated gene RAB30
TCONS_00006196	45.9562	206.404	4.49132	2.16714		RAB30				RAB30	8357		incompletely annotated gene RAB30
TCONS_00006417	76.9364	101.594	1.32049	0.401077	ANKS1A	ANKS1A		3HSAA007984		ANKS1A	18537	Y	incompletely annotated gene ANKS1A
TCONS_00007178	758.038	850.964	1.12259	0.166828	BRD2	BRD2				BRD2	387	Y	incompletely annotated gene BRD2
TCONS_00007218	9.56744	82.4431	8.61705	3.10719		ARMC12				ARMC12	4086	Y	incompletely annotated gene ARMC12
TCONS_00007276	8105	2324.94	0.286853	-1.80162	VEGFA					VEGFA	324		incompletely annotated gene VEGFA
TCONS_00007290	243.595	278.207	1.14209	0.191674	TNFRSF21	TNFRSF21				TNFRSF21	2298		incompletely annotated gene TNFRSF21
TCONS_00007332	1445	2044.41	1.41482	0.500615	C6orf62					C20H6orf62	2043	Y	incompletely annotated gene C20H6orf62
TCONS_00007374	279.732	245.223	0.876635	-0.189951		GFOD1				GFOD1	6427		incompletely annotated gene GFOD1
TCONS_00008453	62.2401	107.254	1.72323	0.785115	RBMS3					RBMS3	27491		incompletely annotated gene RBMS3
TCONS_00009657	35.0252	97.0513	2.7709	1.47035		ZNF592				ZNF592	26762		incompletely annotated gene ZNF592
TCONS_00011665	67.8659	139.702	2.0585	1.04159		PANK3				PANK3	3721		incompletely annotated gene PANK3
TCONS_00011685	168.18	151.386	0.900143	-0.151774	CREBRF	C20H5orf41				CREBRF	4147		incompletely annotated gene CREBRF
TCONS_00012128	512.009	671.91	1.3123	0.392099	APBB1					APBB1	5064	Y	incompletely annotated gene APBB1
TCONS_00012797	37.5151	60.6287	1.61611	0.692529		KBTBD3				KBTBD3	4237		incompletely annotated gene KBTBD3
TCONS_00012812	85.0692	152.753	1.79563	0.844492	MAML2					MAML2	310		incompletely annotated gene MAML2
TCONS_00013039	83.3142	84.014	1.0084	0.0120673	TRIM44					TRIM44	3028		incompletely annotated gene TRIM44
TCONS_00015438	193.379	97.327	0.503297	-0.990519		SYS1				SYS1	1950		incompletely annotated gene SYS1
TCONS_00016077	73.4094	165.073	2.24866	1.16907	PLXDC2					PLXDC2	8452		incompletely annotated gene PLXDC2
TCONS_00016260	68.2218	110.226	1.6157	0.69216	VAPB					VAPB	4424		incompletely annotated gene VAPB
TCONS_00016322	26.7543	80.7264	3.01732	1.59327	RBM12	RBM12				RBM12	3082		incompletely annotated gene RBM12
TCONS_00016380	39.7841	182.304	4.58233	2.19608	SULF2	SULF2				SULF2	40175	Y	incompletely annotated gene SULF2
TCONS_00017188	708.584	1009.6	1.42481	0.510773	SKI	SKI	LOC101108997	3HSAA155114		MORN1	14882	Y	incompletely annotated gene SKI
TCONS_00017497	60.7653	65.4764	1.07753	0.107727		EFCAB2				EFCAB2	47088	Y	incompletely annotated gene EFCAB2
TCONS_00017499	684.363	361.245	0.527856	-0.921784	HNRNPU	HNRNPU				HNRNPU	0	Y	incompletely annotated gene HNRNPU
TCONS_00017619	1520.26	1782	1.17217	0.229179	SKI	SKI				MORN1	13314		incompletely annotated gene MORN1
TCONS_00017656	76.3755	149.165	1.95305	0.965727	RABGAP1L	RABGAP1L		3HSAA137796		LOC101115979	4522		incompletely annotated geneRABGAP1L
TCONS_00017669	143.002	59.3076	0.414733	-1.26975		RALGPS2				ANGPT1	41045		incompletely annotated gene RALGPS2
TCONS_00017737	275.953	426.086	1.54405	0.626722	PLXNA2					PLXNA2	27055		incompletely annotated gene PLXNA2
TCONS_00018681	2617.94	6987.98	2.66927	1.41644		CUEDC1				CUEDC1	170	Y	incompletely annotated gene CUEDC1
TCONS_00018682	110.448	77.8115	0.704508	-0.505312		CUEDC1				CUEDC1	170	Y	incompletely annotated gene CUEDC1
TCONS_00019752	249.964	89.8698	0.359531	-1.47581		ENO3				ENO3	1270		incompletely annotated gene ENO3
TCONS_00020466	114.179	93.7468	0.821051	-0.284456		ATP7B				ALG11	255		incompletely annotated gene ATP7B
TCONS_00020707	75.5969	37.0208	0.489713	-1.02999	DGKH					DGKH	5245		incompletely annotated gene DGKH
TCONS_00020711	192.116	144.893	0.754195	-0.40699	DGKH					DGKH	10739		incompletely annotated gene DGKH
TCONS_00020712	143.499	118.456	0.825483	-0.276689	DGKH			3HSAA046863		DGKH	12010		incompletely annotated gene DGKH
TCONS_00021283	74.7742	63.5216	0.849512	-0.235293	RBM12B-AS1					RBM12B	1407	Y	incompletely annotated gene RBM12B
TCONS_00021685	36.305	117.421	3.23429	1.69345	EYS					PHF3	7987		incompletely annotated gene EYS
TCONS_00021961	116.802	378.425	3.23988	1.69594		VPS13B				RGS22	74535	Y	incompletely annotated gene VPS13B
TCONS_00021966	1703.78	2953.19	1.73332	0.793535		LAPTM4B				LAPTM4B	21465		incompletely annotated gene LAPTM4B
TCONS_00022074	14082.3	19552.4	1.38844	0.473463	TRDN					TRDN	147066		incompletely annotated gene TRDN
TCONS_00022075	1114.7	1058.46	0.949547	-0.0746887	TRDN			3HSAA178013		TRDN	168404		incompletely annotated gene TRDN
TCONS_00022076	7710.77	7432.98	0.963974	-0.0529342	TRDN					CLVS2	160898		incompletely annotated gene TRDN
TCONS_00022772	103.974	142.892	1.37431	0.458702	RNF217					RNF217	8212		incompletely annotated gene RNF217
TCONS_00022853	137.872	17.8292	0.129317	-2.95102		FOXO3				FOXO3	1339	Y	incompletely annotated gene FOXO3
TCONS_00023019	45.2133	51.4119	1.1371	0.185355	TULP4					TULP4	3321		incompletely annotated gene TULP4
TCONS_00023538	113.463	28.7739	0.253597	-1.97939	TRPM7	TRPM7				TRPM7	16341	Y	incompletely annotated gene TRPM7
TCONS_00024508	158.283	122.865	0.776236	-0.365432	NIN	NIN				NIN	2362		incompletely annotated gene NIN
TCONS_00027920	129.884	11.671	0.0898571	-3.47622	KLHL3					KLHL3	2208		incompletely annotated gene KLHL3
TCONS_00028201	48.4154	63.3388	1.30824	0.387624	MEOX2-AS1	LOC101907126				MEOX2	2060		incompletely annotated gene MEOX2
TCONS_00028318	12.3316	43.1768	3.50131	1.8079	HOXA6					HOXA6	3926	Y	incompletely annotated gene HOXA6
TCONS_00029003	44.5842	104.077	2.33439	1.22305			PEG10			PEG10	2384		incompletely annotated gene PEG10
TCONS_00029004	224.5	348.087	1.5505	0.632732			PEG10			PEG10	3446		incompletely annotated gene PEG10
TCONS_00029075	128.823	85.475	0.663507	-0.591816	ATXN7L1					LOC101123462	2930		incompletely annotated gene ATXN7L1
TCONS_00029789	38.7699	294.918	7.60688	2.9273	RTN4	RTN4				RTN4	13169	Y	incompletely annotated gene RTN4
TCONS_00030836	2332.1	2292.73	0.983118	-0.0245632	RAPGEF1					RAPGEF1	267	Y	incompletely annotated gene RAPGEF1
TCONS_00032739	11074.7	9471.46	0.855234	-0.225609	BTG1	BTG1				BTG1	1127		incompletely annotated gene BTG1
TCONS_00032950	122.383	207.496	1.69546	0.76168		APAF1				APAF1	2961		incompletely annotated gene APAF1
TCONS_00032977	157.246	169.44	1.07755	0.107751	CRY1					CRY1	83	Y	incompletely annotated gene CRY1
TCONS_00033182	1172.44	421.853	0.359808	-1.4747	PDGFB	PDGFB				PDGFB	353		incompletely annotated gene PDGFB
TCONS_00033183	630.749	213.043	0.337762	-1.56592		PDGFB				PDGFB	778		incompletely annotated gene PDGFB
TCONS_00034009	14.8206	47.9034	3.23222	1.69252	BICD1				5HSAA103246	METTL21A	1109	Y	incompletely annotated gene BICD1
TCONS_00034288	932.479	2708.17	2.90427	1.53818	EIF4G3	EIF4G3				HP1BP3	21153	Y	incompletely annotated gene EIF4G3
TCONS_00035540	7866.29	7807.62	0.992542	-0.0108005	RAD23B	RAD23B				RAD23B	20684	Y	incompletely annotated gene RAD23B
TCONS_00035724	201.417	295.439	1.4668	0.552675		ZFAND5				ZFAND5	4517	Y	incompletely annotated gene ZFAND5
TCONS_00035790	58.3824	2.62049	0.0448849	-4.47763	SLC24A2					SLC24A2	7553		incompletely annotated gene SLC24A2
TCONS_00035794	34.3523	37.005	1.07722	0.107314	MLLT3	MLLT3				MLLT3	2920		incompletely annotated gene MLLT3
TCONS_00036083	165.601	119.024	0.71874	-0.476459		STK17B				STK17B	2441		incompletely annotated gene STK17B
TCONS_00039193	158.631	170.95	1.07766	0.1079	CDKN2C	CDKN2C				CDKN2C	1210	Y	incompletely annotated gene CDKN2C
TCONS_00039223	15245.9	3796.55	0.249021	-2.00566	JUN					C-JUN	521		incompletely annotated gene C-JUN
TCONS_00039272	148.953	160.488	1.07744	0.107608		TTLL7				TTLL7	3632		incompletely annotated gene TTLL7
TCONS_00039585	57.4728	71.1053	1.2372	0.307078	POU2F1					POU2F1	3615		incompletely annotated gene POU2F1
TCONS_00039586	51.3746	50.7422	0.98769	-0.0178692	POU2F1	POU2F1				CD247	4136		incompletely annotated gene POU2F1
TCONS_00039695	25.7389	65.2327	2.5344	1.34164	IMPG2					IMPG2	3390		incompletely annotated gene IMPG2
TCONS_00039726	367.493	462.53	1.25861	0.33183	ZBTB20					ZBTB20	3594		incompletely annotated gene ZBTB20
TCONS_00039727	100.805	101.851	1.01038	0.0148929	ZBTB20					ZBTB20	7871		incompletely annotated gene ZBTB20
TCONS_00039828	216.474	253.681	1.17188	0.228822	LPP					LPP	10256		incompletely annotated gene LPP
TCONS_00039940	356.987	488.129	1.36736	0.451391		DHX36				DHX36	2792		incompletely annotated gene DHX36
TCONS_00039951	34.2956	106.722	3.11183	1.63776		MBNL1				MBNL1	35227	Y	incompletely annotated gene MBNL1
TCONS_00039962	123.896	1.14055	0.0092057	-6.76326	WWTR1-AS1			3HSAA162641		WWTR1	1019	Y	incompletely annotated gene WWTR1
TCONS_00001163	132.251	142.457	1.07717	0.107248	ATP7A			3HSAA014356		ATP7A	3665		3'UTR of gene ATP7A
TCONS_00001274	44.587	68.6218	1.53905	0.622044	AMMECR1	AMMECR1		3HSAA007004		AMMECR1	2420		3'UTR of gene AMMECR1
TCONS_00001275	35.0847	75.607	2.15498	1.10768	AMMECR1	AMMECR1		3HSAA007004		AMMECR1	3512		3'UTR of gene AMMECR1
TCONS_00001784	39.2994	101.598	2.58523	1.37029	PSD3			3HSAA133844		PSD3	4604		3'UTR of gene PSD3
TCONS_00001785	51.9257	78.8188	1.51792	0.602091	PSD3			3HSAA133844		PSD3	6285		3'UTR of gene PSD3
TCONS_00002339	136.61	69.748	0.510563	-0.969839	ANK3	LOC100337251				CDC2	230576		5'UTR of gene ANK3
TCONS_00004436	80.4274	92.5589	1.15084	0.202685	ZNF516				5HSAA114257	ZNF516	12811		5'UTR of gene ZNF516
TCONS_00004437	130.744	162.657	1.24409	0.315088	TSHZ1				5HSAA114257	TSHZ1	5951		5'UTR of gene TSHZ1
TCONS_00005222	61.6246	310.36	5.0363	2.33236	CCNJ			3HSAA029781		CCNJ	2749		3'UTR of gene CCNJ
TCONS_00005271	24.4412	14.1762	0.580012	-0.785844		ITPRIP			5HSAA068985	ITPRIP	2504		5'UTR of gene ITPRIP
TCONS_00006197	13.0929	51.7275	3.95081	1.98215	TENM4	ODZ4		3HSAA116935		TENM4	3680		3'UTR of gene TENM4
TCONS_00011164	65.7473	68.4627	1.0413	0.0583865	PRR14L			3HSAA023217		PRR14L	2396		3'UTR of gene PRR14L
TCONS_00011192	3059.79	3315.4	1.08354	0.11575	CRKL			3HSAA039590		CRKL	2028	Y	3'UTR of gene CRKL
TCONS_00011974	41.4942	35.5243	0.856127	-0.224103	SCN2B			3HSAA148881	5HSAA121879	SCN2B	322		3'UTR of gene SCN2B
TCONS_00016354	15.1797	54.5244	3.59193	1.84476	TTPAL			3HSAA180620		TTPAL	5186		3'UTR of gene TTPAL
TCONS_00016358	56.4933	46.0996	0.816019	-0.293326	STK4			3HSAA166028		STK4	2155		3'UTR of gene STK4
TCONS_00016420	86.3186	156.364	1.81148	0.857165	NFATC2			3HSAA111758		NFATC2	37102		3'UTR of gene NFATC2
TCONS_00017482	68.5877	43.0234	0.627276	-0.672828	ENAH			3HSAA055398		LOC101104593	5486		3'UTR of gene ENAH
TCONS_00017620	741.255	1141.71	1.54024	0.623154	SKI	SKI		3HSAA155114		MORN1	13859		3'UTR of gene SKI
TCONS_00017652	220.102	377.589	1.71552	0.778644	RC3H1			3HSAA140925		RC3H1	2375		3'UTR of gene RC3H1
TCONS_00017671	85.6583	83.4243	0.97392	-0.0381254	ABL2			3HSAA001380		ABL2	4554	Y	3'UTR of gene ABL2
TCONS_00017679	125.35	95.5551	0.762306	-0.391557	XPR1			3HSAA189027		XPR1	4058		3'UTR of gene XPR1
TCONS_00017755	61.4512	96.8296	1.57572	0.656007	ZBTB41	ZBTB41		3HSAA190007		ZBTB41	2953		3'UTR of gene ZBTB41
TCONS_00017819	242.539	319.901	1.31897	0.399409	HLF			3HSAA076864		HLF	222		3'UTR of gene HLF
TCONS_00020106	596.392	544.897	0.913656	-0.130277	PRKCA			3HSAA132719		PRKCA	4323		3'UTR of gene PRKCA
TCONS_00024592	74.1507	14.5308	0.195963	-2.35135	GLDN			3HSAA068453		GLDN	3881		3'UTR of gene GLDN
TCONS_00024651	481.485	523.716	1.08771	0.121294	PPM1A			3HSAA130707		PPM1A	4393		3'UTR of gene PPM1A
TCONS_00028868	193.979	470.833	2.42724	1.27931	HIPK2			3HSAA076333	5HSAA076627	HIPK2	3035		3'UTR of gene HIPK2
TCONS_00028990	95.6846	78.8169	0.823716	-0.279782	CDK6			3HSAA032118		FAM133B	3815		3'UTR of gene CDK6
TCONS_00028991	56.381	67.8749	1.20386	0.267669	CDK6			3HSAA032118		FAM133B	5505		3'UTR of gene CDK6
TCONS_00028992	47.277	55.7702	1.17965	0.238356	CDK6			3HSAA032118		CDK6	3854		3'UTR of gene CDK6
TCONS_00028993	25.0421	42.3972	1.69304	0.759613	CDK6			3HSAA032118		CDK6	2302		3'UTR of gene CDK6
TCONS_00032002	43.8423	65.3877	1.49143	0.576696	RIMKLB	RIMKLB		3HSAA142876		RIMKLB	3704		3'UTR of gene RIMKLB
TCONS_00032570	132.577	228.683	1.72491	0.786519	FOXN2			3HSAA064629		FOXN2	3046		3'UTR of gene FOXN2
TCONS_00032637	1210.71	3688.63	3.04667	1.60723	PAIP2B			3HSAA119025		NAGK	3284		3'UTR of gene PAIP2B
TCONS_00032858	66.2823	83.4711	1.25933	0.332653	GXYLT1			3HSAA068778		GXYLT1	2730		3'UTR of gene GXYLT1
TCONS_00033090	472.455	975.418	2.06457	1.04584	LRP6	LRP6		3HSAA093373		LRP6	4741		3'UTR of gene LRP6
TCONS_00035536	575.317	611.258	1.06247	0.0874243	TMEM245			3HSAA025106	5HSAA088066	TMEM245	3942		3'UTR of gene TMEM245
TCONS_00035744	94.2114	108.521	1.15189	0.204001	PTAR1			3HSAA134670		PTAR1	3864		3'UTR of gene PTAR1
TCONS_00036171	178.779	110.177	0.616275	-0.698354	ERBB4			3HSAA056883		ERBB4	7495		3'UTR of gene ERBB4
TCONS_00036172	47.9042	15.4857	0.323264	-1.62922	ERBB4			3HSAA056883		ERBB4	6607		3'UTR of gene ERBB4
TCONS_00036312	75.1068	79.3426	1.0564	0.0791521	HNRNPR			3HSAA078011		HNRNPR	3431		3'UTR of gene HNRNPR
TCONS_00036343	76.1063	107.635	1.41427	0.500059	IFFO2			3HSAA079972		IFFO2	2254		3'UTR of gene IFFO2
TCONS_00039312	116.353	507.996	4.36599	2.12631	TGFBR3	TGFBR3		3HSAA171702		TGFBR3	2232		3'UTR of gene TGFBR3
TCONS_00039498	135.889	403.728	2.97101	1.57095	GATAD2B			3HSAA067063		GATAD2B	5804		3'UTR of gene GATAD2B
TCONS_00039499	326.497	287.532	0.880657	-0.183347	GATAD2B			3HSAA067063		GATAD2B	4393		3'UTR of gene GATAD2B
TCONS_00039659	29.5931	51.2762	1.73271	0.793029	VGLL3			3HSAA185787		VGLL3	33245		3'UTR of gene VGLL3
TCONS_00039721	175.08	142.077	0.811498	-0.301341	KIAA2018			3HSAA087572		KIAA2018	3456		3'UTR of gene KIAA2018
TCONS_00039831	55.5449	29.916	0.538591	-0.892737	LPP			3HSAA093036		LPP	3694		3'UTR of gene LPP
TCONS_00002108	6257.96	26257.8	4.1959	2.06898		LOC101902281				CCDC6	30126		lncRNA
TCONS_00002440	37.5673	0.01	0.000266189	-11.8753		LOC101907706				ZMIZ1	130005		lncRNA
TCONS_00005253	51.6853	10.1259	0.195915	-2.3517		LOC101907848				BTRC	30553	Y	lncRNA
TCONS_00006432	0.677243	938.53	1385.81	10.4365	LOC285847					ARMC12	8699	Y	lncRNA
TCONS_00008488	27.3503	66.9614	2.44829	1.29177		LOC100848011				LRRFIP2	25263		lncRNA
TCONS_00008641	47.6477	102.644	2.15423	1.10717	LOC102724535					RAD54L2	2720		lncRNA
TCONS_00008748	78.698	201.522	2.5607	1.35654		LOC101909196				FGD5	16740		lncRNA
TCONS_00009690	35.4707	42.704	1.20392	0.267743		LOC101902644				MTMR10	492	Y	lncRNA
TCONS_00010891	39.5942	2.84357	0.0718178	-3.79951		LOC100297399				ARHGAP10	964		lncRNA
TCONS_00010921	84.851	1038.46	12.2386	3.61337		LOC101907569				SETD7	911	Y	lncRNA
TCONS_00011400	122.44	39.2506	0.32057	-1.64129		LOC100847340				ADCY2	3857		lncRNA
TCONS_00012913	21.9322	29.5338	1.3466	0.429316	LOC101929289					HSPA8	906	Y	lncRNA
TCONS_00016326	201.228	384.055	1.90856	0.932482	LINC00657					CNBD2	25795		lncRNA
TCONS_00016327	534.255	672.443	1.25866	0.331883	LINC00657			3HSAA117478		FERMT1	0	Y	lncRNA
TCONS_00016691	26.1007	0.01	0.000383131	-11.3499		LOC100848883				ACTRT2	38184		lncRNA
TCONS_00016859	93.7005	16.4498	0.175557	-2.50999	LOC101929385					LOC101122294	22822		lncRNA
TCONS_00016860	88.7551	18.4733	0.208138	-2.26439	LOC101929385					LOC101122294	23382	Y	lncRNA
TCONS_00017254	98.8053	67.7758	0.685953	-0.543818		LOC100848315				ZBTB37	2459	Y	lncRNA
TCONS_00017744	56.8695	17.5069	0.307843	-1.69973	LOC101929385					LOC101122294	30597		lncRNA
TCONS_00017745	68.7202	14.3276	0.208492	-2.26194	LOC148696					LOC101122294	26223	Y	lncRNA
TCONS_00018541	62.1714	47.4799	0.763694	-0.388934	SCARNA16					SEC14L1	45595		lncRNA
TCONS_00019672	62.5966	0.01	0.000159753	-12.6119		LOC101904012				ANKRD13B	1126		lncRNA
TCONS_00024168	77.1637	63.0006	0.816454	-0.292557		LOC100847401				ARID4A	1471	Y	lncRNA
TCONS_00024510	281.277	329.496	1.17143	0.228269			LOC101114216			FRMD6	161990	Y	lncRNA
TCONS_00024767	99.2554	51.1481	0.515318	-0.956465		LOC101904357				LOC101109807	2841		lncRNA
TCONS_00025759	207.313	200.014	0.964792	-0.0517096	LOC102723733					C6H4orf52	11199		lncRNA
TCONS_00028073	138.503	27.1583	0.196085	-2.35045		LOC101905238				ARRDC3	45209		lncRNA
TCONS_00028631	3951.25	2325.96	0.588664	-0.764483		LOC101909405				LOC101115115	47236		lncRNA
TCONS_00029083	81.9276	112.393	1.37186	0.456131	CCDC71L					PIK3CG	183146		lncRNA
TCONS_00029084	73.4705	101.771	1.3852	0.47009	CCDC71L					PIK3CG	182081		lncRNA
TCONS_00029232	263.517	142.124	0.539335	-0.890746	LINC-PINT	LOC100848846				MKLN1	24130	Y	lncRNA
TCONS_00032672	20143.6	10645.8	0.528495	-0.920037		LOC101906401				CCBL1	3597	Y	lncRNA
TCONS_00032816	58.8195	8.64062	0.146901	-2.76709		LOC101906307				SLC38A2	8847	Y	lncRNA
TCONS_00032824	148.729	197.661	1.329	0.410342	LINC00938					ARID2	1967	Y	lncRNA
TCONS_00035669	33.4764	0.01	0.000298718	-11.7089	NAMA					LOC101123268	114380		lncRNA
TCONS_00039229	64.3222	654.358	10.1731	3.34669		LOC101906730				KANK4	92179	Y	lncRNA
TCONS_00039658	259155	108172	0.417403	-1.26049		LOC101906401				LOC101123009	380973		lncRNA
TCONS_00039771	105.093	217.377	2.06843	1.04853	LOC100129550					DIRC2	10468		lncRNA
TCONS_00039772	205.802	333.062	1.61836	0.694534	LOC100129550					DIRC2	14829		lncRNA
TCONS_00039834	46.7359	0.01	0.000213968	-12.1903		LOC100847171				BCL6	19378		lncRNA
TCONS_00004487	26220.5	34082.9	1.29986	0.378353	RPSAP58	RPSA	LOC100125628			RBBP8	32470	Y	pseudogene
TCONS_00016085	36.621	110.459	3.01627	1.59277	RPL21P44					MSRB2	4823		pseudogene
TCONS_00005364	42.8158	0.01	0.000233559	-12.0639		LOC101909891				MTTP	10036	Y	unknown protein
TCONS_00011008	162.197	0.01	6.16534e-05	-13.9855		C17H12orf34				CTBP2	121409		unknown protein
TCONS_00011709	92.5713	95.209	1.02849	0.040533		LOC100850100				PTCRA	13468		unknown protein
TCONS_00012822	17.5488	69.3443	3.95151	1.9824		LOC100139664				LOC101115230	3465		unknown protein
TCONS_00016340	34.7154	47.8619	1.37869	0.463302		LOC100847118				LOC101115926	2570		unknown protein
TCONS_00016865	66.0337	81.8128	1.23896	0.309124		LOC781739				CSRNP1	6618		unknown protein
TCONS_00023617	529.669	1229.9	2.32202	1.21538		LOC101903710				C16H5orf43	3007		unknown protein
TCONS_00035910	6068.57	7189.58	1.18472	0.244551	HSBP1		HSBP1			FRZB	30843	Y	unknown protein
TCONS_00039623	152.754	98.7934	0.646748	-0.628724			LOC101112962			LOC101113122	0	Y	unknown protein
TCONS_00039791	177.217	316.695	1.78705	0.837577		LOC783161				NCBP2	171	Y	unknown protein
TCONS_00039879	20940.3	33699.5	1.60931	0.686445	SPTAN1	SPTAN1	LOC101119027	3HSAA163253		TBL1XR1	311978	Y	unknown protein
