# Supplementary material for: Identification and Classification of New Transcripts in Dorper and Small-Tailed Han Sheep Skeletal Muscle Transcriptomes
Source: PLoS One. 2016 Jul 19;11(7):e0159638. doi: 10.1371/journal.pone.0159638 (PMC4951087; doi:10.1371/journal.pone.0159638)
Supplement: S7 Table — (XLSX) [file pone.0159638.s008.xlsx]

## Sheet: Sheet1
transcript_ID	CHR	position	loci	Dorper_FPKM	Small-tailed Han_FPKM	SH/DP Ratio	log2 Ratio(SH/DP)	human(Mirbase)	cattle(Mirbase)	sheep(Mirbase)
TCONS_00000275	chrX	77195323-77198782	XLOC_000129	84.2855	73.4884	0.871898	-0.197768
TCONS_00000927	chrX	906042-906522	XLOC_000455	18.7192	100.909	5.39067	2.43046
TCONS_00000942	chrX	1234228-1255799	XLOC_000470	148.598	535.793	3.60565	1.85026
TCONS_00000955	chrX	5189700-5190443	XLOC_000483	4.89469	52.7431	10.7756	3.42969
TCONS_00000964	chrX	7143085-7143304	XLOC_000492	3721.79	2123.64	0.570596	-0.809457
TCONS_00000973	chrX	11484107-11484814	XLOC_000501	20.9465	56.4301	2.69401	1.42976
TCONS_00000998	chrX	17643429-17643826	XLOC_000526	131.431	14.175	0.107851	-3.21288
TCONS_00001000	chrX	17687017-17688002	XLOC_000528	81.6377	337.156	4.12991	2.04611
TCONS_00001001	chrX	18930095-18932404	XLOC_000529	49.7056	43.928	0.883764	-0.178268
TCONS_00001003	chrX	18934983-18935618	XLOC_000531	66.9583	26.2407	0.391896	-1.35146
TCONS_00001017	chrX	29526660-29527387	XLOC_000545	176.434	206.418	1.16994	0.22644
TCONS_00001018	chrX	29528374-29528872	XLOC_000546	61.6671	189.947	3.0802	1.62302
TCONS_00001019	chrX	29575375-29575807	XLOC_000547	101.061	181.628	1.79721	0.84576
TCONS_00001021	chrX	29593203-29593538	XLOC_000549	188.237	304.676	1.61858	0.694726
TCONS_00001051	chrX	30779555-30781062	XLOC_000579	45.1355	13.2599	0.29378	-1.76719
TCONS_00001052	chrX	30894727-30895375	XLOC_000580	82.7919	38.2389	0.461868	-1.11445
TCONS_00001057	chrX	30904876-30905216	XLOC_000585	418.365	39.2535	0.093826	-3.41387
TCONS_00001059	chrX	30907413-30907973	XLOC_000587	95.2463	15.7944	0.165827	-2.59225
TCONS_00001060	chrX	30909134-30910113	XLOC_000588	37.7024	0.01	0.000265235	-11.8804
TCONS_00001061	chrX	30926174-30927101	XLOC_000589	36.6988	0.01	0.000272488	-11.8415
TCONS_00001064	chrX	30988532-30989367	XLOC_000592	46.1417	22.5983	0.489759	-1.02986
TCONS_00001071	chrX	37845131-37846175	XLOC_000599	15.8305	44.3424	2.80107	1.48598
TCONS_00001091	chrX	44200681-44201843	XLOC_000619	33.3729	0.01	0.000299644	-11.7045
TCONS_00001095	chrX	44210643-44211196	XLOC_000623	89.623	16.1007	0.179649	-2.47675
TCONS_00001100	chrX	44228316-44229037	XLOC_000628	50.9813	5.49367	0.107759	-3.21413
TCONS_00001112	chrX	50034974-50035331	XLOC_000640	114.247	211.291	1.84942	0.887075
TCONS_00001118	chrX	53209040-53210546	XLOC_000646	39.0104	44.2332	1.13388	0.181271
TCONS_00001119	chrX	53429868-53430498	XLOC_000647	43.0959	66.3507	1.53961	0.622561
TCONS_00001126	chrX	54966253-54967041	XLOC_000654	67.8798	63.389	0.933842	-0.0987498
TCONS_00001132	chrX	58013814-58015211	XLOC_000660	40.2993	60.293	1.49613	0.581236	hsa-mir-921
TCONS_00001146	chrX	62815091-62815810	XLOC_000674	25.5873	55.1452	2.15518	1.10781
TCONS_00001150	chrX	62833428-62901563	XLOC_000678	210.212	22.687	0.107924	-3.21191
TCONS_00001151	chrX	62833428-62901563	XLOC_000679	119.839	33.2273	0.277266	-1.85066
TCONS_00001152	chrX	62833428-62901563	XLOC_000680	122.55	33.0247	0.269479	-1.89175
TCONS_00001153	chrX	62833428-62901563	XLOC_000681	213.464	53.1444	0.248962	-2.006
TCONS_00001156	chrX	62833428-62901563	XLOC_000684	563.368	107.401	0.190641	-2.39107
TCONS_00001157	chrX	62833428-62901563	XLOC_000685	151.2	14.8256	0.0980529	-3.3503
TCONS_00001181	chrX	77474925-77475717	XLOC_000709	44.9517	29.0614	0.646503	-0.629271
TCONS_00001195	chrX	81314566-81315073	XLOC_000723	479.255	848.789	1.77106	0.824612
TCONS_00001203	chrX	91264560-91264863	XLOC_000731	242.26	26.1527	0.107953	-3.21152
TCONS_00001205	chrX	91268360-91269787	XLOC_000733	32.7672	21.1782	0.646323	-0.629672
TCONS_00001206	chrX	91271725-91272899	XLOC_000734	35.7123	8.87819	0.248603	-2.00808
TCONS_00001221	chrX	95344473-95345225	XLOC_000749	48.1607	72.6537	1.50857	0.59318
TCONS_00001229	chrX	99106961-99107317	XLOC_000757	147.782	177.148	1.19871	0.261485
TCONS_00001231	chrX	99110585-99111102	XLOC_000759	82.9506	35.7683	0.4312	-1.21357
TCONS_00001232	chrX	99111775-99112546	XLOC_000760	55.8974	10.0385	0.179588	-2.47724
TCONS_00001233	chrX	99112750-99113708	XLOC_000761	102.121	26.5574	0.260058	-1.94309		bta-mir-3432b
TCONS_00001234	chrX	99120591-99121141	XLOC_000762	75.3111	48.7068	0.646741	-0.628739
TCONS_00001235	chrX	99314082-99314787	XLOC_000763	0.01	56.6501	5665.01	12.4679
TCONS_00001236	chrX	99318834-99319451	XLOC_000764	19.0342	82.0563	4.31099	2.10802
TCONS_00001245	chrX	108190390-108190685	XLOC_000773	130.491	309.958	2.37532	1.24812
TCONS_00001258	chrX	109788790-109789214	XLOC_000786	162.62	37.5779	0.231078	-2.11355
TCONS_00001279	chrX	120160686-120161540	XLOC_000807	81.4874	52.6793	0.646472	-0.629341
TCONS_00001291	chrX	122083706-122085608	XLOC_000819	33.1336	27.1917	0.820668	-0.285129
TCONS_00001294	chrX	122682404-122708122	XLOC_000822	10.4126	61.7136	5.92682	2.56726
TCONS_00001296	chrX	122918469-122919414	XLOC_000824	60.8972	3.85941	0.0633758	-3.97992
TCONS_00001302	chrX	125807642-125808342	XLOC_000830	79.6312	22.8831	0.287363	-1.79905
TCONS_00001303	chrX	126468779-126470338	XLOC_000831	51.3134	29.7628	0.58002	-0.785825
TCONS_00001305	chrX	126472367-126472757	XLOC_000833	136.069	44.0277	0.323569	-1.62786
TCONS_00001311	chrX	130019802-130020469	XLOC_000839	96.5144	140.719	1.45801	0.544001
TCONS_00001312	chrX	130020540-130020748	XLOC_000840	1279.49	1373.3	1.07332	0.102078
TCONS_00001313	chrX	130020801-130021434	XLOC_000841	97.8353	171.338	1.75129	0.808418
TCONS_00001375	chr26	15549648-15651482	XLOC_000879	145.934	76.2802	0.522703	-0.935936
TCONS_00001376	chr26	15744504-15745824	XLOC_000880	113.858	58.1231	0.510488	-0.970052
TCONS_00001656	chr26	5561140-5561536	XLOC_001017	303.77	185.178	0.609599	-0.714067
TCONS_00001660	chr26	6512964-6513687	XLOC_001021	71.1051	82.0946	1.15455	0.207334
TCONS_00001661	chr26	6514017-6514494	XLOC_001022	28.374	122.365	4.31257	2.10855
TCONS_00001668	chr26	14443045-14443363	XLOC_001029	277.595	0.01	3.60237e-05	-14.7607
TCONS_00001669	chr26	14443483-14444604	XLOC_001030	133.574	0.01	7.48649e-05	-13.7054
TCONS_00001671	chr26	14446016-14446883	XLOC_001032	159.838	25.8323	0.161616	-2.62936
TCONS_00001677	chr26	15681653-15682356	XLOC_001038	100.274	5.68718	0.0567164	-4.14009
TCONS_00001678	chr26	15682629-15683638	XLOC_001039	52.827	32.0137	0.60601	-0.722586
TCONS_00001681	chr26	18151729-18152115	XLOC_001042	138.869	14.9783	0.107859	-3.21278
TCONS_00001682	chr26	18152314-18152762	XLOC_001043	389.539	556.247	1.42796	0.513958
TCONS_00001683	chr26	18170926-18171454	XLOC_001044	80.2375	25.948	0.32339	-1.62865
TCONS_00001689	chr26	18820573-18821473	XLOC_001050	60.9563	8.20943	0.134677	-2.89242
TCONS_00001693	chr26	22115765-22116436	XLOC_001054	61.9293	18.2014	0.293906	-1.76657
TCONS_00001708	chr26	23767480-23768309	XLOC_001069	12.7026	50.1845	3.95073	1.98212
TCONS_00001712	chr26	24958209-24959893	XLOC_001073	48.8235	17.5302	0.359053	-1.47773
TCONS_00001722	chr26	27933098-27933983	XLOC_001083	144.011	29.3549	0.203838	-2.29451
TCONS_00001726	chr26	31619082-31619352	XLOC_001087	791.308	669.078	0.845534	-0.242065
TCONS_00001746	chr26	32508909-32510597	XLOC_001107	16.231	64.1056	3.94958	1.9817
TCONS_00001749	chr26	32540066-32540498	XLOC_001110	44.9161	133.194	2.9654	1.56822
TCONS_00001765	chr26	35163644-35164774	XLOC_001126	60.3943	154.911	2.56499	1.35896
TCONS_00001766	chr26	35165731-35167446	XLOC_001127	40.744	72.5099	1.77965	0.83159		bta-mir-2284
TCONS_00001772	chr26	35740593-35741588	XLOC_001133	40.3107	32.5719	0.808021	-0.307535
TCONS_00001775	chr26	35839893-35840671	XLOC_001136	78.2425	49.5929	0.633836	-0.657819
TCONS_00001777	chr26	35846528-35847636	XLOC_001138	259.157	196.703	0.759011	-0.397807
TCONS_00001788	chr26	38521094-38521688	XLOC_001149	80.4895	0.01	0.00012424	-12.9746
TCONS_00001792	chr26	39972902-39973193	XLOC_001153	651.528	146.564	0.224954	-2.1523
TCONS_00001794	chr26	39978507-39979298	XLOC_001155	108.064	29.11	0.269377	-1.8923
TCONS_00001795	chr26	39979460-39980248	XLOC_001156	67.8798	19.5043	0.287336	-1.79919
TCONS_00001796	chr26	39984448-39985085	XLOC_001157	145.435	13.0614	0.0898092	-3.47699
TCONS_00001797	chr26	39985257-39985763	XLOC_001158	94.439	9.25535	0.0980035	-3.35102
TCONS_00001800	chr26	40066978-40067643	XLOC_001161	57.0131	12.2882	0.215533	-2.21402
TCONS_00001801	chr26	40068832-40070251	XLOC_001162	48.3718	9.47391	0.195856	-2.35213
TCONS_00001803	chr26	40180703-40181025	XLOC_001164	248.387	44.6775	0.179871	-2.47497
TCONS_00002291	chr25	2909706-2910647	XLOC_001378	10.8039	73.7204	6.8235	2.77051
TCONS_00002298	chr25	7454944-7455194	XLOC_001385	784.565	1048.07	1.33586	0.41777
TCONS_00002299	chr25	7457839-7459171	XLOC_001386	37.8635	10.1969	0.269307	-1.89268
TCONS_00002300	chr25	7460057-7461368	XLOC_001387	67.5043	2.59707	0.0384727	-4.70002
TCONS_00002302	chr25	7468232-7469625	XLOC_001389	29.202	0.01	0.000342442	-11.5119
TCONS_00002303	chr25	7470817-7471493	XLOC_001390	55.7181	0.01	0.000179475	-12.4439
TCONS_00002305	chr25	7900983-7901665	XLOC_001392	60.54	0.01	0.00016518	-12.5637
TCONS_00002306	chr25	7902035-7902725	XLOC_001393	81.2292	0.01	0.000123108	-12.9878		bta-mir-3432
TCONS_00002307	chr25	7909543-7910354	XLOC_001394	82.7879	9.3898	0.11342	-3.14025
TCONS_00002308	chr25	7916888-7917644	XLOC_001395	47.8193	0.01	0.000209121	-12.2234
TCONS_00002309	chr25	7920229-7920848	XLOC_001396	63.1504	6.806	0.107774	-3.21391
TCONS_00002321	chr25	11128232-11128440	XLOC_001408	1439.42	514.988	0.357775	-1.48288
TCONS_00002326	chr25	13510948-13511723	XLOC_001413	13.8785	59.8177	4.3101	2.10772
TCONS_00002331	chr25	15343994-15345732	XLOC_001418	38.3929	223.692	5.82639	2.5426
TCONS_00002351	chr25	22144184-22145146	XLOC_001438	73.5658	71.7098	0.974771	-0.0368649	hsa-mir-503
TCONS_00002373	chr25	24862284-24862891	XLOC_001460	64.9751	49.0196	0.754437	-0.406528
TCONS_00002388	chr25	28222466-28223022	XLOC_001475	96.292	0.01	0.000103851	-13.2332
TCONS_00002410	chr25	33041248-33041607	XLOC_001497	0.01	208.764	20876.4	14.3496
TCONS_00002412	chr25	33109347-33110153	XLOC_001499	4.39272	47.3313	10.7749	3.42961
TCONS_00002416	chr25	33130018-33131076	XLOC_001503	6.22988	40.2697	6.46396	2.69242
TCONS_00002418	chr25	33133051-33134087	XLOC_001505	6.39221	41.3194	6.46402	2.69243
TCONS_00002419	chr25	33137290-33137824	XLOC_001506	7.88312	84.9759	10.7795	3.43022
TCONS_00002421	chr25	33169136-33169981	XLOC_001508	16.522	53.4053	3.23238	1.69259
TCONS_00002433	chr25	33219402-33220261	XLOC_001520	12.1315	47.9273	3.95065	1.98209
TCONS_00002434	chr25	33220460-33221182	XLOC_001521	20.3541	60.3163	2.96335	1.56723
TCONS_00002435	chr25	33227874-33228676	XLOC_001522	8.84303	47.6417	5.38749	2.42961
TCONS_00002436	chr25	33229332-33230424	XLOC_001523	11.9892	41.9774	3.50127	1.80788
TCONS_00002437	chr25	33237075-33237787	XLOC_001524	36.3042	83.8313	2.30914	1.20735
TCONS_00002441	chr25	34858245-34859165	XLOC_001528	66.6927	11.9758	0.179567	-2.47741
TCONS_00002453	chr25	41783971-41784691	XLOC_001540	5.10778	55.0407	10.7759	3.42973
TCONS_00002454	chr25	41785630-41786258	XLOC_001541	6.18478	66.655	10.7773	3.42992
TCONS_00002460	chr25	43082309-43086955	XLOC_001547	132.087	23.7237	0.179607	-2.47709
TCONS_00002462	chr25	43102027-43103155	XLOC_001549	135.457	68.3065	0.504267	-0.98774
TCONS_00002466	chr25	43741809-43742743	XLOC_001553	39.988	15.6665	0.39178	-1.35188
TCONS_00002467	chr25	43742849-43743538	XLOC_001554	119.376	29.2369	0.244914	-2.02965
TCONS_00002470	chr25	44081090-44082065	XLOC_001557	34.45	48.25	1.40058	0.486025
TCONS_00003504	chr24	37784547-37797152	XLOC_002012	71.6171	80.3686	1.1222	0.166328
TCONS_00003583	chr24	204605-205655	XLOC_002047	37.7277	118.548	3.1422	1.65178
TCONS_00003584	chr24	206156-206613	XLOC_002048	81.3676	186.431	2.29122	1.19612
TCONS_00003586	chr24	208766-209538	XLOC_002050	162.753	255.54	1.57011	0.650865
TCONS_00003624	chr24	2272981-2274173	XLOC_002088	10.7907	34.8735	3.23181	1.69234
TCONS_00003676	chr24	10261351-10262157	XLOC_002140	48.32	4.73313	0.0979538	-3.35175
TCONS_00003677	chr24	10367070-10367968	XLOC_002141	84.0523	12.349	0.14692	-2.76689
TCONS_00003680	chr24	10552547-10553444	XLOC_002144	15.3039	41.2218	2.69355	1.42951
TCONS_00003686	chr24	12877589-12878476	XLOC_002150	42.691	12.5445	0.293844	-1.76688
TCONS_00003689	chr24	13219798-13220584	XLOC_002153	49.946	14.6775	0.293867	-1.76676
TCONS_00003690	chr24	13220708-13221555	XLOC_002154	41.1789	17.7474	0.430983	-1.2143
TCONS_00003693	chr24	13225745-13226243	XLOC_002157	96.9054	47.4866	0.49003	-1.02906
TCONS_00003695	chr24	13228692-13242653	XLOC_002159	938.012	338.876	0.36127	-1.46885		bta-mir-3432,bta-mir-6536
TCONS_00003697	chr24	13228692-13242653	XLOC_002161	63.0079	20.3703	0.323298	-1.62907
TCONS_00003710	chr24	16378803-16379591	XLOC_002174	58.8291	14.6282	0.248656	-2.00778
TCONS_00003714	chr24	16383112-16384077	XLOC_002178	48.8536	11.2787	0.230867	-2.11486
TCONS_00003717	chr24	16499446-16500253	XLOC_002181	52.627	4.72544	0.0897912	-3.47728
TCONS_00003718	chr24	16501164-16502156	XLOC_002182	40.4618	3.63267	0.0897802	-3.47746
TCONS_00003719	chr24	16505253-16505965	XLOC_002183	176.335	5.58875	0.0316939	-4.97965
TCONS_00003724	chr24	16882527-16883067	XLOC_002188	85.2206	50.1064	0.587961	-0.766207		bta-mir-4286
TCONS_00003734	chr24	19808030-19808961	XLOC_002198	29.2002	47.1903	1.6161	0.692512
TCONS_00003752	chr24	25777148-25777658	XLOC_002216	830.793	959.588	1.15503	0.207926
TCONS_00003765	chr24	26010693-26011471	XLOC_002229	36.82	54.5522	1.48159	0.567148
TCONS_00003796	chr24	27313099-27314136	XLOC_002260	67.0388	10.3176	0.153905	-2.69989
TCONS_00003797	chr24	27315070-27315457	XLOC_002261	151.974	14.9015	0.098053	-3.3503
TCONS_00003798	chr24	27316437-27317669	XLOC_002262	44.0971	0.01	0.000226772	-12.1065
TCONS_00003806	chr24	27684973-27685670	XLOC_002270	69.4234	17.2643	0.248681	-2.00763
TCONS_00003817	chr24	28124092-28124987	XLOC_002281	88.2476	70.2764	0.796355	-0.328517
TCONS_00003822	chr24	32504588-32505182	XLOC_002286	93.9044	115.668	1.23176	0.300725
TCONS_00003823	chr24	32505290-32505928	XLOC_002287	102.786	156.385	1.52146	0.605458
TCONS_00003829	chr24	33123635-33124372	XLOC_002293	14.8456	122.645	8.26137	3.04638
TCONS_00003830	chr24	33125393-33126702	XLOC_002294	26.567	54.6362	2.05654	1.04022
TCONS_00003837	chr24	33453682-33454409	XLOC_002301	20.1639	76.0488	3.77153	1.91515
TCONS_00003845	chr24	34260401-34260769	XLOC_002309	673.359	0.01	1.48509e-05	-16.0391
TCONS_00003846	chr24	34260846-34261504	XLOC_002310	63.6558	0.01	0.000157095	-12.6361
TCONS_00003879	chr24	36683657-36684575	XLOC_002343	40.8689	52.0383	1.2733	0.34857
TCONS_00003884	chr24	36874901-36875529	XLOC_002348	18.5543	66.655	3.59243	1.84496
TCONS_00003919	chr24	40596673-40597385	XLOC_002383	280.061	413.568	1.47671	0.562383
TCONS_00003923	chr24	40687019-40687947	XLOC_002387	36.649	11.8457	0.32322	-1.62941
TCONS_00003950	chr24	42015849-42016064	XLOC_002414	1143.72	123.84	0.108278	-3.20718
TCONS_00003952	chr24	42018487-42019217	XLOC_002416	90.232	54.0176	0.598652	-0.74021
TCONS_00004411	chr23	724312-725314	XLOC_002610	36.6323	25.1147	0.685589	-0.544584
TCONS_00004414	chr23	729171-730050	XLOC_002613	47.1141	12.6906	0.269359	-1.8924
TCONS_00004416	chr23	731620-732604	XLOC_002615	34.0586	51.3711	1.50832	0.592938
TCONS_00004419	chr23	809183-810008	XLOC_002618	76.6969	9.18212	0.11972	-3.06227
TCONS_00004420	chr23	810116-811048	XLOC_002619	102.063	11.7816	0.115435	-3.11485
TCONS_00004421	chr23	811132-812500	XLOC_002620	135.349	4.94239	0.0365159	-4.77533
TCONS_00004427	chr23	2247553-2248265	XLOC_002626	20.7452	83.8313	4.041	2.01471		bta-mir-4286
TCONS_00004444	chr23	4189056-4191176	XLOC_002643	89.5629	33.1611	0.370255	-1.43341
TCONS_00004461	chr23	22028994-22029449	XLOC_002660	0.01	154.699	15469.9	13.9172
TCONS_00004462	chr23	22030042-22030759	XLOC_002661	66.7803	44.2842	0.663133	-0.592631		bta-mir-4286
TCONS_00004494	chr23	34934679-34935166	XLOC_002693	18.2754	98.5145	5.39055	2.43043		bta-mir-3432b
TCONS_00004500	chr23	35316834-35317348	XLOC_002699	125.584	0.01	7.9628e-05	-13.6164
TCONS_00004508	chr23	37741565-37742085	XLOC_002707	336.99	620.221	1.84047	0.880077
TCONS_00004513	chr23	40461960-40462788	XLOC_002712	55.131	22.847	0.414413	-1.27086
TCONS_00004514	chr23	40482589-40483334	XLOC_002713	0.01	57.8076	5780.76	12.497
TCONS_00004516	chr23	40498930-40499844	XLOC_002715	22.4156	48.3014	2.15481	1.10756
TCONS_00004519	chr23	40502916-40503665	XLOC_002718	19.368	57.3925	2.96326	1.56719
TCONS_00004542	chr23	46065867-46066696	XLOC_002741	42.342	13.6867	0.323242	-1.62931
TCONS_00004572	chr23	50643638-50644969	XLOC_002771	184.747	48.4779	0.262402	-1.93015
TCONS_00004574	chr23	50647630-50648738	XLOC_002773	14.7248	47.5895	3.23193	1.6924
TCONS_00004600	chr23	57950385-57951074	XLOC_002797	146.506	1771.76	12.0934	3.59615
TCONS_00004602	chr23	58600154-58600815	XLOC_002799	34.4994	92.9474	2.69417	1.42984
TCONS_00004611	chr23	61547253-61548322	XLOC_002808	9.22765	36.4509	3.95018	1.98192
TCONS_00005155	chr22	287398-288139	XLOC_003050	147.375	37.0547	0.251431	-1.99176
TCONS_00005156	chr22	333892-334552	XLOC_003051	63.3839	12.4195	0.195941	-2.35151
TCONS_00005183	chr22	11768867-11769801	XLOC_003078	239.928	403.412	1.68139	0.749652
TCONS_00005190	chr22	12499169-12499711	XLOC_003085	84.734	16.6067	0.195986	-2.35118
TCONS_00005193	chr22	12507328-12508274	XLOC_003088	28.6195	42.3972	1.48141	0.566971
TCONS_00005194	chr22	12508469-12509223	XLOC_003089	28.7936	56.8819	1.9755	0.982221
TCONS_00005195	chr22	12538208-12539550	XLOC_003090	30.4967	12.6353	0.414317	-1.27119
TCONS_00005200	chr22	12862425-12863061	XLOC_003095	133.615	52.3632	0.391896	-1.35146
TCONS_00005202	chr22	13127488-13128880	XLOC_003097	56.2044	29.0612	0.517063	-0.951589
TCONS_00005210	chr22	15992270-15992974	XLOC_003105	57.9402	0.01	0.000172592	-12.5003
TCONS_00005216	chr22	16267219-16268548	XLOC_003111	23.7271	17.8917	0.754062	-0.407245
TCONS_00005231	chr22	18131626-18132435	XLOC_003126	26.2283	70.6518	2.69372	1.4296
TCONS_00005237	chr22	19903237-19904548	XLOC_003132	344.754	644.074	1.86821	0.901659
TCONS_00005238	chr22	19905157-19905762	XLOC_003133	13.0579	84.4405	6.46662	2.69301
TCONS_00005243	chr22	20603112-20603452	XLOC_003138	54.5694	314.028	5.75465	2.52473
TCONS_00005244	chr22	20603584-20605491	XLOC_003139	66.0741	67.7812	1.02584	0.0368003
TCONS_00005245	chr22	20605918-20607103	XLOC_003140	16.3001	55.6057	3.41137	1.77035
TCONS_00005246	chr22	20607208-20608019	XLOC_003141	34.8581	84.5082	2.42435	1.2776
TCONS_00005248	chr22	20614193-20615036	XLOC_003143	41.4318	13.3924	0.32324	-1.62932
TCONS_00005254	chr22	21259141-21259868	XLOC_003149	0.01	54.3205	5432.05	12.4073
TCONS_00005277	chr22	30120249-30120717	XLOC_003172	117.193	0.01	8.53293e-05	-13.5166
TCONS_00005356	chr22	40825467-40825931	XLOC_003251	168.461	85.475	0.507387	-0.97884
TCONS_00005369	chr22	46710161-46711327	XLOC_003264	96.938	0.01	0.000103159	-13.2428
TCONS_00005380	chr22	50329833-50330384	XLOC_003275	120.162	24.2856	0.202107	-2.30681
TCONS_00005383	chr22	50333824-50334610	XLOC_003278	54.4866	39.14	0.718342	-0.477258
TCONS_00005384	chr22	50335559-50336242	XLOC_003279	21.9697	88.7827	4.04114	2.01476
TCONS_00005385	chr22	50336560-50336871	XLOC_003280	858.963	0.01	1.16419e-05	-16.3903
TCONS_00005386	chr22	50337030-50337577	XLOC_003281	7.5947	163.728	21.5582	4.43016
TCONS_00006161	chr21	1160229-1160769	XLOC_003630	38.7366	116.915	3.01821	1.59369
TCONS_00006170	chr21	5719851-5720443	XLOC_003639	20.2229	94.4503	4.67046	2.22357
TCONS_00006171	chr21	5721349-5722943	XLOC_003640	38.4867	68.4037	1.77733	0.829714
TCONS_00006226	chr21	27824771-27825232	XLOC_003695	160.318	32.4105	0.202164	-2.3064
TCONS_00006228	chr21	28237375-28238170	XLOC_003697	17.8913	53.0142	2.96313	1.56712
TCONS_00006236	chr21	36422518-36423953	XLOC_003705	91.1578	70.1397	0.769432	-0.378135
TCONS_00006237	chr21	36424067-36424656	XLOC_003706	67.9187	29.2813	0.431123	-1.21383
TCONS_00006238	chr21	36424772-36425758	XLOC_003707	33.9729	29.2809	0.86189	-0.214424
TCONS_00006247	chr21	39794341-39795348	XLOC_003716	39.7174	0.01	0.000251779	-11.9556
TCONS_00006251	chr21	41264567-41265432	XLOC_003720	0.01	51.8182	5181.82	12.3392
TCONS_00006255	chr21	41795910-41796941	XLOC_003724	70.7332	13.8552	0.19588	-2.35196
TCONS_00006280	chr21	43385124-43386295	XLOC_003749	33.0662	17.8108	0.538641	-0.892605
TCONS_00006282	chr21	43391564-43392641	XLOC_003751	18.2885	36.1214	1.97509	0.981917
TCONS_00006300	chr21	45222998-45223831	XLOC_003769	58.909	40.8039	0.69266	-0.529781
TCONS_00006303	chr21	45545385-45546173	XLOC_003772	58.8291	43.8847	0.745969	-0.422812
TCONS_00006321	chr21	48606989-48607318	XLOC_003790	1571.61	40703.3	25.8991	4.69483
TCONS_00006324	chr21	48682993-48683761	XLOC_003793	2280.31	3299.69	1.44704	0.533101
TCONS_00006331	chr21	48987845-48988486	XLOC_003800	42.0409	103.56	2.46332	1.3006
TCONS_00006339	chr21	49287111-49287482	XLOC_003808	150.478	97.3931	0.647225	-0.627661
TCONS_00006354	chr21	49542896-49543766	XLOC_003823	0.01	42.8634	4286.34	12.0655
TCONS_00006379	chr20	6618090-6630026	XLOC_003832	19.4003	90.2343	4.65118	2.2176
TCONS_00006777	chr20	6618090-6630026	XLOC_004008	12.8568	83.8929	6.52518	2.70602
TCONS_00007159	chr20	6630088-6630613	XLOC_004194	0.01	122.182	12218.2	13.5767
TCONS_00007161	chr20	6893411-6894139	XLOC_004196	55.3474	16.2658	0.293886	-1.76667
TCONS_00007164	chr20	6904214-6905340	XLOC_004199	34.6588	6.22297	0.179549	-2.47755
TCONS_00007165	chr20	6905414-6905980	XLOC_004200	100.929	7.7705	0.0769898	-3.69919
TCONS_00007166	chr20	6906048-6907030	XLOC_004201	191.211	7.3573	0.0384774	-4.69985
TCONS_00007170	chr20	6914501-6914906	XLOC_004205	202.404	13.6429	0.0674043	-3.89102
TCONS_00007173	chr20	6919064-6919847	XLOC_004208	68.4538	14.752	0.215503	-2.21422
TCONS_00007174	chr20	6920148-6920988	XLOC_004209	95.7341	4.48479	0.0468463	-4.41592
TCONS_00007175	chr20	6921217-6922665	XLOC_004210	96.6584	6.94138	0.0718135	-3.7996
TCONS_00007181	chr20	7989758-7990077	XLOC_004216	233.046	137.192	0.588691	-0.764418
TCONS_00007184	chr20	8739051-8739503	XLOC_004219	41.4652	223.548	5.39122	2.43061
TCONS_00007187	chr20	9147561-9148092	XLOC_004222	79.5281	25.7184	0.323388	-1.62866
TCONS_00007188	chr20	9148181-9148896	XLOC_004223	56.7224	55.5669	0.979629	-0.0296928
TCONS_00007189	chr20	9149859-9150552	XLOC_004224	37.6801	69.6084	1.84735	0.885459
TCONS_00007190	chr20	9150721-9151666	XLOC_004225	53.7329	30.8753	0.574607	-0.799353
TCONS_00007194	chr20	9349892-9351163	XLOC_004229	37.5032	37.7069	1.00543	0.00781485
TCONS_00007195	chr20	9351246-9352020	XLOC_004230	46.3412	29.9603	0.646515	-0.629243
TCONS_00007197	chr20	9355391-9356126	XLOC_004232	29.8006	53.5202	1.79594	0.844742
TCONS_00007198	chr20	9358991-9360171	XLOC_004233	43.6868	35.2971	0.807958	-0.307648
TCONS_00007204	chr20	9411706-9412417	XLOC_004239	124.711	22.3981	0.1796	-2.47714
TCONS_00007205	chr20	9413072-9413699	XLOC_004240	173.572	46.7658	0.269432	-1.89201
TCONS_00007219	chr20	9849674-9850347	XLOC_004254	0.01	108.754	10875.4	13.4088
TCONS_00007237	chr20	11115923-11116926	XLOC_004272	39.9132	7.16679	0.179559	-2.47747		bta-mir-3432b
TCONS_00007248	chr20	15363596-15364185	XLOC_004283	74.7106	51.2422	0.685876	-0.543981
TCONS_00007259	chr20	16525332-16526160	XLOC_004294	106.021	41.1246	0.387891	-1.36628
TCONS_00007260	chr20	16526242-16527012	XLOC_004295	55.994	45.2514	0.808147	-0.30731
TCONS_00007261	chr20	16527292-16528682	XLOC_004296	72.0617	58.2195	0.807912	-0.30773
TCONS_00007273	chr20	17232768-17233216	XLOC_004308	189.505	181.632	0.958455	-0.0612175
TCONS_00007281	chr20	17738293-17739437	XLOC_004316	28.3364	3.05266	0.107729	-3.21452
TCONS_00007343	chr20	38662175-38663088	XLOC_004378	74.8222	52.3991	0.700315	-0.513924
TCONS_00007347	chr20	38964332-38964908	XLOC_004382	70.2161	0.01	0.000142417	-12.7776
TCONS_00007360	chr20	39032077-39032743	XLOC_004395	0.01	67.4424	6744.24	12.7194
TCONS_00007370	chr20	42080632-42081133	XLOC_004405	104.69	131.672	1.25773	0.330825
TCONS_00007373	chr20	42093541-42094544	XLOC_004408	19.9566	43.0007	2.15471	1.10749
TCONS_00007381	chr20	44160934-44161994	XLOC_004416	21.7544	43.525	2.00074	1.00054
TCONS_00007384	chr20	46746940-46747315	XLOC_004419	147.197	63.5111	0.43147	-1.21267
TCONS_00007390	chr20	46983017-46984192	XLOC_004425	208.567	135.994	0.65204	-0.616968
TCONS_00007391	chr20	46986046-46987087	XLOC_004426	38.1275	23.961	0.628444	-0.670144
TCONS_00007392	chr20	46988005-46988941	XLOC_004427	58.0081	31.2488	0.538697	-0.892454
TCONS_00007393	chr20	46995815-46996066	XLOC_004428	635.269	0.01	1.57414e-05	-15.9551
TCONS_00007418	chr20	49560658-49561014	XLOC_004453	213.463	70.8592	0.331951	-1.59096
TCONS_00007422	chr20	49620163-49620903	XLOC_004457	39.3717	58.3351	1.48165	0.567205
TCONS_00007426	chr20	49724653-49725903	XLOC_004461	35.6976	211.504	5.92488	2.56679
TCONS_00007427	chr20	49740039-49762516	XLOC_004462	24.1676	1107.66	45.8324	5.5183
TCONS_00007429	chr20	49762597-49764931	XLOC_004464	91.9529	3850.4	41.8736	5.38797
TCONS_00007457	chr20	51092708-51093541	XLOC_004492	46.2856	90.6752	1.95904	0.970145
TCONS_00007458	chr20	51098727-51099563	XLOC_004493	46.0701	58.6643	1.27337	0.348652
TCONS_00007531	chr19	11885527-11885857	XLOC_004527	464.295	691.018	1.48832	0.573682
TCONS_00008429	chr19	97343-98151	XLOC_004879	65.677	66.0487	1.00566	0.00814194
TCONS_00008435	chr19	152689-153562	XLOC_004885	51.4897	55.477	1.07744	0.107606
TCONS_00008447	chr19	1335956-1337577	XLOC_004897	5.66395	28.4714	5.02677	2.32963
TCONS_00008464	chr19	7349234-7349882	XLOC_004914	11.8274	63.7315	5.38846	2.42987
TCONS_00008471	chr19	8016897-8017879	XLOC_004921	23.9014	62.5371	2.61646	1.38762
TCONS_00008478	chr19	9520521-9567726	XLOC_004928	192.404	0.01	5.1974e-05	-14.2319
TCONS_00008479	chr19	9520521-9567726	XLOC_004929	180.623	0.01	5.53639e-05	-14.1407
TCONS_00008503	chr19	11836100-11837210	XLOC_004953	49.9554	31.6572	0.633709	-0.658107
TCONS_00008504	chr19	11839110-11839949	XLOC_004954	50.0254	67.3758	1.34683	0.42957
TCONS_00008515	chr19	14717429-14718086	XLOC_004965	226.174	437.486	1.93429	0.951804
TCONS_00008518	chr19	14789014-14789382	XLOC_004968	153.036	99.0512	0.647241	-0.627625
TCONS_00008521	chr19	14791717-14792334	XLOC_004971	82.4816	75.2183	0.91194	-0.132989
TCONS_00008522	chr19	14793051-14794097	XLOC_004972	56.8565	37.4326	0.65837	-0.60303
TCONS_00008523	chr19	14794150-14794574	XLOC_004973	243.93	75.1557	0.308104	-1.69851
TCONS_00008525	chr19	14809365-14810134	XLOC_004975	102.834	40.2932	0.391828	-1.35171
TCONS_00008532	chr19	15528631-15530181	XLOC_004982	33.7734	25.68	0.760362	-0.395242
TCONS_00008533	chr19	15530418-15532288	XLOC_004983	49.8441	48.493	0.972893	-0.0396462
TCONS_00008534	chr19	15533119-15533952	XLOC_004984	29.4545	58.9389	2.00102	1.00073
TCONS_00008535	chr19	15534458-15535071	XLOC_004985	12.8099	89.7389	7.00543	2.80847
TCONS_00008536	chr19	15536200-15538409	XLOC_004986	29.429	38.9019	1.32189	0.402602
TCONS_00008571	chr19	28742652-28743197	XLOC_005021	76.3769	98.7934	1.2935	0.371278
TCONS_00008572	chr19	28743369-28743888	XLOC_005022	82.4438	115.536	1.40139	0.48686
TCONS_00008592	chr19	37473289-37474657	XLOC_005042	22.9405	61.7798	2.69305	1.42924
TCONS_00008593	chr19	37481082-37481706	XLOC_005043	24.968	67.2722	2.69434	1.42993
TCONS_00008606	chr19	43023441-43023951	XLOC_005056	237.369	329.001	1.38603	0.47096	hsa-mir-1271	bta-mir-1271
TCONS_00008610	chr19	43334957-43336290	XLOC_005060	26.0083	22.923	0.881372	-0.182176
TCONS_00008616	chr19	43646333-43647660	XLOC_005066	83.1912	66.572	0.800229	-0.321515
TCONS_00008657	chr19	50575343-50576497	XLOC_005107	44.8671	24.1674	0.538644	-0.892596
TCONS_00008658	chr19	50577198-50578315	XLOC_005108	43.7449	40.8429	0.933661	-0.0990295
TCONS_00008659	chr19	50578726-50580091	XLOC_005109	39.0985	47.0728	1.20395	0.26778
TCONS_00008660	chr19	50580613-50582017	XLOC_005110	48.9703	47.9558	0.979283	-0.0302017
TCONS_00008661	chr19	50584468-50585503	XLOC_005111	51.1983	20.6842	0.404002	-1.30757
TCONS_00008662	chr19	50587022-50587879	XLOC_005112	48.672	13.1104	0.269362	-1.89238
TCONS_00008663	chr19	50588525-50589801	XLOC_005113	54.7511	32.1711	0.587588	-0.767123
TCONS_00008670	chr19	50983608-50985217	XLOC_005120	30.4635	75.8832	2.49095	1.3167		bta-mir-3432b,bta-mir-6536
TCONS_00008674	chr19	51691721-51692324	XLOC_005124	65.6069	7.07095	0.107778	-3.21387
TCONS_00008675	chr19	51693043-51694278	XLOC_005125	38.7973	19.5042	0.502721	-0.992171
TCONS_00008680	chr19	51710027-51710303	XLOC_005130	351.599	103.581	0.2946	-1.76317
TCONS_00008681	chr19	51710396-51711228	XLOC_005131	80.0728	13.6225	0.170126	-2.55532
TCONS_00008686	chr19	51729323-51729648	XLOC_005136	222.572	0.01	4.49293e-05	-14.442
TCONS_00008689	chr19	51862414-51863905	XLOC_005139	49.8451	147.655	2.96228	1.56671
TCONS_00008696	chr19	52740664-52741485	XLOC_005146	12.8641	50.8228	3.95075	1.98213
TCONS_00008709	chr19	53325725-53326124	XLOC_005159	52.0652	182.496	3.50514	1.80947
TCONS_00008710	chr19	53327890-53328687	XLOC_005160	26.7482	62.4461	2.33459	1.22317
TCONS_00008714	chr19	53341095-53342350	XLOC_005164	7.61351	46.4761	6.10442	2.60986
TCONS_00008718	chr19	53355256-53356367	XLOC_005168	26.4182	34.785	1.31671	0.396933
TCONS_00008719	chr19	53357187-53358279	XLOC_005169	5.99461	38.7484	6.46387	2.6924
TCONS_00008721	chr19	53366356-53367409	XLOC_005171	25.0642	47.2542	1.88533	0.914814
TCONS_00008723	chr19	53370721-53371327	XLOC_005173	19.5396	133.375	6.82588	2.77102
TCONS_00008727	chr19	53631774-53632311	XLOC_005177	85.9609	42.1185	0.489973	-1.02923
TCONS_00008728	chr19	53638254-53639332	XLOC_005178	39.5804	0.01	0.00025265	-11.9506		bta-mir-378b
TCONS_00008731	chr19	54218163-54218772	XLOC_005181	32.3318	69.6921	2.15553	1.10804
TCONS_00008733	chr19	54219728-54220968	XLOC_005183	18.019	77.6446	4.30904	2.10737
TCONS_00008749	chr19	57219598-57220331	XLOC_005199	4.98511	59.0899	11.8533	3.56721
TCONS_00008757	chr19	57780625-57781409	XLOC_005207	59.2264	0.01	0.000168844	-12.532
TCONS_00008765	chr19	58874619-58876718	XLOC_005215	53.7634	32.0023	0.595243	-0.748449
TCONS_00008766	chr19	58876771-58878207	XLOC_005216	45.5423	25.6972	0.564249	-0.825596
TCONS_00008767	chr19	58902976-58903682	XLOC_005217	5.24681	56.5399	10.7761	3.42976
TCONS_00008771	chr19	58919110-58920116	XLOC_005221	39.7662	42.8423	1.07735	0.107493
TCONS_00008778	chr19	59018810-59019646	XLOC_005228	62.8229	18.0506	0.287325	-1.79924
TCONS_00008779	chr19	59019818-59020299	XLOC_005229	121.254	20.1119	0.165866	-2.59191
TCONS_00008782	chr19	59026980-59027738	XLOC_005232	57.1805	20.5381	0.35918	-1.47722		bta-mir-4286
TCONS_00008802	chr19	59414401-59415282	XLOC_005252	54.8069	4.21791	0.0769595	-3.69976
TCONS_00008810	chr19	59699195-59699663	XLOC_005260	263.683	157.943	0.598988	-0.739401
TCONS_00009112	chr18	64575183-64578388	XLOC_005405	12.4678	80.6017	6.46479	2.6926
TCONS_00009389	chr18	43997671-43999136	XLOC_005519	89.2794	123.665	1.38515	0.470038
TCONS_00009540	chr18	988310-989404	XLOC_005589	167.477	109.544	0.654084	-0.612453
TCONS_00009541	chr18	989687-990612	XLOC_005590	62.5581	39.6472	0.633766	-0.657978
TCONS_00009542	chr18	991230-991849	XLOC_005591	176.821	122.508	0.692836	-0.529414
TCONS_00009550	chr18	1160488-1161504	XLOC_005599	49.1047	24.688	0.502762	-0.992051
TCONS_00009553	chr18	1418670-1419152	XLOC_005602	120.836	20.0426	0.165866	-2.59191
TCONS_00009562	chr18	7240006-7241074	XLOC_005611	0.01	33.175	3317.5	11.6959
TCONS_00009564	chr18	7245554-7246576	XLOC_005613	13	73.5287	5.65605	2.4998
TCONS_00009569	chr18	7256232-7257878	XLOC_005618	35.255	49.9677	1.41732	0.503168
TCONS_00009587	chr18	12253398-12254031	XLOC_005636	24.4588	105.439	4.31088	2.10798		bta-mir-2284,bta-mir-2285
TCONS_00009592	chr18	13402104-13402808	XLOC_005641	63.2075	0.01	0.000158209	-12.6259
TCONS_00009626	chr18	20552692-20553904	XLOC_005675	81.9885	0.01	0.000121968	-13.0012
TCONS_00009627	chr18	20554080-20554576	XLOC_005676	168.482	19.1196	0.113482	-3.13947
TCONS_00009631	chr18	20611353-20612063	XLOC_005680	57.2695	5.61033	0.0979637	-3.35161
TCONS_00009639	chr18	20649733-20650387	XLOC_005688	151.761	150.969	0.994781	-0.00754875
TCONS_00009642	chr18	20672409-20673057	XLOC_005691	17.7411	76.4778	4.31077	2.10795
TCONS_00009648	chr18	20842299-20842707	XLOC_005697	99.7986	134.535	1.34807	0.43089
TCONS_00009649	chr18	20903029-20903317	XLOC_005698	3722.76	2236.71	0.60082	-0.734994
TCONS_00009652	chr18	21330915-21332141	XLOC_005701	49.5708	84.317	1.70094	0.766333
TCONS_00009658	chr18	21513280-21513496	XLOC_005707	329.357	1546.1	4.6943	2.23091
TCONS_00009659	chr18	21515495-21515791	XLOC_005708	491.12	362.802	0.738724	-0.436893
TCONS_00009662	chr18	21554052-21578533	XLOC_005711	105.363	27.9077	0.264872	-1.91663
TCONS_00009667	chr18	21621300-21621802	XLOC_005716	113.048	46.8739	0.414637	-1.27008
TCONS_00009674	chr18	22308815-22309746	XLOC_005723	36.5002	0.01	0.000273971	-11.8337		bta-mir-2284,bta-mir-2285
TCONS_00009676	chr18	22357552-22358595	XLOC_005725	47.5474	10.2449	0.215467	-2.21446
TCONS_00009689	chr18	25890669-25891299	XLOC_005737	12.3131	66.3507	5.38863	2.42992
TCONS_00009706	chr18	29979038-29980146	XLOC_005754	38.2846	66.6252	1.74026	0.799304
TCONS_00009707	chr18	29980366-29981948	XLOC_005755	46.5826	62.722	1.34647	0.42918
TCONS_00009708	chr18	29982275-29983318	XLOC_005756	19.0189	51.2244	2.69334	1.4294
TCONS_00009709	chr18	29983439-29984014	XLOC_005757	28.1597	91.0548	3.23351	1.6931
TCONS_00009720	chr18	33130799-33132100	XLOC_005768	48.652	13.1025	0.269311	-1.89266
TCONS_00009731	chr18	35758158-35758509	XLOC_005779	220.156	310.608	1.41085	0.496569
TCONS_00009743	chr18	42122836-42123252	XLOC_005791	192.479	51.8926	0.269601	-1.8911
TCONS_00009746	chr18	43284242-43285201	XLOC_005794	49.2356	7.57793	0.153912	-2.69983
TCONS_00009747	chr18	43285258-43286350	XLOC_005795	32.9704	3.22903	0.0979372	-3.352
TCONS_00009748	chr18	43286677-43287313	XLOC_005796	66.8076	0.01	0.000149684	-12.7058
TCONS_00009749	chr18	43287585-43288455	XLOC_005797	71.6088	8.57268	0.119715	-3.06232
TCONS_00009753	chr18	43653462-43654000	XLOC_005801	23.3762	125.99	5.38967	2.4302
TCONS_00009793	chr18	58753152-58754276	XLOC_005841	34.7331	28.0635	0.807976	-0.307616
TCONS_00009802	chr18	63455959-63457145	XLOC_005850	32.5674	5.84734	0.179546	-2.47758
TCONS_00009813	chr18	64456562-64456915	XLOC_005861	418.134	956.354	2.2872	1.19358
TCONS_00009817	chr18	64578484-64579485	XLOC_005865	16.6716	96.9909	5.81773	2.54046
TCONS_00009820	chr18	65535975-65536643	XLOC_005868	79.3156	24.4215	0.307903	-1.69945
TCONS_00009821	chr18	65630780-65631419	XLOC_005869	78.425	0.01	0.00012751	-12.9371
TCONS_00009822	chr18	65631706-65632009	XLOC_005870	290.712	0.01	3.43983e-05	-14.8273
TCONS_00009823	chr18	65632112-65633063	XLOC_005871	138.601	0.01	7.21496e-05	-13.7587
TCONS_00009843	chr18	66563096-66563816	XLOC_005891	102.156	16.5122	0.161637	-2.62917
TCONS_00009848	chr18	66688591-66689352	XLOC_005896	61.6191	0.01	0.000162287	-12.5892
TCONS_00009851	chr18	66709790-66710031	XLOC_005899	1472.21	1239.09	0.841653	-0.248702
TCONS_00009862	chr18	67125377-67126489	XLOC_005910	46.9147	12.6353	0.269325	-1.89258
TCONS_00009869	chr18	67861853-67863671	XLOC_005917	91.2607	3.57456	0.0391687	-4.67416		bta-mir-3432b
TCONS_00009874	chr18	68330381-68331358	XLOC_005922	48.1071	59.2333	1.23128	0.300159
TCONS_00009891	chr17	2748601-2749899	XLOC_005930	65.8583	94.5936	1.43632	0.522377
TCONS_00010445	chr17	30484821-30487807	XLOC_006140	133.282	0.01	7.50289e-05	-13.7022
TCONS_00010870	chr17	2750371-2751841	XLOC_006306	48.553	75.0407	1.54554	0.628113
TCONS_00010883	chr17	6542318-6542896	XLOC_006319	118.749	112.934	0.951031	-0.0724355
TCONS_00010884	chr17	6543088-6544288	XLOC_006320	139.166	115.323	0.828672	-0.271127
TCONS_00010887	chr17	9381102-9381596	XLOC_006323	124.966	38.4925	0.308024	-1.69889
TCONS_00010888	chr17	9381954-9382244	XLOC_006324	383.915	29.611	0.0771291	-3.69658
TCONS_00010889	chr17	9383384-9383913	XLOC_006325	255.999	25.871	0.101059	-3.30673
TCONS_00010900	chr17	13012317-13013249	XLOC_006336	32.8058	51.0537	1.55624	0.638065
TCONS_00010923	chr17	17971513-17973351	XLOC_006359	37.6999	44.1391	1.1708	0.227497
TCONS_00010925	chr17	18050863-18051495	XLOC_006361	79.6717	125.493	1.57513	0.655468
TCONS_00010944	chr17	30441772-30442445	XLOC_006380	56.0654	0.01	0.000178363	-12.4529
TCONS_00010945	chr17	30446043-30446401	XLOC_006381	178.453	0.01	5.60372e-05	-14.1233
TCONS_00010950	chr17	30453440-30453782	XLOC_006386	179.48	0.01	5.57165e-05	-14.1315
TCONS_00010954	chr17	30457638-30458650	XLOC_006390	105.268	0.01	9.49956e-05	-13.3618		bta-mir-4286
TCONS_00010955	chr17	30462371-30463800	XLOC_006391	74.1522	0.01	0.000134858	-12.8563
TCONS_00010956	chr17	30463912-30464722	XLOC_006392	152.751	4.7025	0.0307854	-5.02161
TCONS_00010957	chr17	30464966-30465913	XLOC_006393	78.5995	0.01	0.000127227	-12.9403
TCONS_00010961	chr17	30468844-30470036	XLOC_006397	164.558	0.01	6.07688e-05	-14.0063
TCONS_00010962	chr17	30481307-30482437	XLOC_006398	37.387	0.01	0.000267473	-11.8683
TCONS_00010963	chr17	30483963-30484682	XLOC_006399	76.7619	0.01	0.000130273	-12.9062
TCONS_00010968	chr17	30500996-30504435	XLOC_006404	150.411	0.01	6.64845e-05	-13.8766
TCONS_00010969	chr17	30504514-30504842	XLOC_006405	296.836	0.01	3.36886e-05	-14.8574
TCONS_00010970	chr17	30505154-30505678	XLOC_006406	170.527	0.01	5.86417e-05	-14.0577
TCONS_00010971	chr17	30505767-30507320	XLOC_006407	111.008	0.01	9.00836e-05	-13.4384
TCONS_00010972	chr17	30507854-30508363	XLOC_006408	110.555	0.01	9.04527e-05	-13.4325
TCONS_00010973	chr17	30515469-30516668	XLOC_006409	29.4682	0.01	0.000339349	-11.5249
TCONS_00010974	chr17	30518428-30518663	XLOC_006410	806.394	0.01	1.24009e-05	-16.2992
TCONS_00011009	chr17	50481833-50482960	XLOC_006445	43.2772	0.01	0.000231069	-12.0794
TCONS_00011011	chr17	50490063-50491096	XLOC_006447	89.81	58.7446	0.654099	-0.61242
TCONS_00011015	chr17	50830711-50831379	XLOC_006451	62.3194	12.2107	0.195937	-2.35154
TCONS_00011045	chr17	54040778-54058233	XLOC_006481	374.928	441.276	1.17696	0.235068
TCONS_00011046	chr17	54040778-54058233	XLOC_006482	148.804	335.71	2.25605	1.1738
TCONS_00011048	chr17	54040778-54058233	XLOC_006484	306.76	790.62	2.57732	1.36587
TCONS_00011059	chr17	55731144-55732129	XLOC_006495	34.0157	0.01	0.000293982	-11.732
TCONS_00011060	chr17	55732673-55733233	XLOC_006496	73.2664	0.01	0.000136488	-12.8389
TCONS_00011070	chr17	57302152-57302519	XLOC_006506	153.908	16.6027	0.107874	-3.21258
TCONS_00011077	chr17	57871486-57872043	XLOC_006513	44.3208	159.242	3.59294	1.84517
TCONS_00011078	chr17	57872207-57872785	XLOC_006514	27.941	90.3471	3.2335	1.69309
TCONS_00011079	chr17	57874089-57874591	XLOC_006515	69.5682	112.497	1.61708	0.693387
TCONS_00011080	chr17	57875092-57875338	XLOC_006516	0.01	535.793	53579.3	15.7094
TCONS_00011081	chr17	57875948-57877234	XLOC_006517	39.4551	85.0055	2.15449	1.10734
TCONS_00011082	chr17	57877901-57878824	XLOC_006518	44.2794	111.316	2.51395	1.32995
TCONS_00011084	chr17	58503226-58503623	XLOC_006520	92.0016	141.75	1.54073	0.623618
TCONS_00011085	chr17	58503820-58504184	XLOC_006521	15.6586	168.92	10.7877	3.43131
TCONS_00011090	chr17	61048090-61049093	XLOC_006526	73.1743	0.01	0.00013666	-12.8371
TCONS_00011106	chr17	62445300-62445956	XLOC_006542	58.1182	25.0531	0.431072	-1.214
TCONS_00011116	chr17	64263456-64264133	XLOC_006552	0.01	83.889	8388.9	13.0343
TCONS_00011125	chr17	65462935-65463238	XLOC_006561	48.4519	784.58	16.193	4.0173
TCONS_00011126	chr17	65463316-65464120	XLOC_006562	52.8849	90.2234	1.70603	0.770646
TCONS_00011134	chr17	66937323-66937652	XLOC_006570	432.193	1081.18	2.50161	1.32286
TCONS_00011189	chr17	71526172-71527183	XLOC_006625	36.2299	14.1936	0.391765	-1.35194
TCONS_00011190	chr17	71527668-71528699	XLOC_006626	45.012	27.7104	0.615623	-0.699882
TCONS_00011208	chr17	71802505-71803612	XLOC_006644	117.927	57.1698	0.48479	-1.04457
TCONS_00011214	chr17	72070190-72070961	XLOC_006650	9.31623	70.2695	7.5427	2.91508
TCONS_00011215	chr17	72085768-72086383	XLOC_006651	19.1241	68.7036	3.59251	1.84499
TCONS_00011306	chr16	26322997-26323795	XLOC_006696	57.8589	19.1825	0.331539	-1.59275
TCONS_00011399	chr16	65722383-65723941	XLOC_006738	80.1332	9.59117	0.11969	-3.06262
TCONS_00011647	chr16	67649184-67663846	XLOC_006846	141.719	9.7195	0.0685829	-3.86601
TCONS_00011664	chr16	322283-322920	XLOC_006856	48.4783	111.022	2.29014	1.19543
TCONS_00011669	chr16	465596-467249	XLOC_006861	44.3193	25.8587	0.583464	-0.777285
TCONS_00011681	chr16	4546689-4547163	XLOC_006873	95.5849	20.6111	0.215631	-2.21336
TCONS_00011690	chr16	8206239-8207315	XLOC_006882	0.01	46.0247	4602.47	12.1682
TCONS_00011713	chr16	18470951-18471342	XLOC_006905	162.464	116.817	0.719033	-0.47587
TCONS_00011714	chr16	18471463-18472301	XLOC_006906	158.659	211.437	1.33265	0.414298
TCONS_00011754	chr16	23949203-23950582	XLOC_006946	6.81838	24.4829	3.59072	1.84427
TCONS_00011761	chr16	26024594-26025022	XLOC_006953	114.191	24.6274	0.215668	-2.21311
TCONS_00011766	chr16	26323923-26324858	XLOC_006958	43.5646	19.5568	0.448915	-1.15549
TCONS_00011768	chr16	26329502-26331235	XLOC_006960	43.7698	11.3152	0.258516	-1.95167
TCONS_00011769	chr16	26332522-26333429	XLOC_006961	18.8624	40.6453	2.15483	1.10758
TCONS_00011778	chr16	31825079-31826191	XLOC_006970	43.9825	15.7942	0.359102	-1.47753
TCONS_00011780	chr16	32543074-32543975	XLOC_006972	49.4572	20.4946	0.414391	-1.27094
TCONS_00011791	chr16	35579492-35579780	XLOC_006983	279.907	60.4517	0.215971	-2.21109
TCONS_00011796	chr16	37284899-37286331	XLOC_006988	71.7972	74.9967	1.04456	0.0628995
TCONS_00011797	chr16	37287541-37288577	XLOC_006989	31.961	13.7731	0.430935	-1.21446
TCONS_00011798	chr16	37288909-37289449	XLOC_006990	61.9786	83.5107	1.34741	0.430191
TCONS_00011800	chr16	37291173-37291791	XLOC_006992	44.309	150.083	3.38719	1.76009
TCONS_00011812	chr16	40190089-40190397	XLOC_007004	139.118	500.565	3.59813	1.84725
TCONS_00011826	chr16	58371177-58372240	XLOC_007018	24.7765	53.3847	2.15465	1.10745
TCONS_00011827	chr16	58372697-58373989	XLOC_007019	44.145	26.4193	0.598466	-0.740658
TCONS_00011829	chr16	58455494-58456176	XLOC_007021	77.0509	0.01	0.000129784	-12.9116
TCONS_00011830	chr16	58458436-58459427	XLOC_007022	47.2645	14.5489	0.307819	-1.69985
TCONS_00011848	chr16	66257216-66257836	XLOC_007040	50.4024	115.432	2.29021	1.19548
TCONS_00011849	chr16	66258259-66260027	XLOC_007041	51.3575	79.2913	1.54391	0.626588
TCONS_00011858	chr16	67649184-67663846	XLOC_007050	380.99	123.23	0.323447	-1.6284
TCONS_00011859	chr16	67649184-67663846	XLOC_007051	143.458	25.7637	0.179591	-2.47722
TCONS_00011866	chr16	70675596-70676284	XLOC_007058	152.239	140.62	0.923679	-0.114536
TCONS_00011873	chr16	70955396-70960000	XLOC_007065	212.179	294.679	1.38882	0.473862
TCONS_00012796	chr15	1210732-1211478	XLOC_007475	77.8912	73.4405	0.94286	-0.0848845
TCONS_00012798	chr15	4140083-4141582	XLOC_007477	8.25668	42.2466	5.11666	2.3552
TCONS_00012799	chr15	5067354-5067647	XLOC_007478	585.469	976.964	1.66869	0.738713
TCONS_00012802	chr15	5097885-5098454	XLOC_007481	42.9113	146.465	3.4132	1.77113
TCONS_00012805	chr15	7523920-7524728	XLOC_007484	48.1632	4.71776	0.0979536	-3.35176
TCONS_00012806	chr15	7528475-7528831	XLOC_007485	82.1013	230.293	2.80499	1.48799
TCONS_00012807	chr15	7550288-7551790	XLOC_007486	51.4861	44.3683	0.861753	-0.214654
TCONS_00012829	chr15	19659728-19660190	XLOC_007508	109.811	0.01	9.10656e-05	-13.4227
TCONS_00012843	chr15	21839593-21841218	XLOC_007522	47.0678	79.0919	1.68038	0.74879
TCONS_00012844	chr15	21841449-21842024	XLOC_007523	70.3993	53.1153	0.754486	-0.406434
TCONS_00012852	chr15	23861931-23862660	XLOC_007531	60.2667	16.2355	0.269394	-1.89221
TCONS_00012861	chr15	24263939-24264781	XLOC_007540	16.5982	49.1808	2.96302	1.56707
TCONS_00012868	chr15	27190645-27192094	XLOC_007547	8.58503	30.0554	3.50091	1.80773
TCONS_00012871	chr15	27200057-27201435	XLOC_007550	72.7907	51.4575	0.706924	-0.500373		bta-mir-4286
TCONS_00012905	chr15	31455918-31457589	XLOC_007584	51.0767	74.667	1.46186	0.547805
TCONS_00012908	chr15	32303222-32314562	XLOC_007587	109.121	83.0899	0.761447	-0.393184
TCONS_00012909	chr15	32303222-32314562	XLOC_007588	59.2195	41.2748	0.69698	-0.520811
TCONS_00012911	chr15	32321596-32322649	XLOC_007590	31.3302	3.3753	0.107733	-3.21447
TCONS_00012923	chr15	34361804-34362705	XLOC_007602	121.741	32.7914	0.269354	-1.89243		bta-mir-562
TCONS_00012930	chr15	35385347-35386293	XLOC_007609	35.7744	15.4172	0.430956	-1.21439
TCONS_00012969	chr15	45804408-45804821	XLOC_007648	134.123	39.4476	0.294115	-1.76555
TCONS_00012970	chr15	45804879-45807864	XLOC_007649	140.079	76.9969	0.549668	-0.863368
TCONS_00012986	chr15	50076432-50077351	XLOC_007665	40.8127	91.9411	2.25276	1.17169
TCONS_00012988	chr15	50079587-50080507	XLOC_007667	85.2185	187.621	2.20165	1.13858
TCONS_00012990	chr15	50921919-50923031	XLOC_007669	46.9147	9.47651	0.201994	-2.30761
TCONS_00012991	chr15	50923619-50924557	XLOC_007670	39.7737	3.89562	0.0979446	-3.35189
TCONS_00012993	chr15	50935485-50936114	XLOC_007672	61.7064	0.01	0.000162058	-12.5912
TCONS_00012997	chr15	51521476-51521957	XLOC_007676	130.581	120.672	0.924116	-0.113854
TCONS_00012998	chr15	51522172-51523888	XLOC_007677	53.1095	28.6035	0.538576	-0.892778
TCONS_00013007	chr15	52466262-52467751	XLOC_007686	37.4415	17.9252	0.478752	-1.06265
TCONS_00013013	chr15	52934486-52935285	XLOC_007692	48.8769	0.01	0.000204596	-12.2549
TCONS_00013015	chr15	52939597-52942419	XLOC_007694	128.241	0.01	7.79782e-05	-13.6466
TCONS_00013022	chr15	54185281-54186649	XLOC_007701	50.469	4.94239	0.0979292	-3.35212
TCONS_00013029	chr15	62077898-62078982	XLOC_007708	12.0967	35.8379	2.96262	1.56687
TCONS_00013043	chr15	73201839-73202533	XLOC_007722	64.4659	11.5783	0.179603	-2.47711
TCONS_00013044	chr15	73202584-73203331	XLOC_007723	121.486	10.4726	0.0862042	-3.5361
TCONS_00013045	chr15	73203810-73204652	XLOC_007724	49.7946	0.01	0.000200825	-12.2818	hsa-mir-6756
TCONS_00013046	chr15	73206558-73207148	XLOC_007725	115.172	7.30192	0.0634001	-3.97937
TCONS_00013047	chr15	73208542-73209302	XLOC_007726	52.231	10.2329	0.195916	-2.35169
TCONS_00013054	chr15	74136586-74136898	XLOC_007733	246.584	120.98	0.490624	-1.02731
TCONS_00013055	chr15	74138416-74138634	XLOC_007734	1219.23	1541.87	1.26463	0.338711
TCONS_00013105	chr15	80625471-80625824	XLOC_007784	183.979	0.01	5.4354e-05	-14.1673
TCONS_00014648	chr14	1304615-1306128	XLOC_008489	16.3384	46.1988	2.82762	1.49959
TCONS_00014653	chr14	1972081-1972808	XLOC_008494	115.943	108.641	0.937021	-0.0938471
TCONS_00014655	chr14	1977334-1978286	XLOC_008496	49.6889	30.5909	0.615649	-0.699821
TCONS_00014665	chr14	2331322-2332475	XLOC_008506	44.9138	48.3851	1.07729	0.107404
TCONS_00014666	chr14	2332628-2335215	XLOC_008507	63.0887	80.085	1.2694	0.34415
TCONS_00014668	chr14	2339299-2340292	XLOC_008509	16.8381	50.7938	3.0166	1.59292
TCONS_00014673	chr14	5563258-5563973	XLOC_008514	0.01	61.1236	6112.36	12.5775
TCONS_00014677	chr14	5708184-5709124	XLOC_008518	36.0612	3.88521	0.107739	-3.21438
TCONS_00014678	chr14	5714507-5715340	XLOC_008519	50.4934	22.6688	0.448946	-1.15539
TCONS_00014680	chr14	5873956-5874969	XLOC_008521	39.4273	0.01	0.000253631	-11.945
TCONS_00014681	chr14	5876886-5877554	XLOC_008522	67.9848	0.01	0.000147092	-12.731
TCONS_00014716	chr14	10796419-10797012	XLOC_008557	73.9659	28.9892	0.391927	-1.35134
TCONS_00014733	chr14	14540682-14541686	XLOC_008574	63.1182	7.15796	0.113406	-3.14044
TCONS_00014750	chr14	25389710-25390545	XLOC_008591	67.1153	36.1573	0.538734	-0.892355
TCONS_00014756	chr14	33978155-33978730	XLOC_008597	77.4392	7.5879	0.0979853	-3.35129
TCONS_00014799	chr14	44945596-44947039	XLOC_008640	15.0958	62.7221	4.15494	2.05483
TCONS_00014804	chr14	45938547-45939006	XLOC_008645	121.138	130.613	1.07822	0.108647
TCONS_00014808	chr14	45944230-45945331	XLOC_008649	44.5146	31.9706	0.718205	-0.477533		bta-mir-3432b
TCONS_00014810	chr14	45995179-45995384	XLOC_008651	1713.57	3648.56	2.12922	1.09032
TCONS_00014823	chr14	47252323-47253347	XLOC_008664	38.9062	10.4788	0.269335	-1.89253
TCONS_00014833	chr14	48826314-48828288	XLOC_008674	12.1124	75.0176	6.19345	2.63074
TCONS_00014883	chr14	52950449-52951500	XLOC_008724	37.6838	0.01	0.000265366	-11.8797
TCONS_00014919	chr14	56628143-56628546	XLOC_008760	38.3099	137.721	3.59492	1.84596
TCONS_00014931	chr14	58938573-58939510	XLOC_008772	72.4128	58.5128	0.808045	-0.307492
TCONS_00014945	chr14	60548735-60548959	XLOC_008786	580.68	1259.04	2.16822	1.11651
TCONS_00014952	chr14	61397224-61398288	XLOC_008793	15.4676	59.9889	3.87836	1.95545
TCONS_00015489	chr13	77868864-77869531	XLOC_009038	26.731	0.01	0.000374097	-11.3843
TCONS_00015596	chr13	31150417-31151264	XLOC_009088	74.1221	97.6108	1.31689	0.397137
TCONS_00015899	chr13	66921655-66922392	XLOC_009221	173.199	138.642	0.800478	-0.321066
TCONS_00015902	chr13	68385024-68388092	XLOC_009224	132.72	37.6446	0.283639	-1.81787
TCONS_00016024	chr13	6228813-6229383	XLOC_009275	7.13297	84.571	11.8564	3.56759
TCONS_00016031	chr13	10668120-10668607	XLOC_009282	1023.42	551.681	0.539056	-0.891492
TCONS_00016044	chr13	14936935-14937810	XLOC_009295	35.5424	0.01	0.000281354	-11.7953
TCONS_00016045	chr13	14946700-14947608	XLOC_009296	41.4394	4.05885	0.0979466	-3.35186
TCONS_00016053	chr13	15516976-15517273	XLOC_009304	128.017	469.928	3.67082	1.8761
TCONS_00016055	chr13	15548518-15549279	XLOC_009306	113.758	15.3224	0.134693	-2.89225
TCONS_00016063	chr13	16727470-16728442	XLOC_009314	51.8736	96.8711	1.86745	0.901066
TCONS_00016066	chr13	17226586-17227605	XLOC_009317	39.1413	3.51407	0.0897791	-3.47748
TCONS_00016076	chr13	20815605-20816964	XLOC_009327	71.6637	117.042	1.63321	0.707712
TCONS_00016081	chr13	22457642-22458138	XLOC_009332	150.747	143.397	0.951243	-0.0721144
TCONS_00016082	chr13	22458723-22459386	XLOC_009333	85.8825	24.6807	0.287378	-1.79898
TCONS_00016089	chr13	23457135-23458074	XLOC_009340	54.1643	0.01	0.000184623	-12.4031
TCONS_00016090	chr13	23471608-23472165	XLOC_009341	73.868	0.01	0.000135377	-12.8507
TCONS_00016092	chr13	23485296-23486414	XLOC_009343	34.9581	0.01	0.000286057	-11.7714
TCONS_00016093	chr13	23486802-23488597	XLOC_009344	50.4927	0.01	0.000198048	-12.3019
TCONS_00016112	chr13	26940918-26941807	XLOC_009363	23.2192	41.695	1.79571	0.844556
TCONS_00016120	chr13	30648093-30649405	XLOC_009371	98.7573	103.79	1.05096	0.0717081
TCONS_00016139	chr13	33901482-33903038	XLOC_009390	11.8676	31.9588	2.69295	1.42919
TCONS_00016143	chr13	34318133-34319076	XLOC_009394	35.9173	58.0453	1.61608	0.6925
TCONS_00016160	chr13	37805458-37806268	XLOC_009411	65.4646	32.9175	0.502829	-0.99186
TCONS_00016161	chr13	37806369-37807135	XLOC_009412	56.384	40.5038	0.718356	-0.477229
TCONS_00016166	chr13	40569528-40570331	XLOC_009417	3977.27	4356.84	1.09543	0.131504
TCONS_00016172	chr13	42762347-42763688	XLOC_009423	2.34794	70.8194	30.1624	4.91468
TCONS_00016173	chr13	42764856-42765968	XLOC_009424	2.93217	56.8591	19.3915	4.27735
TCONS_00016174	chr13	42769540-42770541	XLOC_009425	0.01	53.8838	5388.38	12.3956		bta-mir-6536
TCONS_00016175	chr13	42770757-42772152	XLOC_009426	0.01	48.3146	4831.46	12.2382
TCONS_00016179	chr13	43209718-43210415	XLOC_009430	106.805	23.019	0.215524	-2.21408
TCONS_00016180	chr13	43210549-43211201	XLOC_009431	70.3478	12.6355	0.179615	-2.47702
TCONS_00016181	chr13	43211357-43212065	XLOC_009432	52.2649	16.8962	0.32328	-1.62914
TCONS_00016182	chr13	43251683-43252782	XLOC_009433	38.6643	0.01	0.000258637	-11.9168
TCONS_00016197	chr13	50653544-50654459	XLOC_009448	70.8845	52.2542	0.737174	-0.439923
TCONS_00016198	chr13	50656027-50656986	XLOC_009449	28.1347	68.2013	2.4241	1.27745
TCONS_00016202	chr13	50665002-50665750	XLOC_009453	77.6111	78.4032	1.01021	0.0146495
TCONS_00016207	chr13	51116610-51117727	XLOC_009458	5.83265	31.4176	5.38651	2.42935
TCONS_00016210	chr13	51336259-51337300	XLOC_009461	50.8366	41.0761	0.808003	-0.307568
TCONS_00016213	chr13	52959920-52960806	XLOC_009464	89.3915	62.8128	0.702671	-0.509079
TCONS_00016216	chr13	52988074-52989763	XLOC_009467	19.8246	60.1802	3.03563	1.602
TCONS_00016231	chr13	54007478-54008450	XLOC_009482	34.5824	14.9033	0.43095	-1.21441
TCONS_00016236	chr13	54021626-54022765	XLOC_009487	51.2748	12.2751	0.239398	-2.06252
TCONS_00016243	chr13	54057618-54057986	XLOC_009494	306.072	0.01	3.26721e-05	-14.9016	hsa-mir-1	bta-mir-1
TCONS_00016250	chr13	55769536-55770250	XLOC_009501	51.6645	5.56734	0.107759	-3.21411
TCONS_00016251	chr13	55774683-55775630	XLOC_009502	57.1633	0.01	0.000174937	-12.4809
TCONS_00016252	chr13	55775852-55776806	XLOC_009503	63.7182	3.81383	0.0598546	-4.06239
TCONS_00016253	chr13	55806267-55807158	XLOC_009504	50.1644	0.01	0.000199345	-12.2924
TCONS_00016254	chr13	55811352-55812654	XLOC_009505	51.0386	2.61813	0.0512971	-4.28498
TCONS_00016256	chr13	55849981-55850529	XLOC_009507	75.7338	8.1634	0.107791	-3.2137
TCONS_00016265	chr13	58010703-58011440	XLOC_009516	4.94854	69.321	14.0084	3.80822
TCONS_00016266	chr13	58011666-58012081	XLOC_009517	0.01	130.313	13031.3	13.6697
TCONS_00016273	chr13	59058799-59059935	XLOC_009524	51.4376	21.5497	0.418948	-1.25516
TCONS_00016277	chr13	59244783-59245945	XLOC_009528	19.4675	29.9601	1.53898	0.621975
TCONS_00016278	chr13	59246477-59247405	XLOC_009529	51.3085	39.4855	0.76957	-0.377875
TCONS_00016279	chr13	59247603-59247979	XLOC_009530	146.399	31.5832	0.215734	-2.21268
TCONS_00016282	chr13	59752325-59752768	XLOC_009533	332.864	81.0464	0.243482	-2.03811
TCONS_00016319	chr13	64417247-64418661	XLOC_009570	26.4926	54.6979	2.06465	1.0459
TCONS_00016320	chr13	64420285-64420984	XLOC_009571	10.6384	57.3205	5.38808	2.42977
TCONS_00016321	chr13	64421965-64425218	XLOC_009572	21.1558	40.8242	1.92969	0.948371
TCONS_00016328	chr13	64753729-64754124	XLOC_009579	9489.73	10249.3	1.08004	0.111086
TCONS_00016337	chr13	66919023-66919986	XLOC_009588	55.9775	15.0772	0.269344	-1.89248
TCONS_00016338	chr13	66922548-66922778	XLOC_009589	1050.97	303.621	0.288896	-1.79138
TCONS_00016349	chr13	68970151-68971049	XLOC_009600	42.0261	0.01	0.000237947	-12.0371
TCONS_00016359	chr13	73164183-73165733	XLOC_009610	53.64	0.01	0.000186428	-12.3891
TCONS_00016370	chr13	73246506-73247342	XLOC_009621	54.4465	9.02528	0.165764	-2.5928
TCONS_00016373	chr13	74139517-74140510	XLOC_009624	74.0875	87.0752	1.1753	0.233032
TCONS_00016376	chr13	74526393-74526615	XLOC_009627	1413.9	1916.25	1.35529	0.438606
TCONS_00016395	chr13	77751695-77753221	XLOC_009646	101.12	8.71401	0.0861749	-3.53659
TCONS_00016402	chr13	77765018-77765521	XLOC_009653	130.021	65.4124	0.503091	-0.991109
TCONS_00016404	chr13	77769152-77769783	XLOC_009655	79.8531	13.2399	0.165803	-2.59246
TCONS_00016409	chr13	77778184-77778916	XLOC_009660	59.932	0.01	0.000166856	-12.5491
TCONS_00016412	chr13	77785757-77786632	XLOC_009663	43.4407	0.01	0.000230199	-12.0848
TCONS_00016413	chr13	77982157-77983566	XLOC_009664	37.6853	2.38794	0.0633653	-3.98016
TCONS_00016414	chr13	77984396-77985278	XLOC_009665	82.0913	4.21179	0.0513062	-4.28472
TCONS_00016415	chr13	77985343-77985656	XLOC_009666	244.554	0.01	4.08908e-05	-14.5779
TCONS_00016425	chr13	80145084-80146316	XLOC_009676	38.9092	16.7661	0.430903	-1.21456
TCONS_00016426	chr13	80146547-80148358	XLOC_009677	43.3279	44.8752	1.03571	0.0506221
TCONS_00016427	chr13	80148992-80150386	XLOC_009678	51.622	31.4306	0.608861	-0.715816
TCONS_00016428	chr13	80150447-80151839	XLOC_009679	40.4672	21.7959	0.538607	-0.892696
TCONS_00016429	chr13	80151927-80153444	XLOC_009680	34.6143	8.7732	0.253456	-1.98019
TCONS_00016435	chr13	81616832-81617273	XLOC_009686	32.471	128.381	3.95371	1.98321
TCONS_00016436	chr13	81639654-81640673	XLOC_009687	534.932	692.271	1.29413	0.371981
TCONS_00016634	chr12	42192256-42205734	XLOC_009773	289.924	224.401	0.773999	-0.369596
TCONS_00016635	chr12	42192256-42205734	XLOC_009773	122.887	248.566	2.02272	1.0163
TCONS_00016826	chr12	67422319-67425990	XLOC_009857	98.4104	0.01	0.000101615	-13.2646
TCONS_00016858	chr12	73626481-73650487	XLOC_009871	59.1409	63.7155	1.07735	0.107488
TCONS_00016897	chr12	78352869-78354083	XLOC_009886	88.7114	7.0795	0.0798037	-3.6474
TCONS_00017075	chr12	34358555-34367156	XLOC_009952	108.824	58.6253	0.538717	-0.892401
TCONS_00017076	chr12	34402286-34422464	XLOC_009953	10.4881	69.1649	6.59461	2.72129
TCONS_00017146	chr12	42180012-42181756	XLOC_009983	91.0391	10.898	0.119707	-3.06242
TCONS_00017186	chr12	48373862-48381461	XLOC_010000	171.502	444.082	2.58937	1.3726
TCONS_00017390	chr12	492402-493616	XLOC_010092	36.9546	2.84357	0.0769477	-3.69998
TCONS_00017391	chr12	494487-495338	XLOC_010093	65.4865	4.40992	0.0673409	-3.89237
TCONS_00017392	chr12	495411-496551	XLOC_010094	34.1471	0.01	0.000292851	-11.7375
TCONS_00017394	chr12	498932-500259	XLOC_010096	57.0454	0.01	0.000175299	-12.4779
TCONS_00017395	chr12	501294-502198	XLOC_010097	41.6721	0.01	0.000239969	-12.0249
TCONS_00017396	chr12	503076-503729	XLOC_010098	93.5938	0.01	0.000106845	-13.1922	hsa-mir-548,hsa-mir-570,hsa-mir-579,hsa-mir-603
TCONS_00017427	chr12	3739775-3742256	XLOC_010129	42.4349	8.8872	0.209431	-2.25545
TCONS_00017430	chr12	3798601-3799218	XLOC_010132	63.4474	6.83802	0.107775	-3.21391
TCONS_00017432	chr12	4132571-4133855	XLOC_010134	321.16	61.2096	0.190589	-2.39146
TCONS_00017455	chr12	18667258-18669043	XLOC_010157	118.556	10.9458	0.092326	-3.43712
TCONS_00017456	chr12	18669729-18670990	XLOC_010158	90.8495	5.43709	0.0598472	-4.06257		bta-mir-3432b
TCONS_00017457	chr12	18671598-18672567	XLOC_010159	107.619	11.2206	0.104262	-3.26171	hsa-mir-378d-2
TCONS_00017458	chr12	18672709-18673313	XLOC_010160	137.44	14.1076	0.102646	-3.28426
TCONS_00017461	chr12	18713677-18714056	XLOC_010163	259.3	0.01	3.85654e-05	-14.6623
TCONS_00017462	chr12	18716855-18717400	XLOC_010164	91.6522	8.23278	0.0898263	-3.47672
TCONS_00017464	chr12	19038409-19038941	XLOC_010166	31.7178	119.666	3.77283	1.91565
TCONS_00017466	chr12	19934098-19934465	XLOC_010168	292.426	83.0137	0.283879	-1.81665
TCONS_00017480	chr12	25731733-25732334	XLOC_010182	6.59275	71.0553	10.7778	3.42999
TCONS_00017495	chr12	30355571-30357297	XLOC_010197	58.0397	90.9346	1.56677	0.647789
TCONS_00017498	chr12	30569770-30570434	XLOC_010200	102.841	80.0424	0.778312	-0.361579
TCONS_00017503	chr12	33157052-33157591	XLOC_010205	7.76963	83.7514	10.7793	3.4302
TCONS_00017504	chr12	33318710-33319259	XLOC_010206	83.0741	48.8432	0.587947	-0.766241
TCONS_00017505	chr12	33319460-33320246	XLOC_010207	81.7299	68.495	0.838065	-0.254865
TCONS_00017522	chr12	35280178-35280921	XLOC_010224	230.05	36.9202	0.160488	-2.63947
TCONS_00017536	chr12	38958204-38959510	XLOC_010238	36.3253	2.60873	0.0718158	-3.79956
TCONS_00017545	chr12	39843901-39844459	XLOC_010247	81.033	47.6421	0.587935	-0.766273
TCONS_00017553	chr12	40797467-40799044	XLOC_010255	44.8028	2.09828	0.0468337	-4.41631
TCONS_00017554	chr12	40799750-40800029	XLOC_010256	370.42	0.01	2.69964e-05	-15.1769
TCONS_00017562	chr12	41482894-41484281	XLOC_010264	47.4092	4.86381	0.102592	-3.28501
TCONS_00017563	chr12	41712696-41713150	XLOC_010265	864.13	1098.12	1.27078	0.345715
TCONS_00017568	chr12	41764952-41765998	XLOC_010270	50.5391	23.8208	0.471334	-1.08518
TCONS_00017574	chr12	42047801-42049158	XLOC_010276	43.9983	17.4617	0.396872	-1.33325
TCONS_00017577	chr12	42186428-42187861	XLOC_010279	41.3045	30.4429	0.737036	-0.440193
TCONS_00017578	chr12	42191018-42191355	XLOC_010280	352.733	480.77	1.36299	0.44677
TCONS_00017580	chr12	42268708-42269770	XLOC_010282	46.5093	10.0211	0.215464	-2.21448
TCONS_00017585	chr12	42454531-42455538	XLOC_010287	43.0272	0.01	0.000232411	-12.071
TCONS_00017586	chr12	42455590-42456413	XLOC_010288	51.2932	4.60561	0.0897899	-3.4773	hsa-mir-34a	bta-mir-34a
TCONS_00017587	chr12	42458666-42459490	XLOC_010289	51.2121	0.01	0.000195266	-12.3223
TCONS_00017592	chr12	42471079-42472524	XLOC_010294	75.3587	0.01	0.000132699	-12.8796
TCONS_00017596	chr12	42480514-42480815	XLOC_010298	468.699	53.2624	0.113639	-3.13747
TCONS_00017598	chr12	42486973-42487867	XLOC_010300	111.427	95.2153	0.854508	-0.226834
TCONS_00017604	chr12	43473111-43473429	XLOC_010306	256.242	0.01	3.90256e-05	-14.6452
TCONS_00017605	chr12	43473646-43474447	XLOC_010307	137.292	19.088	0.139032	-2.84651
TCONS_00017606	chr12	43474654-43475082	XLOC_010308	148.448	24.6274	0.165899	-2.59162
TCONS_00017607	chr12	43475741-43476153	XLOC_010309	318.457	26.4179	0.0829559	-3.59151
TCONS_00017608	chr12	43479760-43480084	XLOC_010310	509.662	44.002	0.0863356	-3.5339
TCONS_00017612	chr12	47401348-47401829	XLOC_010314	102.599	0.01	9.74668e-05	-13.3247
TCONS_00017613	chr12	47403798-47404455	XLOC_010315	69.5919	12.4996	0.179613	-2.47704
TCONS_00017621	chr12	48578153-48578875	XLOC_010323	25.4426	60.3163	2.37068	1.2453
TCONS_00017632	chr12	49457372-49458020	XLOC_010334	70.9645	12.7463	0.179615	-2.47702
TCONS_00017642	chr12	49865676-49866152	XLOC_010344	94.9125	61.3979	0.64689	-0.628409
TCONS_00017643	chr12	49875290-49875964	XLOC_010345	11.1898	72.3524	6.46592	2.69286
TCONS_00017649	chr12	53264029-53267779	XLOC_010351	128.394	138.389	1.07785	0.108151
TCONS_00017651	chr12	53317942-53318592	XLOC_010353	58.879	31.7266	0.538844	-0.89206
TCONS_00017655	chr12	54230034-54231189	XLOC_010357	78.436	138.818	1.76983	0.823607
TCONS_00017661	chr12	57978676-57979472	XLOC_010363	8.93082	62.5494	7.00377	2.80813
TCONS_00017673	chr12	59113638-59114699	XLOC_010375	338.357	391.274	1.15639	0.209633
TCONS_00017688	chr12	61531508-61553944	XLOC_010390	27.691	72.44	2.61601	1.38737		bta-mir-3432b
TCONS_00017689	chr12	61554080-61554482	XLOC_010391	12.8307	193.728	15.0988	3.91636		bta-mir-4286
TCONS_00017696	chr12	63537366-63538589	XLOC_010398	31.399	11.275	0.359088	-1.47759
TCONS_00017697	chr12	63548053-63548446	XLOC_010399	160.85	28.9139	0.179757	-2.47588
TCONS_00017704	chr12	64606508-64607318	XLOC_010406	82.9218	4.7025	0.0567101	-4.14025
TCONS_00017705	chr12	64608446-64609306	XLOC_010407	44.4157	0.01	0.000225146	-12.1169
TCONS_00017707	chr12	64619348-64621541	XLOC_010409	28.3159	0.01	0.000353158	-11.4674
TCONS_00017708	chr12	67417677-67417952	XLOC_010410	614.575	524.117	0.852812	-0.2297
TCONS_00017709	chr12	67436547-67437582	XLOC_010411	54.3982	3.44737	0.0633729	-3.97999		bta-mir-4286
TCONS_00017711	chr12	67441240-67442285	XLOC_010413	69.5727	0.01	0.000143735	-12.7643
TCONS_00017713	chr12	67454023-67455048	XLOC_010415	48.5744	0.01	0.00020587	-12.246
TCONS_00017717	chr12	69049789-69050701	XLOC_010419	59.9408	0.01	0.000166831	-12.5493
TCONS_00017718	chr12	69070032-69071424	XLOC_010420	85.4307	48.4354	0.566955	-0.818693
TCONS_00017719	chr12	69071583-69072517	XLOC_010421	356.257	62.666	0.175901	-2.50716		bta-mir-6536
TCONS_00017720	chr12	69077343-69078376	XLOC_010422	32.075	3.45557	0.107734	-3.21445
TCONS_00017721	chr12	69086162-69087355	XLOC_010423	21.5598	49.3548	2.2892	1.19485	hsa-mir-7854
TCONS_00017722	chr12	69116416-69118090	XLOC_010424	40.0505	17.6485	0.440656	-1.18227
TCONS_00017723	chr12	69123430-69124527	XLOC_010425	38.7498	3.21119	0.0828698	-3.59301
TCONS_00017726	chr12	69232417-69233417	XLOC_010428	40.0614	3.5967	0.0897797	-3.47747		bta-mir-4286
TCONS_00017727	chr12	69248238-69249179	XLOC_010429	86.4315	0.01	0.000115699	-13.0773
TCONS_00017732	chr12	69779761-69780273	XLOC_010434	109.519	90.8181	0.829245	-0.270129
TCONS_00017733	chr12	70021494-70022879	XLOC_010435	83.6705	97.4392	1.16456	0.219783
TCONS_00017734	chr12	70138164-70138874	XLOC_010436	36.4442	84.1549	2.30914	1.20736
TCONS_00017743	chr12	73611938-73612754	XLOC_010445	34.5789	41.9155	1.21217	0.277592
TCONS_00017746	chr12	73681193-73682013	XLOC_010448	197.563	32.3933	0.163964	-2.60855
TCONS_00017762	chr12	77812184-77812469	XLOC_010464	0.01	374.37	37437	15.1922
TCONS_00017765	chr12	77982237-77982776	XLOC_010467	108.775	50.2508	0.46197	-1.11413
TCONS_00017766	chr12	78024462-78024860	XLOC_010468	183.111	84.6375	0.46222	-1.11335
TCONS_00017782	chr12	78354135-78354927	XLOC_010484	89.9033	9.68715	0.107751	-3.21423
TCONS_00017785	chr12	78364250-78365003	XLOC_010487	57.6899	0.01	0.000173341	-12.4941
TCONS_00017787	chr12	78368674-78369352	XLOC_010489	61.0379	17.9392	0.293903	-1.76659
TCONS_00018231	chr11	36859315-36861476	XLOC_010706	13.508	111.588	8.26088	3.0463		bta-mir-3432b
TCONS_00019572	chr11	5813223-5814020	XLOC_011294	26.7482	57.6425	2.155	1.10769
TCONS_00019578	chr11	7625880-7626587	XLOC_011300	20.9465	62.0731	2.96341	1.56726
TCONS_00019588	chr11	8204941-8206011	XLOC_011310	3.07238	36.4094	11.8506	3.56688
TCONS_00019590	chr11	8233724-8281633	XLOC_011312	355.858	642.036	1.80419	0.851353
TCONS_00019592	chr11	8331958-8332808	XLOC_011314	0.01	48.5829	4858.29	12.2462
TCONS_00019593	chr11	8441972-8442787	XLOC_011315	17.3172	51.3123	2.96308	1.5671		bta-mir-4286
TCONS_00019604	chr11	9965277-9967202	XLOC_011326	82.5134	18.4462	0.223554	-2.1613
TCONS_00019611	chr11	10602420-10602882	XLOC_011333	818.591	656.573	0.802077	-0.318187
TCONS_00019612	chr11	10603391-10603669	XLOC_011334	437.149	0.01	2.28755e-05	-15.4158
TCONS_00019622	chr11	13782230-13827704	XLOC_011344	37.7777	48.8426	1.2929	0.370605
TCONS_00019624	chr11	13782230-13827704	XLOC_011346	0.01	166.476	16647.6	14.023
TCONS_00019628	chr11	14499807-14500558	XLOC_011350	67.5455	31.193	0.461807	-1.11464
TCONS_00019652	chr11	17634831-17635262	XLOC_011374	112.759	12.1592	0.107834	-3.21312
TCONS_00019660	chr11	19725789-19727009	XLOC_011382	20.9937	33.9237	1.6159	0.692337
TCONS_00019661	chr11	20052184-20053471	XLOC_011383	2.46369	39.8099	16.1586	4.01423
TCONS_00019671	chr11	20438675-20439721	XLOC_011393	15.7935	51.0445	3.23199	1.69242
TCONS_00019675	chr11	20951454-20951702	XLOC_011397	716.729	465.108	0.648931	-0.623862
TCONS_00019691	chr11	22114963-22115728	XLOC_011413	160.033	86.2207	0.538768	-0.892263
TCONS_00019697	chr11	22177598-22181555	XLOC_011419	25.8005	44.7688	1.73519	0.795095
TCONS_00019712	chr11	22993704-22995065	XLOC_011434	30.0011	64.6358	2.15445	1.10732
TCONS_00019713	chr11	22995151-22997185	XLOC_011435	41.0129	55.2194	1.34639	0.429097
TCONS_00019782	chr11	32808240-32809100	XLOC_011504	56.5291	0.01	0.0001769	-12.4648
TCONS_00019829	chr11	34591489-34591874	XLOC_011550	307.091	60.2234	0.196109	-2.35027
TCONS_00019833	chr11	34760131-34761472	XLOC_011554	82.1778	106.229	1.29267	0.370357
TCONS_00019840	chr11	34828621-34829094	XLOC_011561	57.5548	175.818	3.05479	1.61107
TCONS_00019846	chr11	36175571-36176458	XLOC_011567	46.572	25.089	0.538714	-0.892408
TCONS_00019856	chr11	37949659-37950118	XLOC_011577	30.2845	195.919	6.46928	2.69361
TCONS_00019873	chr11	39501436-39502884	XLOC_011593	2.14796	25.4517	11.8492	3.56672
TCONS_00019875	chr11	39508421-39508976	XLOC_011595	81.7021	136.102	1.66583	0.736243
TCONS_00019876	chr11	39509318-39511032	XLOC_011596	28.3623	61.1011	2.15431	1.10722
TCONS_00019878	chr11	39511344-39511915	XLOC_011597	92.4842	84.3479	0.912025	-0.132855
TCONS_00019887	chr11	41399089-41399452	XLOC_011606	220.498	0.01	4.53519e-05	-14.4285
TCONS_00019888	chr11	41399636-41400612	XLOC_011607	37.8466	11.1204	0.293828	-1.76696
TCONS_00019923	chr11	44697086-44698957	XLOC_011642	44.9937	67.5036	1.50029	0.585241		bta-mir-3432b
TCONS_00019930	chr11	45317144-45317825	XLOC_011649	55.1488	0.01	0.000181328	-12.4291
TCONS_00019945	chr11	47416046-47417093	XLOC_011664	31.55	20.3939	0.646399	-0.629502
TCONS_00019947	chr11	47512125-47512613	XLOC_011666	100.176	49.0909	0.490047	-1.02901
TCONS_00019952	chr11	47675609-47676325	XLOC_011671	5.14674	38.8226	7.54314	2.91517
TCONS_00019955	chr11	47859370-47859921	XLOC_011674	75.1015	8.09518	0.10779	-3.21371
TCONS_00019965	chr11	48559100-48559495	XLOC_011684	106.179	157.461	1.48298	0.568496
TCONS_00019967	chr11	48561960-48562559	XLOC_011686	19.8754	71.4045	3.59261	1.84503
TCONS_00019977	chr11	48834776-48836324	XLOC_011696	47.7503	34.2905	0.718121	-0.477701
TCONS_00019979	chr11	48840338-48841982	XLOC_011698	37.1616	4.00292	0.107717	-3.21469		bta-mir-3432b
TCONS_00020002	chr11	50237763-50239107	XLOC_011721	110.066	0.01	9.08546e-05	-13.4261
TCONS_00020017	chr11	52462188-52462927	XLOC_011736	49.3046	15.9387	0.32327	-1.62919
TCONS_00020020	chr11	52590153-52591037	XLOC_011739	38.9782	4.19962	0.107743	-3.21434
TCONS_00020031	chr11	53900132-53900579	XLOC_011750	0.01	170.947	17094.7	14.0613
TCONS_00020039	chr11	54453915-54454483	XLOC_011758	57.3671	185.5	3.23356	1.69312
TCONS_00020047	chr11	55056986-55082222	XLOC_011766	42.6185	43.9112	1.03033	0.0431091
TCONS_00020057	chr11	59467274-59468007	XLOC_011776	74.7766	80.5771	1.07757	0.107783
TCONS_00020060	chr11	59491842-59493416	XLOC_011779	66.3739	58.8794	0.887087	-0.172853
TCONS_00020062	chr11	59511082-59511805	XLOC_011781	101.579	21.8919	0.215516	-2.21413
TCONS_00020063	chr11	59512463-59513123	XLOC_011782	74.9083	0.01	0.000133497	-12.8709
TCONS_00020066	chr11	59687393-59689108	XLOC_011785	86.8025	5.72446	0.0659481	-3.92253
TCONS_00020069	chr11	60010628-60011154	XLOC_011788	8.07175	87.0113	10.7797	3.43025
TCONS_00020070	chr11	60012251-60013473	XLOC_011789	62.8589	16.9289	0.269316	-1.89263
TCONS_00020072	chr11	60017287-60018013	XLOC_011791	126.26	59.8645	0.474137	-1.07663
TCONS_00020077	chr11	60151604-60152229	XLOC_011796	74.7312	26.8467	0.359244	-1.47697
TCONS_00020078	chr11	60164937-60165968	XLOC_011797	32.1514	0.01	0.000311028	-11.6507
TCONS_00020103	chr11	61837503-61838126	XLOC_011822	256.516	182.056	0.709726	-0.494667
TCONS_00020338	chr10	76005963-76007322	XLOC_011930	46.2346	44.8245	0.969501	-0.0446854
TCONS_00020703	chr10	12040824-12041258	XLOC_012088	55.6817	144.102	2.58796	1.37182
TCONS_00020706	chr10	12737726-12738717	XLOC_012091	172.178	94.5676	0.549243	-0.864483
TCONS_00020717	chr10	15236907-15237786	XLOC_012102	43.1879	88.8339	2.05692	1.04048
TCONS_00020721	chr10	15820848-15821318	XLOC_012106	271.484	10.4538	0.0385061	-4.69877		bta-mir-3432b
TCONS_00020725	chr10	15827852-15828859	XLOC_012110	52.9566	0.01	0.000188834	-12.3706
TCONS_00020726	chr10	15903065-15903898	XLOC_012111	50.4934	9.06752	0.179578	-2.47731
TCONS_00020733	chr10	18215940-18216363	XLOC_012118	198.321	150.962	0.7612	-0.393652
TCONS_00020749	chr10	19511683-19512705	XLOC_012134	0.01	45.5177	4551.77	12.1522
TCONS_00020752	chr10	19763214-19763728	XLOC_012137	50.2336	108.305	2.15603	1.10838
TCONS_00020766	chr10	22163453-22163983	XLOC_012151	79.7632	8.59815	0.107796	-3.21363
TCONS_00020767	chr10	22168551-22169161	XLOC_012152	64.5091	20.8576	0.323328	-1.62893
TCONS_00020771	chr10	22208120-22208701	XLOC_012156	20.7943	74.7086	3.59274	1.84509
TCONS_00020807	chr10	28926604-28926873	XLOC_012192	348.482	37.6516	0.108045	-3.2103
TCONS_00020828	chr10	33562077-33562556	XLOC_012213	760.764	141.764	0.186344	-2.42396
TCONS_00020847	chr10	34866979-34867991	XLOC_012232	29.6065	35.4406	1.19705	0.259489
TCONS_00020872	chr10	52621110-52621639	XLOC_012257	207.999	51.742	0.248761	-2.00717
TCONS_00020896	chr10	78214184-78214765	XLOC_012281	76.2458	0.01	0.000131155	-12.8964
TCONS_00020903	chr10	78480649-78481493	XLOC_012288	62.0525	142.633	2.29859	1.20075
TCONS_00020904	chr10	78502256-78503236	XLOC_012289	47.9241	44.2558	0.923456	-0.114885
TCONS_00020907	chr10	78508493-78509048	XLOC_012292	96.5571	384.287	3.97989	1.99273
TCONS_00020968	chr9	1185087-1191380	XLOC_012353	795.446	0.01	1.25716e-05	-16.2795
TCONS_00020969	chr9	1185087-1191380	XLOC_012353	17.398	74.9976	4.3107	2.10792
TCONS_00021116	chr9	30920308-30929909	XLOC_012407	123.23	17.3156	0.140514	-2.83121
TCONS_00021321	chr9	94707100-94708026	XLOC_012503	255.545	62.6298	0.245083	-2.02866
TCONS_00021323	chr9	94712909-94719511	XLOC_012504	59.3109	160.409	2.70455	1.43539
TCONS_00021657	chr9	94591821-94594922	XLOC_012654	67.146	124.819	1.85892	0.894464
TCONS_00021658	chr9	94591821-94594922	XLOC_012654	131.813	161.259	1.22339	0.290887
TCONS_00021662	chr9	1062552-1063483	XLOC_012657	21.9001	47.1903	2.1548	1.10755
TCONS_00021664	chr9	1129841-1130943	XLOC_012659	5.92876	63.871	10.7731	3.42936
TCONS_00021665	chr9	1131659-1132467	XLOC_012660	17.5139	51.8954	2.9631	1.56711
TCONS_00021667	chr9	1133708-1134740	XLOC_012662	32.1132	55.3549	1.72374	0.785545
TCONS_00021674	chr9	1198635-1199251	XLOC_012669	69.9566	6.85415	0.0979772	-3.35141
TCONS_00021675	chr9	1259451-1260778	XLOC_012670	33.2765	53.7697	1.61585	0.69229
TCONS_00021676	chr9	1264496-1265234	XLOC_012671	49.3949	42.5809	0.862051	-0.214156
TCONS_00021720	chr9	14172082-14173155	XLOC_012715	1044.12	950.018	0.909874	-0.136261
TCONS_00021725	chr9	14580200-14580776	XLOC_012720	14.0432	83.2496	5.92811	2.56757
TCONS_00021726	chr9	14580908-14581308	XLOC_012721	129.538	195.589	1.5099	0.59445
TCONS_00021746	chr9	20016625-20016948	XLOC_012741	349.206	133.012	0.380898	-1.39252
TCONS_00021747	chr9	20018203-20018599	XLOC_012742	250.941	142.445	0.567643	-0.816943
TCONS_00021748	chr9	20018689-20022936	XLOC_012743	195.636	157.668	0.805925	-0.311282
TCONS_00021767	chr9	28597286-28597908	XLOC_012761	119.149	27.034	0.226892	-2.13992
TCONS_00021771	chr9	28607881-28608404	XLOC_012765	97.7381	26.34	0.269496	-1.89167
TCONS_00021772	chr9	28608983-28609549	XLOC_012766	136.975	31.082	0.226917	-2.13976
TCONS_00021777	chr9	28682803-28683581	XLOC_012771	59.8325	54.5522	0.911749	-0.133292
TCONS_00021778	chr9	28685188-28686014	XLOC_012772	63.8133	18.3353	0.287327	-1.79923
TCONS_00021779	chr9	28686124-28687690	XLOC_012773	72.6509	59.2223	0.815163	-0.29484		bta-mir-544b
TCONS_00021790	chr9	29118436-29140121	XLOC_012784	124.556	0.01	8.02852e-05	-13.6045
TCONS_00021792	chr9	29156135-29156979	XLOC_012786	49.642	49.03	0.987672	-0.0178965
TCONS_00021793	chr9	29157685-29158426	XLOC_012787	49.1251	5.29353	0.107756	-3.21416
TCONS_00021796	chr9	29176492-29177781	XLOC_012790	100.827	37.0882	0.36784	-1.44285
TCONS_00021810	chr9	29740552-29741661	XLOC_012804	58.8352	19.015	0.323191	-1.62954
TCONS_00021812	chr9	29745070-29746340	XLOC_012806	32.5329	21.5668	0.662923	-0.593087
TCONS_00021814	chr9	29761867-29762650	XLOC_012808	86.7081	19.6693	0.226845	-2.14022
TCONS_00021816	chr9	29764598-29765756	XLOC_012810	30.7185	39.1094	1.27315	0.348408
TCONS_00021817	chr9	29766178-29766963	XLOC_012811	45.482	29.4045	0.646509	-0.629259
TCONS_00021818	chr9	29769558-29770652	XLOC_012812	41.8693	12.8875	0.307803	-1.69992
TCONS_00021819	chr9	29780387-29780941	XLOC_012813	74.4797	48.1686	0.646735	-0.628754
TCONS_00021820	chr9	29781449-29782217	XLOC_012814	46.8236	30.2723	0.646518	-0.629238
TCONS_00021821	chr9	29782492-29783294	XLOC_012815	88.4303	9.52834	0.10775	-3.21424
TCONS_00021823	chr9	29785661-29786999	XLOC_012817	68.2684	43.11	0.631478	-0.663195
TCONS_00021825	chr9	29789999-29790680	XLOC_012819	126.842	29.7153	0.23427	-2.09375
TCONS_00021828	chr9	29795540-29796350	XLOC_012822	56.736	32.9175	0.580187	-0.78541
TCONS_00021829	chr9	29796531-29797796	XLOC_012823	45.2554	18.9589	0.418931	-1.25521
TCONS_00021830	chr9	29798116-29798831	XLOC_012824	72.1921	16.6701	0.230913	-2.11458
TCONS_00021837	chr9	30838486-30839072	XLOC_012831	75.279	36.8803	0.489915	-1.0294
TCONS_00021841	chr9	32460947-32461771	XLOC_012835	102.424	137.95	1.34685	0.429592
TCONS_00021842	chr9	32462274-32463027	XLOC_012836	24.0374	56.9833	2.37061	1.24526
TCONS_00021843	chr9	32467208-32468086	XLOC_012837	15.7276	46.5999	2.96294	1.56703
TCONS_00021844	chr9	32468847-32469939	XLOC_012838	29.973	35.5194	1.18505	0.244944
TCONS_00021848	chr9	32834731-32835452	XLOC_012842	56.0794	153.823	2.74295	1.45573
TCONS_00021870	chr9	39941023-39941963	XLOC_012864	14.4245	50.5077	3.50152	1.80798
TCONS_00021895	chr9	50317081-50317564	XLOC_012889	138.948	9.98686	0.0718748	-3.79837
TCONS_00021896	chr9	50317652-50318172	XLOC_012890	98.6312	35.4412	0.359331	-1.47662
TCONS_00021897	chr9	50319232-50319942	XLOC_012891	67.6822	22.4413	0.331569	-1.59262
TCONS_00021907	chr9	50486829-50487636	XLOC_012901	48.2414	9.45087	0.195908	-2.35175
TCONS_00021922	chr9	57024204-57025345	XLOC_012916	42.6389	52.0592	1.22093	0.287983
TCONS_00021948	chr9	73721875-73722181	XLOC_012942	117.956	331.061	2.80665	1.48885
TCONS_00021983	chr9	83017114-83017413	XLOC_012977	301.527	27.1276	0.0899674	-3.47445
TCONS_00021987	chr9	84875809-84876524	XLOC_012981	36.096	61.1236	1.69336	0.759891
TCONS_00022005	chr9	89610443-89611524	XLOC_012999	142.616	16.3449	0.114608	-3.12522
TCONS_00022014	chr9	93614530-93614989	XLOC_013008	20.1897	163.266	8.0866	3.01553
TCONS_00022016	chr9	93767366-93767817	XLOC_013010	41.6251	134.646	3.23473	1.69365
TCONS_00022023	chr9	93941298-93942014	XLOC_013017	30.8805	61.007	1.97558	0.982279
TCONS_00022026	chr9	94551875-94552307	XLOC_013020	123.519	24.2171	0.19606	-2.35063
TCONS_00022027	chr9	94554006-94554579	XLOC_013021	70.7685	0.01	0.000141306	-12.7889
TCONS_00022029	chr9	94588694-94589436	XLOC_013023	53.9394	84.5425	1.56736	0.648337
TCONS_00022031	chr9	94590719-94591707	XLOC_013025	40.6651	43.8111	1.07736	0.107505
TCONS_00022032	chr9	94721080-94722953	XLOC_013026	43.3352	145.219	3.35106	1.74462
TCONS_00022033	chr9	94723696-94724295	XLOC_013027	33.1256	92.8258	2.80224	1.48658
TCONS_00022158	chr8	31227829-31483549	XLOC_013079	115.934	229.16	1.97664	0.983052
TCONS_00022205	chr8	47907907-47911042	XLOC_013098	143.952	138.227	0.96023	-0.0585484
TCONS_00022247	chr8	56525030-56529791	XLOC_013115	382.459	0.01	2.61466e-05	-15.223
TCONS_00022451	chr8	14749086-14760615	XLOC_013199	47.7856	10.7237	0.224413	-2.15577
TCONS_00022737	chr8	68221-69400	XLOC_013328	35.5315	41.2217	1.16015	0.214305
TCONS_00022738	chr8	69477-70071	XLOC_013329	67.0746	79.5219	1.18557	0.245586
TCONS_00022770	chr8	11527132-11527345	XLOC_013361	2494.52	269.723	0.108126	-3.20921
TCONS_00022773	chr8	13199178-13200722	XLOC_013364	135.693	182.707	1.34647	0.429186
TCONS_00022774	chr8	13200837-13203031	XLOC_013365	97.0345	117.58	1.21173	0.277073
TCONS_00022781	chr8	15073295-15075056	XLOC_013372	91.1363	88.9061	0.975529	-0.0357434
TCONS_00022784	chr8	15076392-15181548	XLOC_013375	1970.38	1630.14	0.827323	-0.273478
TCONS_00022787	chr8	15198823-15200680	XLOC_013378	100.466	101.234	1.00764	0.0109866
TCONS_00022789	chr8	15510917-15512030	XLOC_013380	14.6449	34.7095	2.37007	1.24493
TCONS_00022800	chr8	20543039-20543423	XLOC_013391	140.312	0.01	7.12697e-05	-13.7764
TCONS_00022818	chr8	26043205-26043893	XLOC_013409	59.8081	52.7326	0.881697	-0.181646
TCONS_00022819	chr8	26044341-26045392	XLOC_013410	28.2628	50.7474	1.79555	0.84443
TCONS_00022858	chr8	29995016-29995335	XLOC_013449	211.86	160.057	0.755485	-0.404525
TCONS_00022859	chr8	29996759-29998225	XLOC_013450	38.1172	15.9677	0.418911	-1.25529
TCONS_00022869	chr8	31227829-31483549	XLOC_013460	20.3925	71.4177	3.50216	1.80824
TCONS_00022870	chr8	31227829-31483549	XLOC_013461	8.24438	88.8739	10.7799	3.43028
TCONS_00022875	chr8	36516426-36517081	XLOC_013466	34.9462	81.5983	2.33497	1.2234
TCONS_00022880	chr8	37433840-37434656	XLOC_013471	69.1578	83.831	1.21217	0.277592
TCONS_00022890	chr8	39686838-39687908	XLOC_013481	30.7238	62.8889	2.04691	1.03345
TCONS_00022894	chr8	47096128-47096983	XLOC_013485	56.9552	13.15	0.230883	-2.11476
TCONS_00022895	chr8	47097801-47098473	XLOC_013486	56.1822	0.01	0.000177992	-12.4559
TCONS_00022896	chr8	47099282-47100107	XLOC_013487	42.6094	9.18212	0.215495	-2.21427
TCONS_00022898	chr8	47113175-47113970	XLOC_013489	67.0922	48.1948	0.718337	-0.477268		bta-mir-544b
TCONS_00022913	chr8	48131407-48133210	XLOC_013504	33.4946	5.41177	0.161571	-2.62976		bta-mir-3432b
TCONS_00022915	chr8	48137495-48138542	XLOC_013506	41.015	6.79797	0.165744	-2.59298
TCONS_00022916	chr8	48140801-48142004	XLOC_013507	34.6883	11.498	0.331466	-1.59307
TCONS_00022917	chr8	48143873-48144516	XLOC_013508	77.7299	19.3314	0.2487	-2.00752
TCONS_00022918	chr8	48144895-48145623	XLOC_013509	55.3474	5.42192	0.0979616	-3.35164
TCONS_00022920	chr8	48148228-48148935	XLOC_013511	52.3663	5.64301	0.10776	-3.2141
TCONS_00022931	chr8	54289900-54290967	XLOC_013522	33.912	73.0684	2.15465	1.10745
TCONS_00022935	chr8	54906812-54907453	XLOC_013526	6.00584	64.7251	10.777	3.42989	hsa-mir-7641-1
TCONS_00022942	chr8	56293211-56294270	XLOC_013533	31.1135	10.0558	0.323197	-1.62951
TCONS_00022944	chr8	56296402-56298009	XLOC_013535	22.8799	43.1297	1.88505	0.914601
TCONS_00022952	chr8	60081758-60082499	XLOC_013543	54.0376	95.2835	1.76328	0.818263
TCONS_00022974	chr8	63932941-63933301	XLOC_013565	240.456	51.8808	0.21576	-2.2125
TCONS_00022975	chr8	63933697-63934455	XLOC_013566	76.2407	123.229	1.61632	0.692709
TCONS_00022989	chr8	70017034-70020451	XLOC_013580	46.8535	72.0896	1.53862	0.621634
TCONS_00022994	chr8	73881408-73881909	XLOC_013585	130.862	103.456	0.790573	-0.339029
TCONS_00023018	chr8	81597666-81598447	XLOC_013609	18.3163	59.2084	3.23255	1.69267
TCONS_00023031	chr8	85443323-85462463	XLOC_013622	71.6441	13.6225	0.190141	-2.39486
TCONS_00023033	chr8	85469652-85470179	XLOC_013624	80.4768	86.7515	1.07797	0.108316
TCONS_00023046	chr8	85628490-85629118	XLOC_013637	30.9239	66.655	2.15545	1.10799
TCONS_00023047	chr8	85630233-85630929	XLOC_013638	21.4034	57.6617	2.69404	1.42977
TCONS_00023048	chr8	85631307-85632314	XLOC_013639	33.0979	46.3555	1.40056	0.486001
TCONS_00023049	chr8	86122224-86123179	XLOC_013640	53.0289	7.61765	0.143651	-2.79936
TCONS_00023050	chr8	86123723-86124613	XLOC_013641	54.1006	0.01	0.000184841	-12.4014
TCONS_00023051	chr8	86124792-86126020	XLOC_013642	36.4554	0.01	0.000274308	-11.8319
TCONS_00023054	chr8	87681229-87682199	XLOC_013645	34.6713	7.47078	0.215474	-2.21441
TCONS_00023076	chr8	90392649-90393821	XLOC_013667	52.3014	5.93087	0.113398	-3.14053
TCONS_00023077	chr8	90393874-90394697	XLOC_013668	42.7444	36.8449	0.861982	-0.21427
TCONS_00023179	chr7	15481725-15483644	XLOC_013723	54.3826	78.1219	1.43652	0.522582
TCONS_00023763	chr7	88751503-88770985	XLOC_013968	6082.89	1200.72	0.197393	-2.34086
TCONS_00023764	chr7	88751503-88770985	XLOC_013968	5443.14	1529.59	0.281012	-1.83129
TCONS_00024336	chr7	711465-712327	XLOC_014237	48.3089	52.0503	1.07745	0.107617
TCONS_00024340	chr7	886420-887121	XLOC_014241	31.7899	57.0953	1.79602	0.844804
TCONS_00024362	chr7	8628343-8629441	XLOC_014263	80.3915	44.9071	0.558605	-0.840099
TCONS_00024369	chr7	10429702-10430353	XLOC_014270	76.3761	202.608	2.65277	1.4075
TCONS_00024371	chr7	10436117-10437194	XLOC_014272	12.1924	82.0941	6.73322	2.7513
TCONS_00024373	chr7	10440605-10441797	XLOC_014274	0.01	52.3103	5231.03	12.3529
TCONS_00024380	chr7	10701827-10702733	XLOC_014281	60.4443	32.5618	0.538708	-0.892426
TCONS_00024404	chr7	15470154-15470809	XLOC_014305	58.2436	31.384	0.53884	-0.89207
TCONS_00024406	chr7	15517203-15518322	XLOC_014307	46.5606	144.209	3.09723	1.63098
TCONS_00024408	chr7	15521296-15521883	XLOC_014309	13.6525	88.2886	6.46684	2.69306
TCONS_00024410	chr7	17340065-17340942	XLOC_014311	129.942	55.153	0.424443	-1.23636
TCONS_00024439	chr7	21525152-21526039	XLOC_014340	42.691	16.726	0.391792	-1.35184
TCONS_00024471	chr7	33505158-33505998	XLOC_014372	58.273	0.01	0.000171606	-12.5086
TCONS_00024472	chr7	33506156-33506759	XLOC_014373	65.6069	0.01	0.000152423	-12.6796
TCONS_00024478	chr7	34740933-34741296	XLOC_014379	236.248	288.841	1.22262	0.289973		bta-mir-378b
TCONS_00024499	chr7	40112925-40113758	XLOC_014400	58.909	63.4727	1.07747	0.107648
TCONS_00024503	chr7	40118217-40118648	XLOC_014404	33.8278	121.592	3.59444	1.84577
TCONS_00024504	chr7	40122181-40122837	XLOC_014405	69.7418	18.7898	0.269419	-1.89207
TCONS_00024516	chr7	42990108-42990597	XLOC_014417	0.01	117.421	11742.1	13.5194
TCONS_00024518	chr7	42992058-42992913	XLOC_014419	32.5458	333.132	10.2358	3.35555
TCONS_00024523	chr7	43000201-43001141	XLOC_014424	0.01	73.819	7381.9	12.8498
TCONS_00024524	chr7	43002315-43002729	XLOC_014425	0.01	130.9	13090	13.6762
TCONS_00024525	chr7	43004401-43005490	XLOC_014426	0.01	48.5975	4859.75	12.2467
TCONS_00024537	chr7	44053165-44053712	XLOC_014438	75.947	16.3728	0.215582	-2.21369
TCONS_00024539	chr7	44056678-44057426	XLOC_014440	97.0139	26.1344	0.269388	-1.89224		bta-mir-3432b
TCONS_00024542	chr7	46049732-46050674	XLOC_014443	53.9477	38.7485	0.71826	-0.477421
TCONS_00024544	chr7	46061275-46062126	XLOC_014445	12.2787	44.0992	3.59152	1.84459
TCONS_00024556	chr7	48678352-48679213	XLOC_014457	52.4129	17.376	0.331521	-1.59283
TCONS_00024557	chr7	48679499-48680139	XLOC_014458	30.0962	77.8435	2.58649	1.371
TCONS_00024566	chr7	49946100-49946990	XLOC_014467	0.01	41.6352	4163.52	12.0236
TCONS_00024594	chr7	56656973-56657747	XLOC_014495	60.2435	9.98675	0.165773	-2.59272		bta-mir-3432b
TCONS_00024604	chr7	56775902-56776403	XLOC_014505	87.2414	18.8102	0.215611	-2.2135
TCONS_00024616	chr7	62480581-62481069	XLOC_014517	91.0689	0.01	0.000109807	-13.1527
TCONS_00024641	chr7	67483104-67497307	XLOC_014542	27.3899	33.7186	1.23106	0.299901
TCONS_00024650	chr7	69439675-69440597	XLOC_014551	642.931	875.822	1.36223	0.445974
TCONS_00024652	chr7	69444871-69445942	XLOC_014553	9.20666	52.8989	5.74572	2.52249
TCONS_00024653	chr7	69732632-69733525	XLOC_014554	46.1736	12.4371	0.269355	-1.89242
TCONS_00024654	chr7	69741336-69742398	XLOC_014555	9.30187	53.4461	5.74574	2.52249
TCONS_00024668	chr7	73544005-73544333	XLOC_014569	217.68	170.841	0.784826	-0.349555
TCONS_00024718	chr7	81247808-81248523	XLOC_014619	51.5658	5.55669	0.107759	-3.21412
TCONS_00024719	chr7	81282741-81283688	XLOC_014620	75.0268	50.0394	0.666954	-0.584342
TCONS_00024736	chr7	81899926-81900325	XLOC_014637	299.375	294.801	0.984722	-0.0222123
TCONS_00024740	chr7	82041036-82041486	XLOC_014641	20.8931	135.168	6.4695	2.69366
TCONS_00024751	chr7	83174271-83175261	XLOC_014652	6.76053	36.4177	5.38681	2.42943
TCONS_00024753	chr7	83279285-83280004	XLOC_014654	35.8222	60.6597	1.69335	0.759884
TCONS_00024778	chr7	85511999-85512631	XLOC_014679	18.3858	66.0491	3.5924	1.84495
TCONS_00024782	chr7	88751503-88770985	XLOC_014683	162.298	61.7235	0.38031	-1.39475
TCONS_00024783	chr7	89517840-89518920	XLOC_014684	33.4157	22.9087	0.685567	-0.544631
TCONS_00024786	chr7	94073140-94073675	XLOC_014687	86.4617	8.47281	0.0979949	-3.35115
TCONS_00024787	chr7	94073972-94074534	XLOC_014688	72.8707	0.01	0.000137229	-12.8311
TCONS_00024789	chr7	94096815-94097224	XLOC_014690	124.174	0.01	8.05322e-05	-13.6001
TCONS_00024790	chr7	94104936-94105786	XLOC_014691	40.9913	17.6665	0.430982	-1.2143
TCONS_00024792	chr7	97051519-97052114	XLOC_014693	46.8358	129.804	2.77147	1.47065
TCONS_00024794	chr7	97053009-97053794	XLOC_014695	22.741	63.7097	2.80153	1.48622
TCONS_00024799	chr7	97132195-97133294	XLOC_014700	38.6643	9.61234	0.24861	-2.00804
TCONS_00024801	chr7	98126197-98126902	XLOC_014702	15.7711	73.6451	4.66962	2.22331
TCONS_00024805	chr7	98864974-98866164	XLOC_014706	45.9523	5.8239	0.126738	-2.98008		bta-mir-584
TCONS_00024923	chr6	42863799-42883499	XLOC_014772	3118.28	1455.78	0.466854	-1.09896
TCONS_00024924	chr6	42863799-42883499	XLOC_014772	1496.1	472.249	0.315653	-1.66359
TCONS_00024925	chr6	42863799-42883499	XLOC_014772	978.439	439.883	0.449576	-1.15336
TCONS_00024926	chr6	42863799-42883499	XLOC_014772	1959.77	2143.58	1.09379	0.129338
TCONS_00024927	chr6	42863799-42883499	XLOC_014772	5395.68	2545.78	0.471818	-1.0837
TCONS_00025648	chr6	22100150-22100724	XLOC_015103	70.5834	30.4311	0.431137	-1.21378
TCONS_00025657	chr6	24420479-24421129	XLOC_015112	58.879	107.87	1.83206	0.873469
TCONS_00025660	chr6	24424218-24424699	XLOC_015115	158.563	80.4477	0.507355	-0.978933
TCONS_00025672	chr6	25494342-25495526	XLOC_015127	27.1942	5.85913	0.215455	-2.21454
TCONS_00025696	chr6	37282920-37283687	XLOC_015151	84.429	25.2708	0.299314	-1.74027
TCONS_00025706	chr6	42899168-42899942	XLOC_015161	125.121	49.9338	0.399084	-1.32524
TCONS_00025708	chr6	42902668-42902930	XLOC_015163	497.962	0.01	2.00819e-05	-15.6037
TCONS_00025748	chr6	43337434-43339628	XLOC_015203	450.132	1.45161	0.00322485	-8.27655
TCONS_00025749	chr6	43339814-43340416	XLOC_015204	223.607	0.01	4.47213e-05	-14.4487
TCONS_00025751	chr6	43343196-43344928	XLOC_015206	175.193	0.01	5.70799e-05	-14.0967
TCONS_00025757	chr6	44382374-44383382	XLOC_015212	52.8917	17.8072	0.336673	-1.57058
TCONS_00025758	chr6	44388030-44388606	XLOC_015213	98.3026	22.7044	0.230964	-2.11426
TCONS_00025768	chr6	58860484-58860867	XLOC_015223	394.927	258.627	0.654873	-0.610713
TCONS_00025769	chr6	58862634-58862995	XLOC_015224	254.972	68.7657	0.269699	-1.89058
TCONS_00025787	chr6	60346999-60347748	XLOC_015242	87.1559	62.61	0.718368	-0.477205
TCONS_00025788	chr6	60347969-60348370	XLOC_015243	167.595	97.327	0.580727	-0.784067
TCONS_00025789	chr6	60348427-60349103	XLOC_015244	72.4336	78.0578	1.07765	0.107884
TCONS_00025846	chr6	94093850-94094098	XLOC_015301	47.782	516.787	10.8155	3.43503
TCONS_00025847	chr6	94095938-94096498	XLOC_015302	7.32664	173.738	23.7132	4.56762
TCONS_00025849	chr6	94219041-94219936	XLOC_015304	19.1843	41.3391	2.15484	1.10758
TCONS_00025850	chr6	94220053-94220554	XLOC_015305	17.4483	112.861	6.46831	2.69339
TCONS_00025874	chr6	103293311-103293812	XLOC_015329	122.138	94.0512	0.77004	-0.376994
TCONS_00025878	chr6	108099873-108100248	XLOC_015333	191.356	95.2667	0.497851	-1.00622
TCONS_00025890	chr6	113538491-113538979	XLOC_015345	154.817	98.1817	0.634179	-0.657038
TCONS_00025891	chr6	113539090-113539837	XLOC_015346	58.3132	52.363	0.897961	-0.155275
TCONS_00025907	chr6	113850421-113851192	XLOC_015362	46.5811	5.01925	0.107753	-3.2142
TCONS_00025917	chr6	114793957-114794569	XLOC_015372	147.665	221.422	1.49949	0.584471
TCONS_00025918	chr6	114796553-114797084	XLOC_015373	31.8113	102.873	3.23385	1.69325
TCONS_00025919	chr6	114798621-114799468	XLOC_015374	16.4716	44.3686	2.69364	1.42956
TCONS_00025934	chr6	115406830-115409115	XLOC_015389	21.9149	43.0433	1.96411	0.973877		bta-mir-4286
TCONS_00025959	chr6	116506845-116507355	XLOC_015414	25.4324	100.528	3.95275	1.98286
TCONS_00025962	chr6	116538122-116539521	XLOC_015417	29.0568	48.1545	1.65725	0.728795
TCONS_00025963	chr6	116540728-116541193	XLOC_015418	19.7465	117.098	5.93006	2.56805
TCONS_00025965	chr6	116667816-116668578	XLOC_015420	236.581	122.364	0.517218	-0.951155
TCONS_00025973	chr6	116962599-116963191	XLOC_015428	74.1507	36.3271	0.489909	-1.02941
TCONS_00025974	chr6	116963260-116963797	XLOC_015429	156.293	235.863	1.50911	0.593696
TCONS_00026681	chr5	57773088-57775497	XLOC_015732	48.1804	21.6229	0.44879	-1.15589
TCONS_00027211	chr5	20781882-20783637	XLOC_015969	105.295	102.263	0.971205	-0.0421527
TCONS_00027557	chr5	88150498-88153139	XLOC_016114	58.8827	0.00095425	1.62059e-05	-15.9131
TCONS_00027604	chr5	1132907-1133385	XLOC_016142	94.2496	10.1614	0.107814	-3.21339
TCONS_00027616	chr5	2019585-2020267	XLOC_016154	27.5182	65.2402	2.3708	1.24538
TCONS_00027622	chr5	2236392-2238442	XLOC_016160	56.6332	23.4616	0.414273	-1.27135
TCONS_00027623	chr5	2238545-2238990	XLOC_016161	117.18	22.9731	0.19605	-2.35071
TCONS_00027628	chr5	2278560-2279046	XLOC_016166	146.7	0.01	6.81663e-05	-13.8406
TCONS_00027634	chr5	2641189-2642264	XLOC_016172	30.5499	0.01	0.000327333	-11.577
TCONS_00027655	chr5	4672037-4673033	XLOC_016193	36.9056	18.073	0.489709	-1.03
TCONS_00027665	chr5	4880781-4881324	XLOC_016203	7.68117	82.7969	10.7792	3.43018
TCONS_00027667	chr5	4883721-4885498	XLOC_016205	6.80879	62.3395	9.15574	3.19468
TCONS_00027668	chr5	4885652-4886769	XLOC_016206	2.91632	59.6935	20.4688	4.35535
TCONS_00027669	chr5	4886879-4888096	XLOC_016207	7.89568	107.739	13.6453	3.77033		bta-mir-3432b
TCONS_00027672	chr5	4892018-4892859	XLOC_016210	0.01	76.1239	7612.39	12.8941
TCONS_00027688	chr5	6216697-6217090	XLOC_016226	67.0208	144.57	2.15709	1.10909
TCONS_00027689	chr5	6217331-6218397	XLOC_016227	52.4694	23.2756	0.443603	-1.17266
TCONS_00027729	chr5	10893788-10894604	XLOC_016267	51.8684	32.601	0.628533	-0.66994
TCONS_00027734	chr5	12053935-12054544	XLOC_016272	38.7982	90.5998	2.33515	1.22352
TCONS_00027742	chr5	12686614-12687010	XLOC_016280	686.785	783.447	1.14075	0.189977
TCONS_00027761	chr5	15415467-15416886	XLOC_016299	28.5833	68.6859	2.40301	1.26484
TCONS_00027779	chr5	17623627-17623967	XLOC_016317	363.796	235.521	0.647399	-0.627274
TCONS_00027803	chr5	20253343-20254060	XLOC_016341	61.6433	0.01	0.000162224	-12.5897		bta-mir-3432b
TCONS_00027824	chr5	32428472-32431212	XLOC_016362	32.8273	50.1841	1.52873	0.612334
TCONS_00027825	chr5	32431268-32431730	XLOC_016363	59.8969	118.398	1.9767	0.983091
TCONS_00027826	chr5	32432173-32432895	XLOC_016364	20.3541	71.2829	3.50214	1.80824
TCONS_00027837	chr5	36072252-36072511	XLOC_016375	440.057	43.2411	0.0982625	-3.34722
TCONS_00027865	chr5	37895627-37896567	XLOC_016403	39.6674	11.6556	0.293833	-1.76693
TCONS_00027868	chr5	40041077-40042222	XLOC_016406	8.49201	30.4945	3.59096	1.84437
TCONS_00027875	chr5	40754285-40755194	XLOC_016413	45.1436	16.2128	0.359138	-1.47739
TCONS_00027876	chr5	40891771-40892117	XLOC_016414	157.349	282.95	1.79823	0.846579
TCONS_00027893	chr5	41591562-41592631	XLOC_016431	6.15177	43.0783	7.00259	2.80789
TCONS_00027897	chr5	41770086-41770510	XLOC_016435	185.851	237.993	1.28056	0.356773
TCONS_00027902	chr5	43234639-43234841	XLOC_016440	2314.75	487.343	0.210538	-2.24785
TCONS_00027905	chr5	43345823-43346343	XLOC_016443	82.1927	0.01	0.000121665	-13.0048
TCONS_00027927	chr5	47145553-47146697	XLOC_016465	36.8373	18.3159	0.497211	-1.00807
TCONS_00027933	chr5	48234232-48235822	XLOC_016471	90.7024	24.9452	0.275022	-1.86238
TCONS_00027934	chr5	48236028-48236801	XLOC_016472	143.905	30.0118	0.208553	-2.26151
TCONS_00027935	chr5	48236905-48237660	XLOC_016473	114.97	25.8095	0.224489	-2.15528
TCONS_00027943	chr5	48697711-48698259	XLOC_016481	45.4403	81.634	1.79651	0.845198
TCONS_00027944	chr5	48699642-48700699	XLOC_016482	37.4225	23.5178	0.62844	-0.670153
TCONS_00027945	chr5	48700795-48701705	XLOC_016483	78.8914	80.9509	1.02611	0.0371791
TCONS_00027961	chr5	54766300-54767390	XLOC_016499	30.0398	6.47245	0.215462	-2.21449
TCONS_00027970	chr5	54883801-54884068	XLOC_016508	429.246	38.6509	0.0900437	-3.47323
TCONS_00027974	chr5	57765358-57766396	XLOC_016512	146.673	41.2217	0.281045	-1.83113
TCONS_00027975	chr5	57766528-57767859	XLOC_016513	123.164	71.4412	0.580049	-0.785752
TCONS_00027976	chr5	57768200-57768819	XLOC_016514	63.1504	74.866	1.18552	0.245519
TCONS_00027977	chr5	57769319-57769845	XLOC_016515	201.794	113.115	0.560547	-0.835093
TCONS_00027979	chr5	57780413-57781599	XLOC_016517	113.986	61.3971	0.538637	-0.892614
TCONS_00027980	chr5	57782263-57782886	XLOC_016518	93.8472	20.2285	0.215547	-2.21392
TCONS_00027981	chr5	57799905-57800613	XLOC_016519	26.1324	67.5849	2.58625	1.37086
TCONS_00027988	chr5	58305273-58321033	XLOC_016526	31.9232	13.7568	0.430934	-1.21446
TCONS_00027989	chr5	58305273-58321033	XLOC_016527	41.0384	20.0978	0.489732	-1.02994
TCONS_00027990	chr5	58305273-58321033	XLOC_016528	104.404	0.01	9.57818e-05	-13.3499
TCONS_00027991	chr5	58305273-58321033	XLOC_016529	115.809	45.4079	0.392093	-1.35073
TCONS_00027993	chr5	58324314-58325001	XLOC_016531	108.962	23.4841	0.215526	-2.21407
TCONS_00027994	chr5	58325083-58326696	XLOC_016532	419.592	198.377	0.472785	-1.08074
TCONS_00028005	chr5	59406914-59408137	XLOC_016543	28.7824	22.55	0.783465	-0.352059	hsa-mir-4662b	bta-mir-3432b
TCONS_00028014	chr5	59537736-59538891	XLOC_016552	64.4295	45.2668	0.702579	-0.509268	hsa-mir-645
TCONS_00028016	chr5	59576979-59577424	XLOC_016554	31.9583	160.812	5.03193	2.33111	hsa-mir-1302
TCONS_00028020	chr5	60465026-60465737	XLOC_016558	36.3741	55.9952	1.53943	0.622392
TCONS_00028042	chr5	72448419-72448883	XLOC_016580	128.823	128.212	0.995257	-0.0068589
TCONS_00028053	chr5	78577983-78578670	XLOC_016591	81.7211	64.5812	0.790263	-0.339594
TCONS_00028058	chr5	78705617-78706167	XLOC_016596	128.029	97.4136	0.760871	-0.394276
TCONS_00028069	chr5	88140438-88141863	XLOC_016607	48.1365	0.01	0.000207743	-12.2329	hsa-mir-649
TCONS_00028071	chr5	88148072-88148560	XLOC_016609	100.176	0.01	9.98243e-05	-13.2902
TCONS_00028072	chr5	88148722-88149391	XLOC_016610	90.4564	0.01	0.00011055	-13.143
TCONS_00028076	chr5	90518396-90519387	XLOC_016614	23.6323	61.8326	2.61644	1.38761
TCONS_00028077	chr5	92103113-92103991	XLOC_016615	74.706	72.018	0.964019	-0.0528666
TCONS_00028096	chr5	95300104-95300513	XLOC_016634	0.01	200.872	20087.2	14.294
TCONS_00028097	chr5	95300992-95301295	XLOC_016635	72.6779	496.901	6.83703	2.77337
TCONS_00028098	chr5	95303638-95303895	XLOC_016636	41.2252	445.641	10.8099	3.43428
TCONS_00028099	chr5	95303992-95304388	XLOC_016637	0.01	156.689	15668.9	13.9356
TCONS_00028106	chr5	98218166-98218983	XLOC_016644	56.1009	0.01	0.00017825	-12.4538
TCONS_00028107	chr5	98270526-98270812	XLOC_016645	600.24	0.01	1.666e-05	-15.8733
TCONS_00028108	chr5	98271033-98271591	XLOC_016646	73.6664	47.6421	0.646728	-0.62877
TCONS_00028109	chr5	98291784-98292278	XLOC_016647	89.2614	28.8694	0.323425	-1.6285
TCONS_00028211	chr4	31512347-31513540	XLOC_016706	82.8926	416.866	5.02899	2.33027
TCONS_00028266	chr4	54614239-54615158	XLOC_016737	204.198	0.01	4.89721e-05	-14.3177
TCONS_00028784	chr4	77521518-77522517	XLOC_016970	57.4676	27.0878	0.471358	-1.08511
TCONS_00028805	chr4	91664416-91665616	XLOC_016983	61.5541	31.7137	0.515217	-0.956749
TCONS_00028839	chr4	94636044-94689668	XLOC_016994	35.1711	73.3905	2.08667	1.0612
TCONS_00028999	chr4	11131574-11132072	XLOC_017084	52.8575	208.941	3.95291	1.98292
TCONS_00029000	chr4	11133092-11133582	XLOC_017085	162.825	117.027	0.718729	-0.476481
TCONS_00029032	chr4	31471314-31471806	XLOC_017117	125.798	29.0618	0.23102	-2.11391
TCONS_00029035	chr4	31511592-31512245	XLOC_017120	29.2481	69.3443	2.3709	1.24543
TCONS_00029045	chr4	34649349-34649625	XLOC_017130	383.562	172.634	0.450081	-1.15174
TCONS_00029051	chr4	43312638-43313834	XLOC_017136	32.2431	14.4727	0.448862	-1.15566
TCONS_00029065	chr4	46190258-46192869	XLOC_017150	76.9631	123.741	1.6078	0.685085
TCONS_00029068	chr4	46199336-46201665	XLOC_017153	84.5926	62.5556	0.739493	-0.435392
TCONS_00029082	chr4	47821401-47822006	XLOC_017167	45.7026	98.514	2.15554	1.10805
TCONS_00029100	chr4	51657893-51658643	XLOC_017185	57.9998	0.01	0.000172414	-12.5018
TCONS_00029111	chr4	54623429-54623803	XLOC_017196	162.804	0.01	6.14236e-05	-13.9908
TCONS_00029113	chr4	55852416-55853277	XLOC_017198	44.3493	0.01	0.000225483	-12.1147		bta-mir-544b
TCONS_00029114	chr4	55853835-55855243	XLOC_017199	53.2465	0.01	0.000187806	-12.3785
TCONS_00029115	chr4	55870917-55871831	XLOC_017200	56.0389	16.1005	0.287309	-1.79932
TCONS_00029116	chr4	55876211-55876924	XLOC_017201	82.8218	16.7341	0.202049	-2.30722
TCONS_00029119	chr4	55889086-55890363	XLOC_017204	201.398	104.46	0.518674	-0.947099
TCONS_00029138	chr4	63919310-63919895	XLOC_017223	82.3313	22.1845	0.269454	-1.89189
TCONS_00029142	chr4	65911933-65912489	XLOC_017227	74.0708	15.968	0.215578	-2.21372
TCONS_00029157	chr4	68894298-68895197	XLOC_017242	53.4122	12.3316	0.230876	-2.11481
TCONS_00029158	chr4	68897209-68899896	XLOC_017243	44.3389	23.2955	0.525396	-0.928522
TCONS_00029159	chr4	68901259-68902195	XLOC_017244	97.8886	27.3427	0.279325	-1.83999
TCONS_00029175	chr4	71230241-71231053	XLOC_017260	21.7512	60.9352	2.80146	1.48618
TCONS_00029177	chr4	72307684-72308516	XLOC_017262	12.6431	77.1944	6.10565	2.61015
TCONS_00029178	chr4	72386264-72387255	XLOC_017263	47.2645	109.116	2.30862	1.20703
TCONS_00029187	chr4	76924414-76925507	XLOC_017272	11.9759	32.2545	2.69328	1.42937		bta-mir-544b
TCONS_00029188	chr4	76926018-76926785	XLOC_017273	14.0715	60.65	4.31013	2.10773
TCONS_00029208	chr4	91662130-91664160	XLOC_017293	139.454	117.004	0.839015	-0.253231
TCONS_00029209	chr4	91666349-91666841	XLOC_017294	71.8847	96.8727	1.34761	0.430405
TCONS_00029210	chr4	91666913-91667618	XLOC_017295	57.8274	28.3251	0.489821	-1.02967
TCONS_00029212	chr4	91674021-91675509	XLOC_017297	39.552	11.2119	0.283472	-1.81872
TCONS_00029213	chr4	91675756-91676414	XLOC_017298	57.8689	24.9455	0.431069	-1.21401
TCONS_00029221	chr4	94636044-94689668	XLOC_017306	30.6566	15.2419	0.497182	-1.00815
TCONS_00029222	chr4	94694525-94695842	XLOC_017307	33.5722	7.74967	0.230836	-2.11506
TCONS_00029223	chr4	94697953-94698524	XLOC_017308	85.37	30.672	0.359283	-1.47681
TCONS_00029227	chr4	94717983-94718237	XLOC_017311	648.02	233.538	0.360387	-1.47238
TCONS_00029228	chr4	94719112-94720873	XLOC_017312	77.3799	40.7486	0.526604	-0.925208
TCONS_00029229	chr4	94721473-94723390	XLOC_017313	65.6911	25.2706	0.384688	-1.37824
TCONS_00029230	chr4	94752536-94754995	XLOC_017314	30.9448	14.1011	0.455686	-1.13389
TCONS_00029231	chr4	94760069-94761057	XLOC_017315	40.6651	25.5565	0.628463	-0.670101
TCONS_00029262	chr4	103472017-103473144	XLOC_017346	14.4257	46.6224	3.2319	1.69238
TCONS_00029267	chr4	104658314-104659170	XLOC_017351	32.4968	65.6508	2.02022	1.01451
TCONS_00029305	chr4	114584272-114585138	XLOC_017389	4.00186	43.1178	10.7744	3.42954
TCONS_00029326	chr4	118880095-118880512	XLOC_017410	119.766	25.831	0.215679	-2.21304
TCONS_00029382	chr3	2665811-2670429	XLOC_017436	185.775	295.281	1.58945	0.668532
TCONS_00030191	chr3	138819122-138906244	XLOC_017801	147.315	0.01	6.78817e-05	-13.8466
TCONS_00031021	chr3	18101429-18103484	XLOC_018131	151.165	130.287	0.861886	-0.214431
TCONS_00032276	chr3	4105828-4107897	XLOC_018714	73.3093	153.279	2.09085	1.06409	hsa-mir-151a,hsa-mir-708	bta-mir-151,bta-mir-708
TCONS_00032289	chr3	5021187-5021709	XLOC_018727	89.8645	0.01	0.000111279	-13.1335
TCONS_00032380	chr3	18873919-18874804	XLOC_018818	46.7063	0.01	0.000214104	-12.1894
TCONS_00032383	chr3	19481849-19482169	XLOC_018821	693.697	90.7482	0.130818	-2.93436
TCONS_00032384	chr3	19482333-19482823	XLOC_018822	144.733	29.2568	0.202143	-2.30655
TCONS_00032394	chr3	20300636-20301245	XLOC_018832	77.5964	34.8461	0.449069	-1.15499	hsa-mir-1913
TCONS_00032397	chr3	20477995-20479120	XLOC_018835	54.9352	31.1482	0.566999	-0.818582
TCONS_00032398	chr3	20479371-20479729	XLOC_018836	178.453	35.0034	0.196149	-2.34998
TCONS_00032399	chr3	20517711-20518648	XLOC_018837	18.1032	39.0085	2.15478	1.10754
TCONS_00032400	chr3	20599786-20600581	XLOC_018838	44.7281	9.63895	0.215501	-2.21423
TCONS_00032416	chr3	31033786-31034899	XLOC_018854	35.1478	3.15541	0.0897755	-3.47754
TCONS_00032417	chr3	31041693-31042559	XLOC_018855	64.0298	8.62356	0.13468	-2.89239
TCONS_00032418	chr3	31043251-31043817	XLOC_018856	79.3012	23.3115	0.293962	-1.7663
TCONS_00032420	chr3	31044904-31045474	XLOC_018858	85.5957	30.7531	0.359283	-1.47681
TCONS_00032421	chr3	31046198-31046712	XLOC_018859	83.7227	45.127	0.539006	-0.891628
TCONS_00032422	chr3	31046906-31048193	XLOC_018860	32.028	10.616	0.33146	-1.59309
TCONS_00032423	chr3	31048656-31049521	XLOC_018861	48.0937	25.9091	0.538721	-0.892389
TCONS_00032425	chr3	31110571-31111452	XLOC_018863	70.466	42.1791	0.598574	-0.740399
TCONS_00032449	chr3	33985633-33986173	XLOC_018887	7.74732	83.5107	10.7793	3.43019
TCONS_00032472	chr3	38036731-38037443	XLOC_018910	51.8631	55.8875	1.0776	0.107817		bta-mir-3432b
TCONS_00032484	chr3	39947547-39947760	XLOC_018922	13470.4	17532	1.30152	0.380198
TCONS_00032489	chr3	42940758-42941547	XLOC_018927	76.8016	53.547	0.697212	-0.520331
TCONS_00032490	chr3	42942077-42942996	XLOC_018928	77.9152	103.933	1.33392	0.415677
TCONS_00032494	chr3	43126153-43126665	XLOC_018932	92.67	45.4091	0.490009	-1.02912
TCONS_00032519	chr3	58697463-58698466	XLOC_018957	53.2177	10.7502	0.202004	-2.30754
TCONS_00032550	chr3	62954350-62954987	XLOC_018988	84.837	91.4297	1.07771	0.107969
TCONS_00032551	chr3	62955124-62956719	XLOC_018989	63.4577	35.2132	0.554908	-0.849679
TCONS_00032552	chr3	62956820-62957927	XLOC_018990	73.7046	41.2893	0.5602	-0.835987
TCONS_00032553	chr3	62959311-62959678	XLOC_018991	153.908	66.411	0.431498	-1.21257
TCONS_00032572	chr3	76036974-76037724	XLOC_019010	48.3332	5.20815	0.107755	-3.21417
TCONS_00032591	chr3	77873871-77875024	XLOC_019029	28.0711	12.0963	0.430916	-1.21452
TCONS_00032592	chr3	77876252-77876756	XLOC_019030	103.684	18.6294	0.179675	-2.47654
TCONS_00032593	chr3	77877010-77877640	XLOC_019031	80.0353	39.8104	0.497411	-1.00749
TCONS_00032599	chr3	79979591-79980147	XLOC_019037	185.177	103.792	0.560502	-0.83521
TCONS_00032601	chr3	79982928-79983169	XLOC_019039	545.263	59.0041	0.108212	-3.20807
TCONS_00032602	chr3	79983686-79984108	XLOC_019040	128.882	63.1742	0.490171	-1.02864
TCONS_00032603	chr3	79984261-79985022	XLOC_019041	66.3591	35.7522	0.538769	-0.892262
TCONS_00032605	chr3	80217581-80218682	XLOC_019043	8.90292	35.1677	3.95013	1.9819
TCONS_00032606	chr3	80219043-80220188	XLOC_019044	22.6453	51.8407	2.28925	1.19487
TCONS_00032633	chr3	91877377-91878771	XLOC_019071	58.3554	53.1903	0.911489	-0.133703
TCONS_00032635	chr3	91882211-91883066	XLOC_019073	77.2963	149.033	1.92807	0.947161	hsa-mir-548i	bta-mir-4286
TCONS_00032644	chr3	95635894-95636910	XLOC_019082	16.3682	42.3223	2.58564	1.37052
TCONS_00032652	chr3	96582221-96582885	XLOC_019090	62.8471	12.3142	0.195939	-2.35152
TCONS_00032655	chr3	98907737-98909444	XLOC_019093	40.9591	34.5282	0.842992	-0.246409
TCONS_00032659	chr3	98915752-98917721	XLOC_019097	31.8846	21.2603	0.666789	-0.584698
TCONS_00032681	chr3	103111520-103112923	XLOC_019119	22.2776	35.9966	1.61582	0.692267
TCONS_00032697	chr3	104070377-104071145	XLOC_019135	32.7765	90.817	2.7708	1.4703
TCONS_00032716	chr3	107729001-107729629	XLOC_019154	80.4021	73.3205	0.911923	-0.133017
TCONS_00032717	chr3	107730427-107730897	XLOC_019155	116.35	135.9	1.16803	0.224074
TCONS_00032736	chr3	127482112-127482724	XLOC_019174	6.42021	124.55	19.3997	4.27796
TCONS_00032737	chr3	127482803-127483668	XLOC_019175	4.00781	95.0001	23.7037	4.56704
TCONS_00032748	chr3	131124511-131125592	XLOC_019186	51.5844	39.2279	0.760461	-0.395055
TCONS_00032750	chr3	131845577-131845886	XLOC_019188	0.01	248.149	24814.9	14.5989
TCONS_00032761	chr3	134090598-134091082	XLOC_019199	92.315	0.01	0.000108325	-13.1723
TCONS_00032764	chr3	134222973-134223284	XLOC_019202	226.043	73.1965	0.323817	-1.62675
TCONS_00032765	chr3	134223381-134224141	XLOC_019203	66.4758	10.2329	0.153934	-2.69961
TCONS_00032775	chr3	135660379-135661149	XLOC_019213	65.3264	35.1955	0.538764	-0.892275
TCONS_00032793	chr3	138553088-138554268	XLOC_019231	8.19127	41.18	5.0273	2.32978
TCONS_00032796	chr3	138819122-138906244	XLOC_019234	53.5477	0.01	0.000186749	-12.3866
TCONS_00032797	chr3	138819122-138906244	XLOC_019235	57.6348	0.01	0.000173506	-12.4927
TCONS_00032798	chr3	138819122-138906244	XLOC_019236	40.56	0.01	0.000246548	-11.9858
TCONS_00032799	chr3	138819122-138906244	XLOC_019237	132.616	6.806	0.0513211	-4.2843
TCONS_00032801	chr3	138819122-138906244	XLOC_019239	132.412	0.01	7.55219e-05	-13.6927
TCONS_00032807	chr3	138819122-138906244	XLOC_019245	258.018	0.01	3.8757e-05	-14.6552
TCONS_00032810	chr3	138819122-138906244	XLOC_019248	62.172	0.01	0.000160844	-12.602
TCONS_00032812	chr3	138819122-138906244	XLOC_019250	39.827	0.01	0.000251086	-11.9595
TCONS_00032813	chr3	138819122-138906244	XLOC_019251	78.0501	0.01	0.000128123	-12.9302
TCONS_00032820	chr3	140066412-140068171	XLOC_019258	67.1482	66.7647	0.994289	-0.00826321
TCONS_00032825	chr3	140588309-140589459	XLOC_019263	239.351	121.341	0.506958	-0.980061
TCONS_00032826	chr3	140589764-140590981	XLOC_019264	36.8465	34.023	0.923371	-0.115017
TCONS_00032827	chr3	140591188-140595615	XLOC_019265	119.784	77.542	0.647349	-0.627385
TCONS_00032829	chr3	140644665-140645032	XLOC_019267	30.7817	348.658	11.3268	3.50167
TCONS_00032836	chr3	141119906-141120853	XLOC_019274	53.5906	26.9443	0.50278	-0.992
TCONS_00032837	chr3	141126503-141127393	XLOC_019275	15.4573	41.6352	2.69356	1.42952
TCONS_00032838	chr3	141129478-141130768	XLOC_019276	27.0266	21.174	0.78345	-0.352086
TCONS_00032840	chr3	141146012-141146507	XLOC_019278	88.9671	38.3654	0.431231	-1.21347
TCONS_00032841	chr3	141153765-141155330	XLOC_019279	45.1943	23.2828	0.515171	-0.956876
TCONS_00032843	chr3	141161195-141163221	XLOC_019281	60.3165	49.1219	0.814402	-0.296186
TCONS_00032844	chr3	141165350-141166018	XLOC_019282	56.654	6.10537	0.107766	-3.21403
TCONS_00032845	chr3	141166735-141167318	XLOC_019283	117.232	14.8653	0.126802	-2.97935
TCONS_00032846	chr3	141167593-141168725	XLOC_019284	40.1772	12.3665	0.307799	-1.69994
TCONS_00032850	chr3	142729541-142729909	XLOC_019288	45.9108	181.594	3.95537	1.98381
TCONS_00032851	chr3	142730312-142731116	XLOC_019289	8.81414	47.486	5.38748	2.42961
TCONS_00032852	chr3	142732433-142732950	XLOC_019290	33.1802	89.4209	2.69501	1.43029
TCONS_00032855	chr3	144609481-144610806	XLOC_019293	33.3352	51.2996	1.5389	0.621901
TCONS_00032856	chr3	144611159-144612016	XLOC_019294	40.56	30.5909	0.754214	-0.406955
TCONS_00032886	chr3	152348011-152348929	XLOC_019324	37.1535	16.0118	0.430963	-1.21436
TCONS_00032895	chr3	154366138-154366439	XLOC_019333	246.684	26.6312	0.107957	-3.21147
TCONS_00032904	chr3	156849673-156850143	XLOC_019342	126.046	125.446	0.99524	-0.00688387
TCONS_00032905	chr3	159524147-159524961	XLOC_019343	30.3538	70.0838	2.3089	1.2072
TCONS_00032940	chr3	166922865-166923311	XLOC_019378	74.2761	125.855	1.69442	0.760793
TCONS_00032941	chr3	167642400-167642888	XLOC_019379	91.0689	39.2727	0.431242	-1.21343
TCONS_00032942	chr3	167694392-167694849	XLOC_019380	30.5128	142.565	4.6723	2.22413
TCONS_00032945	chr3	167780030-167780991	XLOC_019383	35.0769	26.4538	0.754166	-0.407046
TCONS_00032946	chr3	167784082-167785157	XLOC_019384	48.8798	13.1648	0.26933	-1.89255
TCONS_00032952	chr3	169107775-169108359	XLOC_019390	0.01	74.1369	7413.69	12.856
TCONS_00032957	chr3	170549699-170550492	XLOC_019395	17.9508	77.3682	4.31001	2.10769		bta-mir-3432b
TCONS_00032958	chr3	170550788-170551612	XLOC_019396	4.26768	142.548	33.4018	5.06185
TCONS_00032984	chr3	177346548-177346965	XLOC_019422	35.9297	129.155	3.59466	1.84585
TCONS_00032985	chr3	177399656-177400094	XLOC_019423	98.5995	118.133	1.19811	0.26076
TCONS_00032988	chr3	177410858-177412025	XLOC_019426	47.0359	86.4387	1.83772	0.877915
TCONS_00032994	chr3	177427251-177427649	XLOC_019432	39.2382	141.063	3.59504	1.84601
TCONS_00032998	chr3	177435751-177436600	XLOC_019436	49.2644	30.9634	0.628515	-0.669982
TCONS_00032999	chr3	177438285-177439165	XLOC_019437	7.84094	46.4644	5.92587	2.56703
TCONS_00033002	chr3	177451560-177452211	XLOC_019440	23.5003	63.315	2.69422	1.42987
TCONS_00033003	chr3	177457937-177459235	XLOC_019441	14.6352	49.9244	3.41126	1.7703
TCONS_00033007	chr3	178954482-178955386	XLOC_019445	90.921	16.3266	0.179569	-2.47739
TCONS_00033015	chr3	179447394-179447902	XLOC_019453	528.927	91.9677	0.173876	-2.52387
TCONS_00033016	chr3	179450869-179451397	XLOC_019454	240.713	25.948	0.107796	-3.21362
TCONS_00033019	chr3	179451674-179464463	XLOC_019457	1005.73	523.294	0.520313	-0.942549
TCONS_00033024	chr3	180066205-180066468	XLOC_019462	415.465	81.6349	0.19649	-2.34747
TCONS_00033028	chr3	180272891-180274186	XLOC_019466	22.0125	50.0602	2.27417	1.18534
TCONS_00033030	chr3	180282223-180282661	XLOC_019468	21.911	70.8799	3.2349	1.69372
TCONS_00033050	chr3	184998896-184999307	XLOC_019488	159.955	305.192	1.90799	0.932051
TCONS_00033129	chr3	210151095-210151333	XLOC_019567	696.442	314.099	0.451005	-1.14878
TCONS_00033134	chr3	210761081-210761395	XLOC_019572	2712.24	1832.62	0.675685	-0.565577
TCONS_00033138	chr3	210831273-210831831	XLOC_019576	81.033	23.8211	0.293968	-1.76627
TCONS_00033139	chr3	210831936-210832501	XLOC_019577	86.7421	7.79134	0.0898219	-3.47679
TCONS_00033140	chr3	210835754-210836592	XLOC_019578	70.979	4.49867	0.0633803	-3.97982
TCONS_00033155	chr3	212915949-212916222	XLOC_019593	99.4178	358.002	3.60098	1.84839
TCONS_00033166	chr3	213300019-213301492	XLOC_019604	50.5453	167.879	3.32136	1.73177
TCONS_00033181	chr3	214644309-214645120	XLOC_019619	43.5726	14.0847	0.323247	-1.62929
TCONS_00033201	chr3	216855166-216855606	XLOC_019639	43.469	117.181	2.69574	1.43068
TCONS_00033202	chr3	216855948-216856444	XLOC_019640	35.4699	105.158	2.96471	1.56789
TCONS_00033223	chr3	220605424-220606048	XLOC_019661	24.968	73.9994	2.96377	1.56743
TCONS_00033224	chr3	220621961-220622186	XLOC_019662	965.849	0.01	1.03536e-05	-16.5595
TCONS_00033336	chr2	21495609-21497969	XLOC_019724	99.1717	38.8787	0.392034	-1.35095
TCONS_00034497	chr2	29335691-29336674	XLOC_020221	246.947	533.454	2.1602	1.11116
TCONS_00035449	chr2	248403267-248406356	XLOC_020615	44.1158	37.6608	0.853681	-0.228232
TCONS_00035450	chr2	248403267-248406356	XLOC_020615	40.1437	45.3716	1.13023	0.176616
TCONS_00035483	chr2	2116031-2116897	XLOC_020640	16.0075	43.1178	2.6936	1.42954
TCONS_00035493	chr2	2729374-2730379	XLOC_020650	13.2717	71.4916	5.38677	2.42942
TCONS_00035495	chr2	2732880-2733299	XLOC_020652	47.4848	128.018	2.69598	1.43081
TCONS_00035515	chr2	12492022-12492780	XLOC_020672	9.53009	66.7489	7.00402	2.80818
TCONS_00035516	chr2	12494257-12494824	XLOC_020673	21.57	77.4978	3.59285	1.84513
TCONS_00035521	chr2	13182272-13183323	XLOC_020678	56.5256	30.4484	0.538666	-0.892538
TCONS_00035524	chr2	13220759-13221741	XLOC_020681	34.1448	0.01	0.00029287	-11.7375
TCONS_00035542	chr2	17241252-17241873	XLOC_020699	31.4281	101.614	3.23322	1.69297
TCONS_00035545	chr2	17374394-17375199	XLOC_020702	39.599	109.04	2.7536	1.46132
TCONS_00035550	chr2	17564672-17566289	XLOC_020707	68.1581	55.0633	0.807876	-0.307794
TCONS_00035557	chr2	26012883-26013123	XLOC_020714	278.242	662.458	2.38087	1.25149		bta-mir-3432a
TCONS_00035558	chr2	26049599-26050467	XLOC_020715	55.8604	25.7941	0.46176	-1.11478
TCONS_00035566	chr2	27312494-27313287	XLOC_020723	49.3646	9.67103	0.19591	-2.35174
TCONS_00035592	chr2	32670567-32671261	XLOC_020749	32.2329	75.2589	2.33485	1.22333
TCONS_00035607	chr2	35801318-35802266	XLOC_020764	42.8158	130.699	3.05259	1.61003
TCONS_00035609	chr2	35902689-35903118	XLOC_020766	22.7419	171.665	7.5484	2.91617
TCONS_00035611	chr2	35904108-35905110	XLOC_020768	43.2927	78.932	1.82322	0.866487
TCONS_00035622	chr2	36801072-36801880	XLOC_020779	13.1354	108.509	8.26081	3.04628
TCONS_00035626	chr2	36967924-36968230	XLOC_020783	141.548	305.595	2.15895	1.11033
TCONS_00035638	chr2	38319213-38321122	XLOC_020795	36.1413	44.0064	1.21762	0.284065
TCONS_00035642	chr2	41974381-41974959	XLOC_020799	83.8231	7.52893	0.0898193	-3.47683
TCONS_00035689	chr2	50876357-50877548	XLOC_020846	10.8015	40.7265	3.77045	1.91474
TCONS_00035695	chr2	52323908-52324574	XLOC_020852	79.65	208.458	2.61718	1.38801
TCONS_00035717	chr2	61271441-61272094	XLOC_020874	87.7442	81.9523	0.933991	-0.0985193
TCONS_00035721	chr2	62996042-62996368	XLOC_020878	180.75	281.753	1.5588	0.640435
TCONS_00035726	chr2	63747573-63748303	XLOC_020883	35.0902	75.6247	2.15515	1.10779
TCONS_00035727	chr2	63748676-63749372	XLOC_020884	69.5611	74.9603	1.07762	0.107846
TCONS_00035728	chr2	63750068-63751236	XLOC_020885	52.5157	11.9104	0.226797	-2.14053
TCONS_00035729	chr2	63752273-63753461	XLOC_020886	54.17	32.0958	0.592501	-0.75511
TCONS_00035731	chr2	63767451-63768519	XLOC_020888	46.1909	0.01	0.000216493	-12.1734
TCONS_00035735	chr2	64143899-64145489	XLOC_020892	59.825	37.4179	0.625456	-0.67702
TCONS_00035736	chr2	64145608-64146671	XLOC_020893	52.6501	40.0385	0.760464	-0.395048
TCONS_00035741	chr2	64450501-64451140	XLOC_020898	30.1634	65.0147	2.15542	1.10797
TCONS_00035791	chr2	87402367-87404772	XLOC_020948	54.865	0.01	0.000182266	-12.4217
TCONS_00035799	chr2	100466333-100467740	XLOC_020956	35.5269	14.3512	0.403953	-1.30774
TCONS_00035802	chr2	100943520-100944185	XLOC_020959	5.70131	67.585	11.8543	3.56734
TCONS_00035803	chr2	100944513-100944831	XLOC_020960	0.01	322.649	32264.9	14.9777
TCONS_00035808	chr2	101849832-101850428	XLOC_020965	93.4399	86.3217	0.923821	-0.114315
TCONS_00035809	chr2	101851749-101852183	XLOC_020966	133.636	48.0341	0.35944	-1.47618
TCONS_00035835	chr2	110859511-110860223	XLOC_020992	51.8631	55.8875	1.0776	0.107817
TCONS_00035837	chr2	110861994-110862729	XLOC_020994	59.6011	37.4642	0.628582	-0.669826
TCONS_00035881	chr2	117321113-117321902	XLOC_021038	54.2129	9.73583	0.179585	-2.47726		bta-mir-6536
TCONS_00035926	chr2	130866001-130866882	XLOC_021083	23.4887	50.6149	2.15486	1.1076		bta-mir-4286
TCONS_00035929	chr2	130873888-130875176	XLOC_021086	24.6145	39.7736	1.61586	0.692303
TCONS_00035930	chr2	130875818-130876696	XLOC_021087	19.6595	42.3635	2.15486	1.1076
TCONS_00035934	chr2	131614198-131614454	XLOC_021091	502.362	135.769	0.270261	-1.88757
TCONS_00035935	chr2	131616780-131617423	XLOC_021092	65.7714	32.219	0.489863	-1.02955
TCONS_00035940	chr2	133100438-133103164	XLOC_021097	216.153	192.67	0.891359	-0.165921
TCONS_00035951	chr2	137123622-137124164	XLOC_021108	107.843	149.46	1.3859	0.470827
TCONS_00035954	chr2	137625722-137626455	XLOC_021111	49.8511	42.9745	0.862057	-0.214144
TCONS_00035956	chr2	138416603-138417085	XLOC_021113	167.312	50.1065	0.299479	-1.73947
TCONS_00035985	chr2	149270496-149271124	XLOC_021142	86.5869	19.9965	0.230941	-2.1144
TCONS_00035991	chr2	151180348-151180993	XLOC_021148	83.3398	19.2461	0.230935	-2.11444
TCONS_00035998	chr2	156608371-156609126	XLOC_021155	205.988	196.152	0.95225	-0.0705882
TCONS_00036031	chr2	171411655-171412077	XLOC_021188	105.449	113.714	1.07838	0.108864
TCONS_00036052	chr2	183682726-183683342	XLOC_021209	63.5969	0.01	0.00015724	-12.6347
TCONS_00036054	chr2	184008385-184009299	XLOC_021211	156.909	12.0754	0.076958	-3.69979
TCONS_00036055	chr2	184015013-184015660	XLOC_021212	82.9737	6.38716	0.0769781	-3.69941
TCONS_00036066	chr2	184517911-184518831	XLOC_021223	44.4618	23.9517	0.538703	-0.892438
TCONS_00036119	chr2	203564036-203564494	XLOC_021276	131.726	32.776	0.24882	-2.00683
TCONS_00036124	chr2	203901770-203902009	XLOC_021281	113.635	860.92	7.57619	2.92147
TCONS_00036132	chr2	205218815-205219140	XLOC_021289	0.01	283.867	28386.7	14.7929
TCONS_00036133	chr2	205221540-205222231	XLOC_021290	27.0222	133.951	4.95707	2.30949
TCONS_00036145	chr2	207140656-207141682	XLOC_021302	32.3441	13.9383	0.430938	-1.21445
TCONS_00036147	chr2	207149093-207151021	XLOC_021304	31.0833	16.7403	0.538563	-0.892814
TCONS_00036149	chr2	207156657-207157777	XLOC_021306	52.3242	15.658	0.29925	-1.74058
TCONS_00036150	chr2	207159499-207160474	XLOC_021307	48.23	22.2692	0.461729	-1.11488
TCONS_00036151	chr2	207161397-207162590	XLOC_021308	53.8995	20.3226	0.377046	-1.40719		bta-mir-3432b
TCONS_00036169	chr2	210923012-210923985	XLOC_021325	48.3534	7.44209	0.15391	-2.69984
TCONS_00036186	chr2	217669775-217670007	XLOC_021342	6594.76	865.791	0.131285	-2.92923
TCONS_00036194	chr2	220344919-220345730	XLOC_021350	87.1452	70.4235	0.808117	-0.307364
TCONS_00036197	chr2	220389655-220394929	XLOC_021353	4603.4	2727.67	0.592534	-0.755031
TCONS_00036198	chr2	220389655-220394929	XLOC_021354	698.706	490.324	0.70176	-0.51095
TCONS_00036200	chr2	223178534-223234130	XLOC_021356	61.4664	113.597	1.84812	0.886055
TCONS_00036201	chr2	223178534-223234130	XLOC_021357	48.6595	91.7381	1.88531	0.9148
TCONS_00036232	chr2	234536903-234539257	XLOC_021388	27.4555	44.3579	1.61563	0.692096		bta-mir-3432b
TCONS_00036245	chr2	235133380-235133787	XLOC_021401	25.0655	162.192	6.47073	2.69393
TCONS_00036248	chr2	237249811-237250804	XLOC_021404	80.8227	54.422	0.67335	-0.570571
TCONS_00036249	chr2	237250969-237254301	XLOC_021405	67.886	61.0839	0.899801	-0.152322
TCONS_00036255	chr2	237585402-237587314	XLOC_021411	45.49	62.5153	1.37426	0.45866
TCONS_00036265	chr2	238608245-238609305	XLOC_021421	34.1854	13.3923	0.391755	-1.35198
TCONS_00036286	chr2	239855127-239855662	XLOC_021442	117.902	8.47281	0.0718632	-3.7986
TCONS_00036289	chr2	240013300-240013859	XLOC_021445	95.5056	39.5936	0.414568	-1.27032
TCONS_00036290	chr2	240014035-240015684	XLOC_021446	33.3307	53.854	1.61575	0.692202		bta-mir-3432b
TCONS_00036293	chr2	240630423-240630701	XLOC_021449	249.8	337.271	1.35016	0.433135
TCONS_00036294	chr2	241290220-241291203	XLOC_021450	57.9729	36.74	0.633744	-0.658027
TCONS_00036309	chr2	242363305-242363931	XLOC_021465	74.5591	6.69622	0.0898109	-3.47697
TCONS_00036313	chr2	242445859-242446899	XLOC_021469	9.5431	44.5516	4.66846	2.22295
TCONS_00036344	chr2	246587433-246587754	XLOC_021500	250.305	202.604	0.809428	-0.305024
TCONS_00036650	chr1	38360103-38361441	XLOC_021640	81.2548	95.5453	1.17587	0.233732
TCONS_00037364	chr1	196606876-196609281	XLOC_021967	51.1307	2.62286	0.0512972	-4.28498
TCONS_00037424	chr1	213624775-213640819	XLOC_021998	48.4999	48.2346	0.99453	-0.00791337
TCONS_00037715	chr1	271970608-271972069	XLOC_022111	47.47	4.64983	0.097953	-3.35177
TCONS_00038849	chr1	232971516-232973105	XLOC_022627	43.5674	58.195	1.33575	0.417646
TCONS_00038850	chr1	232971516-232973105	XLOC_022627	36.9871	7.83219	0.211755	-2.23953
TCONS_00038954	chr1	257528900-257529760	XLOC_022677	110.46	44.6336	0.40407	-1.30732		bta-mir-6536
TCONS_00039045	chr1	0-774	XLOC_022723	208.535	429.43	2.05927	1.04213
TCONS_00039049	chr1	184358-184976	XLOC_022727	120.267	136.439	1.13447	0.182015
TCONS_00039061	chr1	432047-432485	XLOC_022739	10.9555	118.133	10.783	3.43068
TCONS_00039065	chr1	955363-957290	XLOC_022743	34.2114	93.7998	2.74177	1.45511
TCONS_00039071	chr1	1985823-1986655	XLOC_022749	46.3579	18.1634	0.391808	-1.35178
TCONS_00039074	chr1	2007358-2008585	XLOC_022752	36.4906	14.0393	0.384737	-1.37805
TCONS_00039084	chr1	3271518-3272885	XLOC_022762	32.144	12.3665	0.384722	-1.37811
TCONS_00039086	chr1	3311240-3311867	XLOC_022764	99.1838	0.01	0.000100823	-13.2759
TCONS_00039087	chr1	3312063-3312666	XLOC_022765	65.6069	21.2129	0.323333	-1.62891
TCONS_00039145	chr1	13368569-13369335	XLOC_022823	56.384	0.01	0.000177355	-12.4611
TCONS_00039147	chr1	13372508-13373177	XLOC_022825	67.8423	0.01	0.000147401	-12.728
TCONS_00039148	chr1	13373551-13374610	XLOC_022826	52.8929	3.35194	0.0633722	-3.98001
TCONS_00039163	chr1	16800670-16801002	XLOC_022841	192.256	228.208	1.187	0.247321
TCONS_00039173	chr1	19184477-19184888	XLOC_022851	98.4335	145.962	1.48285	0.568372
TCONS_00039228	chr1	37184343-37185401	XLOC_022906	99.678	738.278	7.40663	2.88882
TCONS_00039251	chr1	50541475-50542465	XLOC_022929	20.2816	50.9848	2.51385	1.3299
TCONS_00039262	chr1	53836940-53837843	XLOC_022940	102.43	0.01	9.76276e-05	-13.3224
TCONS_00039265	chr1	53842381-53843325	XLOC_022943	96.8477	0.01	0.000103255	-13.2415
TCONS_00039288	chr1	61567552-61568702	XLOC_022966	30.9749	48.5366	1.56697	0.647973
TCONS_00039294	chr1	63583715-63585329	XLOC_022972	58.8155	22.4805	0.382221	-1.38752
TCONS_00039296	chr1	65462564-65462789	XLOC_022974	965.849	1134.23	1.17433	0.231844
TCONS_00039297	chr1	65462945-65465234	XLOC_022975	66.9061	120.568	1.80205	0.849637
TCONS_00039298	chr1	65465458-65466025	XLOC_022976	179.75	178.245	0.991627	-0.0121302
TCONS_00039299	chr1	65527852-65528420	XLOC_022977	86.0506	30.9167	0.359285	-1.4768
TCONS_00039300	chr1	65536130-65537162	XLOC_022978	41.7471	3.45968	0.0828723	-3.59297
TCONS_00039304	chr1	66204057-66204432	XLOC_022982	161.916	95.2667	0.588371	-0.765202
TCONS_00039319	chr1	68855091-68855635	XLOC_022997	53.6156	165.123	3.07976	1.62282
TCONS_00039324	chr1	69772875-69773689	XLOC_023002	26.0175	56.0671	2.15498	1.10767
TCONS_00039329	chr1	70506165-70506579	XLOC_023007	145.658	78.5399	0.539208	-0.891087
TCONS_00039330	chr1	70506730-70507673	XLOC_023008	46.6924	11.6091	0.248629	-2.00793
TCONS_00039349	chr1	77019066-77020038	XLOC_023027	48.4154	14.9033	0.307821	-1.69983
TCONS_00039351	chr1	77479551-77480144	XLOC_023029	13.4483	79.7202	5.9279	2.56752
TCONS_00039353	chr1	77482891-77483447	XLOC_023031	133.327	207.584	1.55695	0.638726
TCONS_00039354	chr1	77488750-77489079	XLOC_023032	275.032	296.795	1.07913	0.109867
TCONS_00039364	chr1	77756513-77757228	XLOC_023042	72.1921	44.4535	0.615767	-0.699544
TCONS_00039365	chr1	78611699-78611919	XLOC_023043	1134.37	1024.93	0.903524	-0.146366
TCONS_00039369	chr1	80002787-80004141	XLOC_023047	13.9301	30.0116	2.15444	1.10731
TCONS_00039403	chr1	88025393-88026023	XLOC_023080	264.732	0.01	3.77741e-05	-14.6922
TCONS_00039411	chr1	89080027-89080644	XLOC_023088	25.379	82.0563	3.23324	1.69298
TCONS_00039434	chr1	93750596-93751257	XLOC_023111	120.748	30.9825	0.256588	-1.96247
TCONS_00039462	chr1	98353006-98353745	XLOC_023139	167.636	207.202	1.23602	0.305706
TCONS_00039467	chr1	99497418-99498289	XLOC_023144	51.6413	4.28003	0.08288	-3.59283
TCONS_00039471	chr1	99519432-99519999	XLOC_023148	71.8999	30.9991	0.431142	-1.21376
TCONS_00039476	chr1	99662106-99663234	XLOC_023153	28.8206	21.7339	0.75411	-0.407153
TCONS_00039491	chr1	100658269-100658587	XLOC_023168	234.888	161.325	0.686817	-0.542003
TCONS_00039519	chr1	103711213-103711926	XLOC_023196	134.585	195.231	1.45061	0.536665		bta-mir-3432b
TCONS_00039530	chr1	105011665-105013234	XLOC_023207	15.6741	37.9885	2.42365	1.27718
TCONS_00039534	chr1	105056309-105057208	XLOC_023211	41.9667	57.5473	1.37126	0.455503
TCONS_00039536	chr1	105058814-105059252	XLOC_023213	32.8665	141.76	4.31321	2.10876
TCONS_00039545	chr1	106283952-106284579	XLOC_023222	12.398	93.5316	7.54409	2.91535
TCONS_00039554	chr1	109557586-109558030	XLOC_023231	213.9	80.7249	0.377396	-1.40585
TCONS_00039560	chr1	109911563-109911837	XLOC_023237	327.379	35.3654	0.108026	-3.21055
TCONS_00039561	chr1	109912182-109913334	XLOC_023238	36.5305	60.5443	1.65736	0.72889
TCONS_00039567	chr1	110880350-110881224	XLOC_023244	23.7297	59.6568	2.51401	1.32999
TCONS_00039582	chr1	116064701-116065697	XLOC_023259	3.35505	39.7605	11.8509	3.56693
TCONS_00039604	chr1	119883350-119883766	XLOC_023281	120.3	38.9195	0.32352	-1.62807
TCONS_00039618	chr1	124987712-124988275	XLOC_023295	14.5349	78.3334	5.38933	2.43011
TCONS_00039619	chr1	124988669-124989141	XLOC_023296	28.8801	124.55	4.31266	2.10858
TCONS_00039620	chr1	124990200-124991134	XLOC_023297	7.27055	54.8328	7.54177	2.9149		bta-mir-6536
TCONS_00039639	chr1	138743239-138743971	XLOC_023316	54.9377	26.9088	0.489806	-1.02972
TCONS_00039640	chr1	138747741-138748455	XLOC_023317	25.8323	55.6734	2.15519	1.10781
TCONS_00039644	chr1	138755022-138755309	XLOC_023321	282.837	152.715	0.53994	-0.889129
TCONS_00039645	chr1	138755455-138755866	XLOC_023322	172.259	79.6154	0.462184	-1.11346
TCONS_00039646	chr1	138756016-138757354	XLOC_023323	54.1439	40.5742	0.749377	-0.416236
TCONS_00039648	chr1	138758938-138760407	XLOC_023325	57.0416	59.1693	1.0373	0.0528344
TCONS_00039650	chr1	138762974-138764654	XLOC_023327	39.889	19.5304	0.489619	-1.03027
TCONS_00039654	chr1	138960735-138961592	XLOC_023331	16.224	61.1819	3.77107	1.91498
TCONS_00039669	chr1	154748535-154749524	XLOC_023346	67.6901	120.329	1.77765	0.829968
TCONS_00039677	chr1	160894634-160894853	XLOC_023354	5190.92	6370.91	1.22732	0.295509
TCONS_00039679	chr1	162552424-162553151	XLOC_023356	226.844	27.1603	0.119731	-3.06213
TCONS_00039680	chr1	162553525-162554483	XLOC_023357	63.3856	7.58782	0.119709	-3.0624
TCONS_00039718	chr1	175501518-175503076	XLOC_023395	37.5257	4.25494	0.113387	-3.14067
TCONS_00039719	chr1	175503307-175504335	XLOC_023396	54.8535	3.47623	0.063373	-3.97999
TCONS_00039728	chr1	177460390-177460973	XLOC_023405	96.5441	81.7591	0.846858	-0.239809
TCONS_00039732	chr1	177624099-177624820	XLOC_023409	91.7663	71.4177	0.778256	-0.361683
TCONS_00039733	chr1	177632285-177634130	XLOC_023410	91.4025	65.0492	0.711679	-0.490702
TCONS_00039736	chr1	177681795-177682262	XLOC_023413	147.023	126.814	0.862545	-0.213328
TCONS_00039737	chr1	177683333-177683913	XLOC_023414	69.4928	29.9605	0.431131	-1.2138
TCONS_00039738	chr1	177850136-177850859	XLOC_023415	30.4736	54.7297	1.79597	0.844764
TCONS_00039744	chr1	182698432-182699304	XLOC_023421	39.6657	42.7373	1.07744	0.107604
TCONS_00039746	chr1	182701934-182703115	XLOC_023423	87.2853	64.6459	0.740628	-0.43318
TCONS_00039753	chr1	183368983-183370516	XLOC_023430	20.1185	45.5097	2.26208	1.17765
TCONS_00039754	chr1	183370614-183370925	XLOC_023431	248.647	195.191	0.785012	-0.349212
TCONS_00039755	chr1	183371038-183372406	XLOC_023432	155.995	227.35	1.45742	0.543415
TCONS_00039827	chr1	196612048-196612505	XLOC_023504	162.735	0.01	6.14496e-05	-13.9902
TCONS_00039866	chr1	205519921-205521053	XLOC_023543	25.8282	52.5577	2.0349	1.02496
TCONS_00039868	chr1	205664041-205664420	XLOC_023545	28.8111	202	7.01119	2.80966
TCONS_00039874	chr1	205960371-205960942	XLOC_023551	149.398	92.0159	0.615911	-0.699206
TCONS_00039880	chr1	207831782-207832087	XLOC_023557	4117.25	4932.67	1.19805	0.260688
TCONS_00039888	chr1	213092903-213093215	XLOC_023565	269	72.5879	0.269843	-1.88981
TCONS_00039893	chr1	214491807-214493238	XLOC_023570	50.0809	51.6019	1.03037	0.0431637
TCONS_00039915	chr1	224419903-224420346	XLOC_023592	32.2126	162.093	5.03198	2.33112
TCONS_00039917	chr1	224432546-224434178	XLOC_023594	29.977	6.05442	0.201969	-2.3078
TCONS_00039927	chr1	226992103-226992878	XLOC_023604	78.6449	34.8937	0.443687	-1.17239
TCONS_00039939	chr1	230478725-230480324	XLOC_023616	61.3599	45.4404	0.740555	-0.433321
TCONS_00039943	chr1	232949416-232950563	XLOC_023620	33.8969	0.01	0.000295012	-11.7269
TCONS_00039945	chr1	232968109-232969191	XLOC_023622	42.4336	13.0613	0.307806	-1.69991
TCONS_00039947	chr1	233000311-233000538	XLOC_023624	1747.26	0.01	5.72325e-06	-17.4147
TCONS_00039950	chr1	233043517-233044318	XLOC_023627	305.585	276.776	0.905725	-0.142855
TCONS_00039952	chr1	234262303-234263037	XLOC_023629	64.6869	5.3619	0.08289	-3.59266
TCONS_00039958	chr1	235707319-235709864	XLOC_023635	105.495	60.5183	0.57366	-0.801731
TCONS_00039967	chr1	244065244-244065924	XLOC_023644	27.6309	59.5523	2.15528	1.10787
TCONS_00039968	chr1	244066103-244066820	XLOC_023645	56.5064	38.7487	0.68574	-0.544266
TCONS_00039982	chr1	247177044-247177352	XLOC_023659	3941.68	4104.63	1.04134	0.0584415
TCONS_00039996	chr1	252824116-252825207	XLOC_023673	60.0128	84.0483	1.40051	0.485948
TCONS_00040086	chr1	267345515-267346518	XLOC_023763	59.8699	21.5004	0.359119	-1.47747
TCONS_00040092	chr1	269549250-269549707	XLOC_023769	61.0257	109.665	1.79703	0.845614
TCONS_00040104	chr1	270501945-270502855	XLOC_023781	15.0269	56.6656	3.77094	1.91493
TCONS_00040105	chr1	270504470-270505361	XLOC_023782	27.0116	45.7332	1.69309	0.759663
TCONS_00040111	chr1	271831951-271832685	XLOC_023788	54.7351	0.01	0.000182698	-12.4183
TCONS_00040114	chr1	271961266-271962402	XLOC_023791	57.1529	49.2564	0.861836	-0.214516
TCONS_00040116	chr1	271969230-271969888	XLOC_023793	57.8689	6.23639	0.107768	-3.21401
