# Supplementary material for: Identification and Classification of New Transcripts in Dorper and Small-Tailed Han Sheep Skeletal Muscle Transcriptomes
Source: PLoS One. 2016 Jul 19;11(7):e0159638. doi: 10.1371/journal.pone.0159638 (PMC4951087; doi:10.1371/journal.pone.0159638)
Supplement: S8 Table — (XLS) [file pone.0159638.s009.xls]

## Sheet: Sheet3
transcript_ID	CHR	position	loci
TCONS_00000275	chrX	77195323-77198782	XLOC_000129
TCONS_00001071	chrX	37845131-37846175	XLOC_000599
TCONS_00001118	chrX	53209040-53210546	XLOC_000646
TCONS_00001126	chrX	54966253-54967041	XLOC_000654
TCONS_00001151	chrX	62833428-62901563	XLOC_000679
TCONS_00001195	chrX	81314566-81315073	XLOC_000723
TCONS_00001221	chrX	95344473-95345225	XLOC_000749
TCONS_00001294	chrX	122682404-122708122	XLOC_000822
TCONS_00001296	chrX	122918469-122919414	XLOC_000824
TCONS_00001312	chrX	130020540-130020748	XLOC_000840
TCONS_00001313	chrX	130020801-130021434	XLOC_000841
TCONS_00001671	chr26	14446016-14446883	XLOC_001032
TCONS_00001678	chr26	15682629-15683638	XLOC_001039
TCONS_00001682	chr26	18152314-18152762	XLOC_001043
TCONS_00001722	chr26	27933098-27933983	XLOC_001083
TCONS_00001772	chr26	35740593-35741588	XLOC_001133
TCONS_00001777	chr26	35846528-35847636	XLOC_001138
TCONS_00001788	chr26	38521094-38521688	XLOC_001149
TCONS_00002291	chr25	2909706-2910647	XLOC_001378
TCONS_00002298	chr25	7454944-7455194	XLOC_001385
TCONS_00002299	chr25	7457839-7459171	XLOC_001386
TCONS_00002300	chr25	7460057-7461368	XLOC_001387
TCONS_00002321	chr25	11128232-11128440	XLOC_001408
TCONS_00002462	chr25	43102027-43103155	XLOC_001549
TCONS_00003583	chr24	204605-205655	XLOC_002047
TCONS_00003710	chr24	16378803-16379591	XLOC_002174
TCONS_00003714	chr24	16383112-16384077	XLOC_002178
TCONS_00003734	chr24	19808030-19808961	XLOC_002198
TCONS_00003806	chr24	27684973-27685670	XLOC_002270
TCONS_00003846	chr24	34260846-34261504	XLOC_002310
TCONS_00003879	chr24	36683657-36684575	XLOC_002343
TCONS_00003919	chr24	40596673-40597385	XLOC_002383
TCONS_00003952	chr24	42018487-42019217	XLOC_002416
TCONS_00004411	chr23	724312-725314	XLOC_002610
TCONS_00004444	chr23	4189056-4191176	XLOC_002643
TCONS_00004462	chr23	22030042-22030759	XLOC_002661
TCONS_00004508	chr23	37741565-37742085	XLOC_002707
TCONS_00004542	chr23	46065867-46066696	XLOC_002741
TCONS_00004602	chr23	58600154-58600815	XLOC_002799
TCONS_00005183	chr22	11768867-11769801	XLOC_003078
TCONS_00005202	chr22	13127488-13128880	XLOC_003097
TCONS_00006161	chr21	1160229-1160769	XLOC_003630
TCONS_00006228	chr21	28237375-28238170	XLOC_003697
TCONS_00006282	chr21	43391564-43392641	XLOC_003751
TCONS_00006331	chr21	48987845-48988486	XLOC_003800
TCONS_00007219	chr20	9849674-9850347	XLOC_004254
TCONS_00007370	chr20	42080632-42081133	XLOC_004405
TCONS_00007390	chr20	46983017-46984192	XLOC_004425
TCONS_00007393	chr20	46995815-46996066	XLOC_004428
TCONS_00007422	chr20	49620163-49620903	XLOC_004457
TCONS_00008429	chr19	97343-98151	XLOC_004879
TCONS_00008515	chr19	14717429-14718086	XLOC_004965
TCONS_00008518	chr19	14789014-14789382	XLOC_004968
TCONS_00008532	chr19	15528631-15530181	XLOC_004982
TCONS_00008571	chr19	28742652-28743197	XLOC_005021
TCONS_00008592	chr19	37473289-37474657	XLOC_005042
TCONS_00008606	chr19	43023441-43023951	XLOC_005056
TCONS_00008616	chr19	43646333-43647660	XLOC_005066
TCONS_00008657	chr19	50575343-50576497	XLOC_005107
TCONS_00008659	chr19	50578726-50580091	XLOC_005109
TCONS_00008662	chr19	50587022-50587879	XLOC_005112
TCONS_00008696	chr19	52740664-52741485	XLOC_005146
TCONS_00008710	chr19	53327890-53328687	XLOC_005160
TCONS_00008714	chr19	53341095-53342350	XLOC_005164
TCONS_00008728	chr19	53638254-53639332	XLOC_005178
TCONS_00008731	chr19	54218163-54218772	XLOC_005181
TCONS_00008733	chr19	54219728-54220968	XLOC_005183
TCONS_00008765	chr19	58874619-58876718	XLOC_005215
TCONS_00009112	chr18	64575183-64578388	XLOC_005405
TCONS_00009540	chr18	988310-989404	XLOC_005589
TCONS_00009541	chr18	989687-990612	XLOC_005590
TCONS_00009542	chr18	991230-991849	XLOC_005591
TCONS_00009553	chr18	1418670-1419152	XLOC_005602
TCONS_00009592	chr18	13402104-13402808	XLOC_005641
TCONS_00009639	chr18	20649733-20650387	XLOC_005688
TCONS_00009648	chr18	20842299-20842707	XLOC_005697
TCONS_00009652	chr18	21330915-21332141	XLOC_005701
TCONS_00009707	chr18	29980366-29981948	XLOC_005755
TCONS_00009793	chr18	58753152-58754276	XLOC_005841
TCONS_00009813	chr18	64456562-64456915	XLOC_005861
TCONS_00009817	chr18	64578484-64579485	XLOC_005865
TCONS_00009823	chr18	65632112-65633063	XLOC_005871
TCONS_00011011	chr17	50490063-50491096	XLOC_006447
TCONS_00011077	chr17	57871486-57872043	XLOC_006513
TCONS_00011080	chr17	57875092-57875338	XLOC_006516
TCONS_00011084	chr17	58503226-58503623	XLOC_006520
TCONS_00011090	chr17	61048090-61049093	XLOC_006526
TCONS_00011189	chr17	71526172-71527183	XLOC_006625
TCONS_00011208	chr17	71802505-71803612	XLOC_006644
TCONS_00011215	chr17	72085768-72086383	XLOC_006651
TCONS_00011306	chr16	26322997-26323795	XLOC_006696
TCONS_00011713	chr16	18470951-18471342	XLOC_006905
TCONS_00011714	chr16	18471463-18472301	XLOC_006906
TCONS_00011766	chr16	26323923-26324858	XLOC_006958
TCONS_00011768	chr16	26329502-26331235	XLOC_006960
TCONS_00011796	chr16	37284899-37286331	XLOC_006988
TCONS_00011800	chr16	37291173-37291791	XLOC_006992
TCONS_00011812	chr16	40190089-40190397	XLOC_007004
TCONS_00011826	chr16	58371177-58372240	XLOC_007018
TCONS_00011866	chr16	70675596-70676284	XLOC_007058
TCONS_00012796	chr15	1210732-1211478	XLOC_007475
TCONS_00012799	chr15	5067354-5067647	XLOC_007478
TCONS_00012806	chr15	7528475-7528831	XLOC_007485
TCONS_00012807	chr15	7550288-7551790	XLOC_007486
TCONS_00012868	chr15	27190645-27192094	XLOC_007547
TCONS_00012911	chr15	32321596-32322649	XLOC_007590
TCONS_00013015	chr15	52939597-52942419	XLOC_007694
TCONS_00013105	chr15	80625471-80625824	XLOC_007784
TCONS_00014750	chr14	25389710-25390545	XLOC_008591
TCONS_00014823	chr14	47252323-47253347	XLOC_008664
TCONS_00014833	chr14	48826314-48828288	XLOC_008674
TCONS_00014952	chr14	61397224-61398288	XLOC_008793
TCONS_00016031	chr13	10668120-10668607	XLOC_009282
TCONS_00016053	chr13	15516976-15517273	XLOC_009304
TCONS_00016055	chr13	15548518-15549279	XLOC_009306
TCONS_00016063	chr13	16727470-16728442	XLOC_009314
TCONS_00016066	chr13	17226586-17227605	XLOC_009317
TCONS_00016076	chr13	20815605-20816964	XLOC_009327
TCONS_00016082	chr13	22458723-22459386	XLOC_009333
TCONS_00016120	chr13	30648093-30649405	XLOC_009371
TCONS_00016160	chr13	37805458-37806268	XLOC_009411
TCONS_00016161	chr13	37806369-37807135	XLOC_009412
TCONS_00016202	chr13	50665002-50665750	XLOC_009453
TCONS_00016213	chr13	52959920-52960806	XLOC_009464
TCONS_00016277	chr13	59244783-59245945	XLOC_009528
TCONS_00016278	chr13	59246477-59247405	XLOC_009529
TCONS_00016279	chr13	59247603-59247979	XLOC_009530
TCONS_00016319	chr13	64417247-64418661	XLOC_009570
TCONS_00016328	chr13	64753729-64754124	XLOC_009579
TCONS_00016427	chr13	80148992-80150386	XLOC_009678
TCONS_00016428	chr13	80150447-80151839	XLOC_009679
TCONS_00017076	chr12	34402286-34422464	XLOC_009953
TCONS_00017186	chr12	48373862-48381461	XLOC_010000
TCONS_00017430	chr12	3798601-3799218	XLOC_010132
TCONS_00017464	chr12	19038409-19038941	XLOC_010166
TCONS_00017466	chr12	19934098-19934465	XLOC_010168
TCONS_00017495	chr12	30355571-30357297	XLOC_010197
TCONS_00017498	chr12	30569770-30570434	XLOC_010200
TCONS_00017504	chr12	33318710-33319259	XLOC_010206
TCONS_00017505	chr12	33319460-33320246	XLOC_010207
TCONS_00017522	chr12	35280178-35280921	XLOC_010224
TCONS_00017563	chr12	41712696-41713150	XLOC_010265
TCONS_00017578	chr12	42191018-42191355	XLOC_010280
TCONS_00017587	chr12	42458666-42459490	XLOC_010289
TCONS_00017632	chr12	49457372-49458020	XLOC_010334
TCONS_00017673	chr12	59113638-59114699	XLOC_010375
TCONS_00017707	chr12	64619348-64621541	XLOC_010409
TCONS_00017718	chr12	69070032-69071424	XLOC_010420
TCONS_00017723	chr12	69123430-69124527	XLOC_010425
TCONS_00017727	chr12	69248238-69249179	XLOC_010429
TCONS_00017743	chr12	73611938-73612754	XLOC_010445
TCONS_00017765	chr12	77982237-77982776	XLOC_010467
TCONS_00019592	chr11	8331958-8332808	XLOC_011314
TCONS_00019604	chr11	9965277-9967202	XLOC_011326
TCONS_00019660	chr11	19725789-19727009	XLOC_011382
TCONS_00019671	chr11	20438675-20439721	XLOC_011393
TCONS_00019782	chr11	32808240-32809100	XLOC_011504
TCONS_00019833	chr11	34760131-34761472	XLOC_011554
TCONS_00019840	chr11	34828621-34829094	XLOC_011561
TCONS_00019846	chr11	36175571-36176458	XLOC_011567
TCONS_00019878	chr11	39511344-39511915	XLOC_011597
TCONS_00019923	chr11	44697086-44698957	XLOC_011642
TCONS_00019930	chr11	45317144-45317825	XLOC_011649
TCONS_00019965	chr11	48559100-48559495	XLOC_011684
TCONS_00019967	chr11	48561960-48562559	XLOC_011686
TCONS_00020002	chr11	50237763-50239107	XLOC_011721
TCONS_00020039	chr11	54453915-54454483	XLOC_011758
TCONS_00020063	chr11	59512463-59513123	XLOC_011782
TCONS_00020103	chr11	61837503-61838126	XLOC_011822
TCONS_00020706	chr10	12737726-12738717	XLOC_012091
TCONS_00020717	chr10	15236907-15237786	XLOC_012102
TCONS_00020752	chr10	19763214-19763728	XLOC_012137
TCONS_00020807	chr10	28926604-28926873	XLOC_012192
TCONS_00020828	chr10	33562077-33562556	XLOC_012213
TCONS_00020847	chr10	34866979-34867991	XLOC_012232
TCONS_00020872	chr10	52621110-52621639	XLOC_012257
TCONS_00021657	chr9	94591821-94594922	XLOC_012654
TCONS_00021658	chr9	94591821-94594922	XLOC_012654
TCONS_00021726	chr9	14580908-14581308	XLOC_012721
TCONS_00021748	chr9	20018689-20022936	XLOC_012743
TCONS_00021810	chr9	29740552-29741661	XLOC_012804
TCONS_00021816	chr9	29764598-29765756	XLOC_012810
TCONS_00021830	chr9	29798116-29798831	XLOC_012824
TCONS_00021841	chr9	32460947-32461771	XLOC_012835
TCONS_00021844	chr9	32468847-32469939	XLOC_012838
TCONS_00021922	chr9	57024204-57025345	XLOC_012916
TCONS_00022014	chr9	93614530-93614989	XLOC_013008
TCONS_00022738	chr8	69477-70071	XLOC_013329
TCONS_00022800	chr8	20543039-20543423	XLOC_013391
TCONS_00022875	chr8	36516426-36517081	XLOC_013466
TCONS_00022880	chr8	37433840-37434656	XLOC_013471
TCONS_00022890	chr8	39686838-39687908	XLOC_013481
TCONS_00023018	chr8	81597666-81598447	XLOC_013609
TCONS_00023047	chr8	85630233-85630929	XLOC_013638
TCONS_00023048	chr8	85631307-85632314	XLOC_013639
TCONS_00023179	chr7	15481725-15483644	XLOC_013723
TCONS_00023763	chr7	88751503-88770985	XLOC_013968
TCONS_00023764	chr7	88751503-88770985	XLOC_013968
TCONS_00024380	chr7	10701827-10702733	XLOC_014281
TCONS_00024478	chr7	34740933-34741296	XLOC_014379
TCONS_00024499	chr7	40112925-40113758	XLOC_014400
TCONS_00024523	chr7	43000201-43001141	XLOC_014424
TCONS_00024539	chr7	44056678-44057426	XLOC_014440
TCONS_00024556	chr7	48678352-48679213	XLOC_014457
TCONS_00024557	chr7	48679499-48680139	XLOC_014458
TCONS_00024641	chr7	67483104-67497307	XLOC_014542
TCONS_00024668	chr7	73544005-73544333	XLOC_014569
TCONS_00024740	chr7	82041036-82041486	XLOC_014641
TCONS_00024751	chr7	83174271-83175261	XLOC_014652
TCONS_00024783	chr7	89517840-89518920	XLOC_014684
TCONS_00024786	chr7	94073140-94073675	XLOC_014687
TCONS_00024792	chr7	97051519-97052114	XLOC_014693
TCONS_00024794	chr7	97053009-97053794	XLOC_014695
TCONS_00024923	chr6	42863799-42883499	XLOC_014772
TCONS_00024924	chr6	42863799-42883499	XLOC_014772
TCONS_00024925	chr6	42863799-42883499	XLOC_014772
TCONS_00024926	chr6	42863799-42883499	XLOC_014772
TCONS_00025648	chr6	22100150-22100724	XLOC_015103
TCONS_00025768	chr6	58860484-58860867	XLOC_015223
TCONS_00025890	chr6	113538491-113538979	XLOC_015345
TCONS_00025891	chr6	113539090-113539837	XLOC_015346
TCONS_00025917	chr6	114793957-114794569	XLOC_015372
TCONS_00025965	chr6	116667816-116668578	XLOC_015420
TCONS_00027622	chr5	2236392-2238442	XLOC_016160
TCONS_00027688	chr5	6216697-6217090	XLOC_016226
TCONS_00027824	chr5	32428472-32431212	XLOC_016362
TCONS_00027865	chr5	37895627-37896567	XLOC_016403
TCONS_00027868	chr5	40041077-40042222	XLOC_016406
TCONS_00027897	chr5	41770086-41770510	XLOC_016435
TCONS_00027993	chr5	58324314-58325001	XLOC_016531
TCONS_00027994	chr5	58325083-58326696	XLOC_016532
TCONS_00028016	chr5	59576979-59577424	XLOC_016554
TCONS_00028020	chr5	60465026-60465737	XLOC_016558
TCONS_00028042	chr5	72448419-72448883	XLOC_016580
TCONS_00028058	chr5	78705617-78706167	XLOC_016596
TCONS_00028211	chr4	31512347-31513540	XLOC_016706
TCONS_00029032	chr4	31471314-31471806	XLOC_017117
TCONS_00029068	chr4	46199336-46201665	XLOC_017153
TCONS_00029119	chr4	55889086-55890363	XLOC_017204
TCONS_00029142	chr4	65911933-65912489	XLOC_017227
TCONS_00029177	chr4	72307684-72308516	XLOC_017262
TCONS_00029178	chr4	72386264-72387255	XLOC_017263
TCONS_00029208	chr4	91662130-91664160	XLOC_017293
TCONS_00029382	chr3	2665811-2670429	XLOC_017436
TCONS_00031021	chr3	18101429-18103484	XLOC_018131
TCONS_00032420	chr3	31044904-31045474	XLOC_018858
TCONS_00032484	chr3	39947547-39947760	XLOC_018922
TCONS_00032550	chr3	62954350-62954987	XLOC_018988
TCONS_00032552	chr3	62956820-62957927	XLOC_018990
TCONS_00032599	chr3	79979591-79980147	XLOC_019037
TCONS_00032644	chr3	95635894-95636910	XLOC_019082
TCONS_00032716	chr3	107729001-107729629	XLOC_019154
TCONS_00032748	chr3	131124511-131125592	XLOC_019186
TCONS_00032750	chr3	131845577-131845886	XLOC_019188
TCONS_00032820	chr3	140066412-140068171	XLOC_019258
TCONS_00032826	chr3	140589764-140590981	XLOC_019264
TCONS_00032840	chr3	141146012-141146507	XLOC_019278
TCONS_00032856	chr3	144611159-144612016	XLOC_019294
TCONS_00032940	chr3	166922865-166923311	XLOC_019378
TCONS_00032946	chr3	167784082-167785157	XLOC_019384
TCONS_00032998	chr3	177435751-177436600	XLOC_019436
TCONS_00033016	chr3	179450869-179451397	XLOC_019454
TCONS_00033028	chr3	180272891-180274186	XLOC_019466
TCONS_00033030	chr3	180282223-180282661	XLOC_019468
TCONS_00033050	chr3	184998896-184999307	XLOC_019488
TCONS_00033134	chr3	210761081-210761395	XLOC_019572
TCONS_00033202	chr3	216855948-216856444	XLOC_019640
TCONS_00033223	chr3	220605424-220606048	XLOC_019661
TCONS_00033336	chr2	21495609-21497969	XLOC_019724
TCONS_00035483	chr2	2116031-2116897	XLOC_020640
TCONS_00035495	chr2	2732880-2733299	XLOC_020652
TCONS_00035515	chr2	12492022-12492780	XLOC_020672
TCONS_00035516	chr2	12494257-12494824	XLOC_020673
TCONS_00035542	chr2	17241252-17241873	XLOC_020699
TCONS_00035557	chr2	26012883-26013123	XLOC_020714
TCONS_00035558	chr2	26049599-26050467	XLOC_020715
TCONS_00035566	chr2	27312494-27313287	XLOC_020723
TCONS_00035607	chr2	35801318-35802266	XLOC_020764
TCONS_00035611	chr2	35904108-35905110	XLOC_020768
TCONS_00035638	chr2	38319213-38321122	XLOC_020795
TCONS_00035695	chr2	52323908-52324574	XLOC_020852
TCONS_00035727	chr2	63748676-63749372	XLOC_020884
TCONS_00035735	chr2	64143899-64145489	XLOC_020892
TCONS_00035791	chr2	87402367-87404772	XLOC_020948
TCONS_00035809	chr2	101851749-101852183	XLOC_020966
TCONS_00035929	chr2	130873888-130875176	XLOC_021086
TCONS_00035930	chr2	130875818-130876696	XLOC_021087
TCONS_00035935	chr2	131616780-131617423	XLOC_021092
TCONS_00035940	chr2	133100438-133103164	XLOC_021097
TCONS_00035951	chr2	137123622-137124164	XLOC_021108
TCONS_00035954	chr2	137625722-137626455	XLOC_021111
TCONS_00035956	chr2	138416603-138417085	XLOC_021113
TCONS_00035985	chr2	149270496-149271124	XLOC_021142
TCONS_00035991	chr2	151180348-151180993	XLOC_021148
TCONS_00036145	chr2	207140656-207141682	XLOC_021302
TCONS_00036149	chr2	207156657-207157777	XLOC_021306
TCONS_00036150	chr2	207159499-207160474	XLOC_021307
TCONS_00036151	chr2	207161397-207162590	XLOC_021308
TCONS_00036169	chr2	210923012-210923985	XLOC_021325
TCONS_00036232	chr2	234536903-234539257	XLOC_021388
TCONS_00036255	chr2	237585402-237587314	XLOC_021411
TCONS_00036265	chr2	238608245-238609305	XLOC_021421
TCONS_00036286	chr2	239855127-239855662	XLOC_021442
TCONS_00036294	chr2	241290220-241291203	XLOC_021450
TCONS_00036309	chr2	242363305-242363931	XLOC_021465
TCONS_00036313	chr2	242445859-242446899	XLOC_021469
TCONS_00039065	chr1	955363-957290	XLOC_022743
TCONS_00039145	chr1	13368569-13369335	XLOC_022823
TCONS_00039163	chr1	16800670-16801002	XLOC_022841
TCONS_00039288	chr1	61567552-61568702	XLOC_022966
TCONS_00039296	chr1	65462564-65462789	XLOC_022974
TCONS_00039297	chr1	65462945-65465234	XLOC_022975
TCONS_00039298	chr1	65465458-65466025	XLOC_022976
TCONS_00039304	chr1	66204057-66204432	XLOC_022982
TCONS_00039351	chr1	77479551-77480144	XLOC_023029
TCONS_00039354	chr1	77488750-77489079	XLOC_023032
TCONS_00039411	chr1	89080027-89080644	XLOC_023088
TCONS_00039519	chr1	103711213-103711926	XLOC_023196
TCONS_00039530	chr1	105011665-105013234	XLOC_023207
TCONS_00039534	chr1	105056309-105057208	XLOC_023211
TCONS_00039545	chr1	106283952-106284579	XLOC_023222
TCONS_00039554	chr1	109557586-109558030	XLOC_023231
TCONS_00039582	chr1	116064701-116065697	XLOC_023259
TCONS_00039669	chr1	154748535-154749524	XLOC_023346
TCONS_00039719	chr1	175503307-175504335	XLOC_023396
TCONS_00039736	chr1	177681795-177682262	XLOC_023413
TCONS_00039753	chr1	183368983-183370516	XLOC_023430
TCONS_00039754	chr1	183370614-183370925	XLOC_023431
TCONS_00039866	chr1	205519921-205521053	XLOC_023543
TCONS_00039874	chr1	205960371-205960942	XLOC_023551
TCONS_00039927	chr1	226992103-226992878	XLOC_023604
TCONS_00039939	chr1	230478725-230480324	XLOC_023616
TCONS_00039982	chr1	247177044-247177352	XLOC_023659
TCONS_00039996	chr1	252824116-252825207	XLOC_023673
